# Supplementary material for: 2-Deoxy-D-glucose Alleviates Collagen-Induced Arthritis of Rats and Is Accompanied by Metabolic Regulation of the Spleen and Liver
Source: Front Immunol. 2021 Sep 1;12:713799. doi: 10.3389/fimmu.2021.713799 (PMC8440946; doi:10.3389/fimmu.2021.713799)
Supplement: Supplementary File 1 — Gating strategy for identifying immune cell types. (A) FSC/SSC gating was used to identify lymphocytes. (B) The CD3 and CD8/CD4/CD45RA/CD161 bivariate analysis identified the CD8+ T, CD4+ T, CD3- CD45RA+ B fractions, respectively. FSC means forward scatter, and SSC means side scatter. [file DataSheet_1.zip]

Archive with 24 entries (23 files):
- supplementary files/
- supplementary files/Supplementary file 1 FC gating.tif
- supplementary files/Supplementary file 10 DEMs in spleen V8.xls
- supplementary files/Supplementary file 11 DEM enrichment pathways in spleen V8.xls
- supplementary files/Supplementary file 12 PCA for liver DEGs V8.tif
- supplementary files/Supplementary file 13 DEGs in liver V8.xls
- supplementary files/Supplementary file 14 DEG enrichment pathway in liver V8.xls
- supplementary files/Supplementary file 15 PCA for spleen DEG V8.tif
- supplementary files/Supplementary file 16 DEG in spleen V8.xls
- supplementary files/Supplementary file 17 DEG enrichment pathway in spleen V8.xls
- supplementary files/Supplementary file 18 summary of gene metabolite network in liver V8.xlsx
- supplementary files/Supplementary file 19 integrative pathways of liver V8.tif
- supplementary files/Supplementary file 2 The primer sequences for rats genes V8.docx
- supplementary files/Supplementary file 20 Alternative gene expression and metabolites in liver V8.xls
- supplementary files/Supplementary file 21 summary of gene metabolite network in spleen V8.xlsx
- supplementary files/Supplementary file 22 intergrative pathways of spleen V8.tif
- supplementary files/Supplementary file 23 alternative gene expression and metabolites in spleen V8.xls
- supplementary files/Supplementary file 3 PCA for plasma DEM V8.tif
- supplementary files/Supplementary file 4 DEMs in plasma V8.xlsx
- supplementary files/Supplementary file 5 DEM enrichment pathway in plasma V8.xls
- supplementary files/Supplementary file 6 PCA for liver DEM V8.tif
- supplementary files/Supplementary file 7 DEMs in liver V8.xls
- supplementary files/Supplementary file 8 DEM enrichment pathway in liver V8.xls
- supplementary files/Supplementary file 9 PCA for spleen DEM V8.tif
