# Supplementary material for: 2-Deoxy-D-glucose Alleviates Collagen-Induced Arthritis of Rats and Is Accompanied by Metabolic Regulation of the Spleen and Liver
Source: Front Immunol. 2021 Sep 1;12:713799. doi: 10.3389/fimmu.2021.713799 (PMC8440946; doi:10.3389/fimmu.2021.713799)
Supplement: Supplementary File 1 — Gating strategy for identifying immune cell types. (A) FSC/SSC gating was used to identify lymphocytes. (B) The CD3 and CD8/CD4/CD45RA/CD161 bivariate analysis identified the CD8+ T, CD4+ T, CD3- CD45RA+ B fractions, respectively. FSC means forward scatter, and SSC means side scatter. [file DataSheet_1.zip › supplementary files/Supplementary file 10 DEMs in spleen V8.xls]

## Sheet: S-C vs S-H
Supplementary file 10 (1) Differentially expressed metabolites (DEMs) between CIA rats (S-C) and healthy rats (S-H) in spleen
Metabolites	log2(FC)	KEGG	RED/BLUE	Freq	ID Annotation	Annotation	ID	m/z	Retention time (min)	Ion mode	Compound ID	Super Class	Class	Sub Class	Adducts	Formula	Score	Fragmentation Score	Mass Error (ppm)	VIP	P-value	adj.P-value	FC	average(SP-C)	average(SP-H)	SP_C1	SP_C2	SP_C3	SP_C4	SP_C5	SP_H1	SP_H2	SP_H3	SP_H4	SP_H5
L-Aspartic Acid	-0.236155	C00049	blue	16	rno04080|rno00340|rno00250|rno00770|rno00260|rno00220|rno00410|rno05230|rno02010|rno04974|rno00970|rno00760|rno01230|rno01200|rno00270|rno01210	Neuroactive ligand-receptor interaction|Histidine metabolism|Alanine, aspartate and glutamate metabolism|Pantothenate and CoA biosynthesis|Glycine, serine and threonine metabolism|Arginine biosynthesis|beta-Alanine metabolism|Central carbon metabolism in cancer|ABC transporters|Protein digestion and absorption|Aminoacyl-tRNA biosynthesis|Nicotinate and nicotinamide metabolism|Biosynthesis of amin…	0.72_134.0449m/z	134.045	0.722133	pos	15	Organic acids and derivatives	Carboxylic acids and derivatives	Amino acids, peptides, and analogues	M+H	C4H7NO4	56.5	85.3	0.811756	1.21539	0.00788723	0.0342214	0.849005	210963	248483	212003	201139	199613	223587	218472	262487	221136	248042	235429	275319
L-Glutamate	-0.181206	C00025	blue	39	rno04723|rno04072|rno04720|rno04080|rno04724|rno00340|rno04730|rno00250|rno04540|rno04713|rno05016|rno00220|rno04068|rno05030|rno05033|rno05230|rno04727|rno05031|rno05014|rno05034|rno02010|rno00471|rno04721|rno04974|rno00970|rno04964|rno00910|rno00430|rno01230|rno00330|rno04216|rno04742|rno00480|rno00650|rno01200|rno00630|rno01210|rno00524|rno00860	Retrograde endocannabinoid signaling|Phospholipase D signaling pathway|Long-term potentiation|Neuroactive ligand-receptor interaction|Glutamatergic synapse|Histidine metabolism|Long-term depression|Alanine, aspartate and glutamate metabolism|Gap junction|Circadian entrainment|Huntington disease|Arginine biosynthesis|FoxO signaling pathway|Cocaine addiction|Nicotine addiction|Central carbon metabo…	0.72_148.0605m/z	148.06	0.722133	pos	19	Organic acids and derivatives	Carboxylic acids and derivatives	Amino acids, peptides, and analogues	M+H	C5H9NO4	57.7	95	0.168045	2.4715	0.0493174	0.128209	0.881965	1.36276e+06	1.54514e+06	1.36618e+06	1.31679e+06	1.33052e+06	1.38446e+06	1.41585e+06	1.66027e+06	1.3601e+06	1.47883e+06	1.44514e+06	1.78138e+06
Pantothenic Acid	-0.167992	C00864	blue	3	rno00770|rno04977|rno00410	Pantothenate and CoA biosynthesis|Vitamin digestion and absorption|beta-Alanine metabolism	2.95_219.1109n	220.118	2.94832	pos	241	Organooxygen compounds	Alcohols and polyols	Polyols	M+H, 2M+Na, M+Na, M+K, M+H-H2O	C9H17NO5	57.8	91.4	0.815066	1.50105	0.0193663	0.0652165	0.890081	515218	578844	504116	489042	496085	553111	533736	595208	512188	574176	593754	618896
Phosphocholine	-0.634484	C00588	blue	2	rno05231|rno00564	Choline metabolism in cancer|Glycerophospholipid metabolism	0.72_183.0661n	184.073	0.722133	pos	3318	Organic nitrogen compounds	Organonitrogen compounds	Quaternary ammonium salts	M+H, 2M+H	C5H14NO4P	56.3	87.4	0.553742	5.40616	0.00541809	0.0263738	0.644171	1.35134e+06	2.0978e+06	1.44651e+06	1.26262e+06	1.25653e+06	1.40585e+06	1.38521e+06	2.31334e+06	1.46862e+06	2.1186e+06	1.95396e+06	2.63451e+06
Cytidine	-0.490686	C00475	blue	1	rno00240	Pyrimidine metabolism	0.78_243.0856n	487.178	0.780183	pos	3376	Nucleosides, nucleotides, and analogues	Pyrimidine nucleosides	Unclassified	M+H, M+Na, M+K, 2M+H	C9H13N3O5	51.2	58.4	0.234128	6.67788	0.0260165	0.0813027	0.711687	3.05914e+06	4.29844e+06	3.01625e+06	3.27062e+06	2.55248e+06	3.01938e+06	3.43699e+06	4.52291e+06	3.58819e+06	3.90395e+06	3.60084e+06	5.87631e+06
L-Carnitine	-0.711702	C00318	blue	2	rno04714|rno04976	Thermogenesis|Bile secretion	0.72_162.1125m/z	162.112	0.722133	pos	34532	Organic nitrogen compounds	Organonitrogen compounds	Quaternary ammonium salts	M+H	C7H15NO3	57.1	87.1	0.0410347	3.94006	0.000370249	0.00418427	0.6106	578783	947894	562082	547283	581206	591657	611689	1.02142e+06	744590	936596	919731	1.11713e+06
PGH2	-0.589027	C00427	blue	5	rno00590|rno04726|rno04723|rno04921|rno04611	Arachidonic acid metabolism|Serotonergic synapse|Retrograde endocannabinoid signaling|Oxytocin signaling pathway|Platelet activation	6.68_352.2249n	370.259	6.67828	pos	3495	Lipids and lipid-like molecules	Fatty Acyls	Eicosanoids	M+H-H2O, 2M+Na, 2M+K, M+K, M+NH4, M+Na	C20H32O5	54.9	78	-0.276347	4.02224	0.0108986	0.0432096	0.664791	901853	1.3566e+06	846003	831104	763464	1.08181e+06	986883	1.60439e+06	874867	1.46807e+06	1.42362e+06	1.41203e+06
9(S)-HpODE	1.76461	C14827	red	1	rno00591	Linoleic acid metabolism	8.59_311.2228m/z	311.223	8.59392	neg	36019	Lipids and lipid-like molecules	Fatty Acyls	Lineolic acids and derivatives	M-H	C18H32O4	55.1	81.7	-0.0713305	1.01554	1.14214e-05	0.000410589	3.39781	33806	9949.34	36569.7	29655.9	31516.6	30097	41190.8	5622.77	10159.5	11616.3	11585.2	10762.9
Glycerophosphocholine	1.6011	C00670	red	3	rno05231|rno00564|rno00565	Choline metabolism in cancer|Glycerophospholipid metabolism|Ether lipid metabolism	0.72_257.1029n	258.11	0.722133	pos	370	Lipids and lipid-like molecules	Glycerophospholipids	Glycerophosphocholines	M+H, 2M+H	C8H20NO6P	55.2	77.8	0.381995	15.3886	0.000235319	0.00316221	3.03375	8.43736e+06	2.78117e+06	6.62796e+06	8.39313e+06	1.06457e+07	7.70643e+06	8.8136e+06	3.81189e+06	857300	2.99124e+06	4.19581e+06	2.0496e+06
trans-Cinnamic acid	0.0684236	C00423	red	2	rno00360|rno00130	Phenylalanine metabolism|Ubiquinone and other terpenoid-quinone biosynthesis	2.30_148.0525n	166.086	2.3009	pos	63104	Phenylpropanoids and polyketides	Cinnamic acids and derivatives	Cinnamic acids	M+H, M+NH4, M+H-H2O	C9H8O2	49.6	57.7	0.523775	3.96524	0.0146003	0.0533029	1.04857	1.00744e+07	9.60772e+06	9.81485e+06	9.96818e+06	1.02412e+07	1.03769e+07	9.9707e+06	9.49664e+06	9.89718e+06	9.40456e+06	9.85021e+06	9.39e+06
Creatine	-0.597781	C00300	blue	2	rno00260|rno00330	Glycine, serine and threonine metabolism|Arginine and proline metabolism	0.75_132.0769m/z	132.077	0.75115	pos	7	Organic acids and derivatives	Carboxylic acids and derivatives	Amino acids, peptides, and analogues	M+H	C4H9N3O2	55.4	82.8	1.07881	3.46377	0.00235842	0.0150562	0.66077	578890	876085	517816	565868	562952	618448	629367	991938	680492	842331	821737	1.04393e+06
Uridine	1.42454	C00299	red	1	rno00240	Pyrimidine metabolism	1.16_243.0620m/z	243.062	1.16307	neg	90	Nucleosides, nucleotides, and analogues	Pyrimidine nucleosides	Unclassified	M-H	C9H12N2O6	56.1	87	-1.22281	1.66711	0.00455078	0.023574	2.68429	112721	41992.9	81976.5	100174	145898	73175.9	162381	40325.2	30720.8	42472.4	56593.8	39852.5
Betaine	1.24387	C00719	red	2	rno00260|rno02010	Glycine, serine and threonine metabolism|ABC transporters	0.75_235.1652m/z	235.165	0.75115	pos	HMDB0000043	Organic acids and derivatives	Carboxylic acids and derivatives	Amino acids, peptides, and analogues	2M+H	C5H11NO2	39.2	0	-0.265447	2.33879	5.11334e-11	7.92261e-07	2.36833	214644	90631.1	217648	217203	218544	207853	211973	86609	96368.5	87799.7	91851.8	90526.5
Glycerylphosphorylethanolamine	1.64404	C01233	red	2	rno00564|rno00565	Glycerophospholipid metabolism|Ether lipid metabolism	0.72_216.0632m/z	216.063	0.722133	pos	HMDB0000114	Organic acids and derivatives	Organic phosphoric acids and derivatives	Organic phosphoramides	M+H	C5H14NO6P	39.4	0	0.33465	2.5341	9.40257e-06	0.000353601	3.12539	214906	68761.4	188811	223146	245733	189935	226907	86645.9	40774	70642.7	92661.8	53082.8
L-Palmitoylcarnitine	-0.331449	C02990	blue	2	rno00071|rno01212	Fatty acid degradation|Fatty acid metabolism	9.04_399.3349n	400.342	9.04292	pos	HMDB0000222	Lipids and lipid-like molecules	Fatty Acyls	Fatty acid esters	M+H, M+Na	C23H45NO4	54.7	77.8	0.152011	2.55915	0.010693	0.0426577	0.794738	840431	1.0575e+06	782783	755223	861027	828514	974611	1.13206e+06	1.21766e+06	956950	1.04748e+06	933326
O-Phosphoethanolamine	-0.556607	C00346	blue	3	rno00564|rno04071|rno00600	Glycerophospholipid metabolism|Sphingolipid signaling pathway|Sphingolipid metabolism	0.71_141.0191n	179.982	0.707617	pos	HMDB0000224	Organic acids and derivatives	Organic phosphoric acids and derivatives	Phosphate esters	M+Na, M+K	C2H8NO4P	39.4	0	0.000785889	1.21865	4.39636e-05	0.00100795	0.679899	70751.1	104061	74734.3	71643.9	66126.1	73897.9	67353.4	107821	98850.3	101686	95166	116783
D-Ribose	0.431604	C00121	red	2	rno02010|rno00030	ABC transporters|Pentose phosphate pathway	0.73_195.0504m/z	195.05	0.732583	neg	HMDB0000283	Organic oxygen compounds	Organooxygen compounds	Carbohydrates and carbohydrate conjugates	M+FA-H	C5H10O5	44.1	28.3	-4.04364	1.27313	0.000130456	0.00207738	1.34873	147731	109533	139966	151485	146372	135929	164904	104966	109488	118472	107931	106810
3-Methoxy-4-hydroxyphenylglycol glucuronide	-5.57507	C03033	blue	2	rno04976|rno00040	Bile secretion|Pentose and glucuronate interconversions	3.76_759.1721m/z	759.172	3.76477	pos	HMDB0000496	Organic oxygen compounds	Organooxygen compounds	Carbohydrates and carbohydrate conjugates	2M+K	C15H20O10	36.2	1.11	-3.26925	1.24217	0.00464219	0.0238798	0.0209767	854.439	40732.9	791.562	304.01	1.29403e-06	1820.48	1356.14	61503.7	6462.3	40359.6	33476.9	61861.8
Orotidine	-0.485696	C01103	blue	1	rno00240	Pyrimidine metabolism	0.75_287.0520m/z	287.052	0.7471	neg	HMDB0000788	Nucleosides, nucleotides, and analogues	Pyrimidine nucleosides	Unclassified	M-H	C10H12N2O8	38.5	0	-0.258435	1.32608	0.018369	0.062615	0.714152	129313	181072	131675	120821	121889	138369	133812	195510	112606	198707	194580	203960
NAD	-0.555848	C00003	blue	8	rno04977|rno04925|rno04211|rno00190|rno00760|rno04152|rno00730|rno00983	Vitamin digestion and absorption|Aldosterone synthesis and secretion|Longevity regulating pathway|Oxidative phosphorylation|Nicotinate and nicotinamide metabolism|AMPK signaling pathway|Thiamine metabolism|Drug metabolism - other enzymes	0.81_709.1163m/z	709.116	0.805383	neg	HMDB0000902	Nucleosides, nucleotides, and analogues	(5'->5')-dinucleotides	Unclassified	M+FA-H	C21H28N7O14P2+	37.7	0	1.66266	1.85511	0.000154392	0.00234295	0.680257	178177	261925	161069	178548	174783	200704	175780	248338	301661	238496	259817	261313
1D-Myo-inositol 1,4-bisphosphate	-0.847671	C01220	blue	2	rno04070|rno00562	Phosphatidylinositol signaling system|Inositol phosphate metabolism	0.78_338.9887m/z	338.989	0.776117	neg	HMDB0000968	Organic oxygen compounds	Organooxygen compounds	Alcohols and polyols	M-H	C6H14O12P2	51.1	61.2	-0.348464	3.30303	0.00715303	0.0320315	0.555681	360200	648213	381234	350102	245201	394338	430125	802494	752425	583413	390498	712237
4-Imidazolone-5-propionic acid	-3.39534	C03680	blue	1	rno00340	Histidine metabolism	0.81_156.0535n	139.05	0.809217	pos	HMDB0001014	Organoheterocyclic compounds	Azoles	Imidazoles	M+H-H2O, M+NH4	C6H8N2O3	39.1	0	0.17687	1.03384	0.000870788	0.00745826	0.0950386	3111.64	32740.7	8676.83	1494.3	2009.3	1878.37	1499.38	44184.3	45506.6	27288.4	31193.5	15530.9
dCDP	-1.60251	C00705	blue	1	rno00240	Pyrimidine metabolism	3.55_792.0770m/z	792.077	3.55128	pos	HMDB0001245	Organic oxygen compounds	Organic oxoanionic compounds	Organic pyrophosphates	2M+NH4	C9H15N3O10P2	37	0	-4.35479	3.68541	0.000934283	0.00779525	0.329304	173818	527834	194709	145568	114301	221662	192849	574447	276928	597585	665971	524238
FAD	-0.435208	C00016	blue	2	rno00740|rno04977	Riboflavin metabolism|Vitamin digestion and absorption	3.45_784.1498m/z	784.15	3.44968	neg	HMDB0001248	Nucleosides, nucleotides, and analogues	Flavin nucleotides	Unclassified	M-H	C27H33N9O15P2	55.8	82.2	-0.0729302	1.60291	0.0412515	0.112646	0.739587	237859	321611	244457	199039	228181	259537	258083	362485	191780	356912	344136	352744
Glucosamine 6-phosphate	1.1401	C00352	red	3	rno04931|rno00250|rno00520	Insulin resistance|Alanine, aspartate and glutamate metabolism|Amino sugar and nucleotide sugar metabolism	0.74_260.0530m/z	260.053	0.73665	pos	HMDB0001254	Organic oxygen compounds	Organooxygen compounds	Carbohydrates and carbohydrate conjugates	M+H	C6H14NO8P	39.6	0	0.192621	1.75099	4.08484e-07	6.84055e-05	2.20397	128862	58468.2	118676	143027	127397	122575	132636	65505.4	52929.4	58657.4	59234.3	56014.5
Fucose 1-phosphate	-0.452286	C02985	blue	2	rno00520|rno00051	Amino sugar and nucleotide sugar metabolism|Fructose and mannose metabolism	0.73_289.0329m/z	289.033	0.732583	neg	HMDB0001265	Organic oxygen compounds	Organooxygen compounds	Carbohydrates and carbohydrate conjugates	M+FA-H	C6H13O8P	38.4	0	-0.334662	1.07221	0.00633907	0.0293976	0.730884	80335	109915	85769.6	79799	68944.6	79990.8	87171.1	125358	93690	111770	92211.6	126544
Riboflavin reduced	-2.28068	C01007	blue	1	rno00740	Riboflavin metabolism	3.57_697.2180m/z	697.218	3.56925	pos	HMDB0001557	Organoheterocyclic compounds	Pteridines and derivatives	Alloxazines and isoalloxazines	2M+H	C15H16N4O6	38	0	-4.65869	1.03863	0.00236235	0.0150689	0.205801	7439.72	36150.1	8353.34	5544.24	7140.95	5684.89	10475.2	34909.7	11365.7	43717.9	44744.2	46012.8
Docosahexaenoic acid	1.10293	C06429	red	1	rno01040	Biosynthesis of unsaturated fatty acids	10.67_329.2476m/z	329.248	10.6701	pos	HMDB0002183	Lipids and lipid-like molecules	Fatty Acyls	Fatty acids and conjugates	M+H	C22H32O2	39	0	0.208832	1.3921	2.32456e-05	0.000660462	2.14791	82979.3	38632.6	81327.6	81604	76127.4	78852.1	96985.5	38959.1	31151.2	37890.1	51635.6	33526.7
Prostaglandin J2	-0.761403	C05957	blue	2	rno00590|rno04726	Arachidonic acid metabolism|Serotonergic synapse	7.59_334.2144n	317.211	7.5901	pos	HMDB0002710	Lipids and lipid-like molecules	Fatty Acyls	Eicosanoids	M+H-H2O, M+K, M+NH4, M+Na	C20H30O4	55.3	80	0.0614352	3.02242	0.00197723	0.013352	0.589922	323718	548747	313935	292536	271032	387936	353152	646679	392691	561763	517272	625329
Prostaglandin A2	-1.0255	C05953	blue	2	rno00590|rno04726	Arachidonic acid metabolism|Serotonergic synapse	9.08_315.1965m/z	315.196	9.08263	neg	HMDB0002752	Lipids and lipid-like molecules	Fatty Acyls	Eicosanoids	M-H2O-H	C20H30O4	55	82.3	-0.343254	1.00567	2.8604e-05	0.000753534	0.491239	21896.3	44573.6	19655	21401.3	15672.7	28482.1	24270.4	44281.2	43885.8	45455.8	39691.9	49553.4
Pantetheine	-1.02933	C00831	blue	1	rno00770	Pantothenate and CoA biosynthesis	3.62_574.2933m/z	574.293	3.62278	pos	HMDB0003426	Organic acids and derivatives	Carboxylic acids and derivatives	Amino acids, peptides, and analogues	2M+NH4	C11H22N2O4S	38.5	0	-1.03256	4.09435	0.000316987	0.00381913	0.489937	372570	760444	449100	340976	279392	424612	368771	868925	765498	743079	557273	867446
Phosphoribosyl-ATP	-4.6205	C02739	blue	2	rno00340|rno01230	Histidine metabolism|Biosynthesis of amino acids	3.76_758.9719m/z	758.972	3.76477	pos	HMDB0003665	Nucleosides, nucleotides, and analogues	Purine nucleotides	Purine ribonucleotides	M+K	C15H26N5O20P4+	35.5	0	-4.74279	1.38902	0.00137117	0.0103131	0.0406529	2036.73	50100.5	2838.29	568.879	1442.93	2722.65	2610.9	65853.5	13550.4	51019.3	49400.2	70679.3
5-Amino-6-(5'-phosphoribitylamino)uracil	1.89939	C04454	red	1	rno00740	Riboflavin metabolism	0.72_357.0821m/z	357.082	0.722133	pos	HMDB0003841	Organic oxygen compounds	Organooxygen compounds	Carbohydrates and carbohydrate conjugates	M+H	C9H17N4O9P	36.5	0	4.20263	1.008	6.0543e-05	0.00124939	3.73055	32740.9	8776.43	28530	29974.6	40147.3	31902.5	33150.2	9197.31	927.121	12576.8	14632.9	6548.04
Lipoxin A4	1.08171	C06314	red	3	rno00590|rno04080|rno05145	Arachidonic acid metabolism|Neuroactive ligand-receptor interaction|Toxoplasmosis	7.99_352.2251n	370.259	7.99488	pos	HMDB0004385	Lipids and lipid-like molecules	Fatty Acyls	Eicosanoids	M+H, M+NH4	C20H32O5	38.6	0	0.342922	1.22933	2.20383e-07	5.51189e-05	2.11655	65543.1	30967	64540.7	69479.7	61961.8	62427.2	69306	35317.7	26780.9	30682.4	32097.9	29956.1
2-Arachidonylglycerol	0.66788	C13856	red	3	rno04723|rno04080|rno04714	Retrograde endocannabinoid signaling|Neuroactive ligand-receptor interaction|Thermogenesis	8.84_361.2736m/z	361.274	8.83842	pos	HMDB0004666	Lipids and lipid-like molecules	Endocannabinoids	Unclassified	M+H-H2O	C23H38O4	38.9	0	-0.242339	1.42109	1.72762e-06	0.000124893	1.58874	125698	79118.5	130937	115528	124569	124732	132726	86474.2	73321	78756.5	81141.2	75899.7
9,12,13-TriHOME	-0.566929	C14833	blue	1	rno00591	Linoleic acid metabolism	6.28_329.2333m/z	329.233	6.28488	neg	HMDB0004708	Lipids and lipid-like molecules	Fatty Acyls	Fatty acids and conjugates	M-H	C18H34O5	56.4	85.9	-0.236816	1.66652	0.00106004	0.0085769	0.675052	160871	238308	177721	150963	155036	145442	175191	229453	195270	250269	281485	235064
9,10,13-TriHOME	-3.97339	C14835	blue	1	rno00591	Linoleic acid metabolism	6.79_329.2333m/z	329.233	6.7871	neg	HMDB0004710	Lipids and lipid-like molecules	Fatty Acyls	Fatty acids and conjugates	M-H	C18H34O5	54.8	80.7	-0.181636	1.70988	2.54792e-06	0.000154082	0.0636635	4712.84	74027.3	6789.14	4041.28	2880.64	4239.27	5613.88	64539.4	57916	78280.3	91541.1	77859.7
8-Isoprostaglandin F2a	2.14152	C13809	red	1	rno00590	Arachidonic acid metabolism	8.79_335.2228m/z	335.223	8.78658	neg	HMDB0005083	Lipids and lipid-like molecules	Fatty Acyls	Eicosanoids	M-H2O-H	C20H34O5	50.8	61.5	0.0489877	2.29797	6.83306e-07	8.02057e-05	4.41227	153757	34847.6	140070	157848	163516	132297	175055	23818.2	34961	42414.3	41979.6	31065.2
12(S)-Leukotriene B4	-1.93488	C04853	blue	1	rno00590	Arachidonic acid metabolism	7.59_319.2268m/z	319.227	7.5901	pos	HMDB0005089	Lipids and lipid-like molecules	Fatty Acyls	Eicosanoids	M+H-H2O	C20H32O4	38.6	0	0.0381946	1.02265	8.69364e-05	0.00157604	0.261543	8783.97	33585.1	6915.36	8296.91	7179.66	9312.71	12215.2	28118.6	41933.2	27276	29400.3	41197.7
4-Hydroxyretinoic acid	-1.0463	C16677	blue	1	rno00830	Retinol metabolism	9.08_316.2039n	317.211	9.07755	pos	HMDB0006254	Lipids and lipid-like molecules	Prenol lipids	Retinoids	M+H, M+Na, M+H-H2O	C20H28O3	50.3	54.4	0.111264	2.36031	0.0004174	0.00453719	0.484209	123601	255263	114819	122431	100290	151057	129406	250733	311618	219026	200785	294155
2,3-Epoxyaflatoxin B1	-2.0876	C19586	blue	2	rno05204|rno00980	Chemical carcinogenesis|Metabolism of xenobiotics by cytochrome P450	3.76_695.0791m/z	695.079	3.76477	pos	HMDB0006558	Phenylpropanoids and polyketides	Coumarins and derivatives	Furanocoumarins	2M+K	C17H12O7	36.8	0	-1.03264	1.04358	0.000207431	0.00289544	0.235272	7651.85	32523.4	10404.9	5842.16	4715.12	9800.97	7496.13	31807.9	24973.4	36552.9	24780.2	44502.3
1-Phosphatidyl-D-myo-inositol	-0.472238	C01194	blue	7	rno00564|rno00563|rno04136|rno04140|rno04070|rno05152|rno00562	Glycerophospholipid metabolism|Glycosylphosphatidylinositol (GPI)-anchor biosynthesis|Autophagy - other|Autophagy - animal|Phosphatidylinositol signaling system|Tuberculosis|Inositol phosphate metabolism	0.74_408.0902m/z	408.09	0.73665	pos	HMDB0006953	Lipids and lipid-like molecules	Glycerophospholipids	Glycerophosphoinositols	M+NH4	C11H19O13P	38.1	0	0.184984	1.13556	0.00486459	0.0246394	0.720846	85713	118906	88976.3	95336.1	74271	82068.9	87912.5	125614	129953	106192	95273	137499
DG(18:0/20:4(5Z,8Z,11Z,14Z)/0:0)	0.586242	C00165	red	67	rno05231|rno04726|rno04723|rno04664|rno04072|rno04071|rno05167|rno04912|rno04931|rno04720|rno04714|rno04724|rno04666|rno04730|rno05143|rno04540|rno04713|rno04921|rno04975|rno04611|rno01521|rno04064|rno04658|rno04925|rno04012|rno04650|rno04659|rno04660|rno04662|rno05214|rno04010|rno04015|rno04062|rno04722|rno05170|rno04370|rno04916|rno04926|rno05163|rno05223|rno04014|rno04920|rno05200|rno04371|rno…	Choline metabolism in cancer|Serotonergic synapse|Retrograde endocannabinoid signaling|Fc epsilon RI signaling pathway|Phospholipase D signaling pathway|Sphingolipid signaling pathway|Kaposi sarcoma-associated herpesvirus infection|GnRH signaling pathway|Insulin resistance|Long-term potentiation|Thermogenesis|Glutamatergic synapse|Fc gamma R-mediated phagocytosis|Long-term depression|African tryp…	14.30_627.5352m/z	627.535	14.2975	pos	HMDB0007170	Lipids and lipid-like molecules	Glycerolipids	Diradylglycerols	M+H-H2O	C41H72O5	37.3	0	0.840935	1.76714	0.0021411	0.0140331	1.50133	245705	163658	233954	231778	259545	245426	257824	173395	227665	147898	132531	136802
PC(14:0/18:0)	-1.51565	C00157	blue	6	rno00590|rno05231|rno00564|rno04723|rno00591|rno00592	Arachidonic acid metabolism|Choline metabolism in cancer|Glycerophospholipid metabolism|Retrograde endocannabinoid signaling|Linoleic acid metabolism|alpha-Linolenic acid metabolism	14.28_778.5599m/z	778.56	14.2763	neg	HMDB0007871	Lipids and lipid-like molecules	Glycerophospholipids	Glycerophosphocholines	M+FA-H	C40H80NO8P	53.6	81.7	-0.686001	3.2895	0.0148577	0.0538367	0.349739	170320	486991	35914.8	69645.6	370217	199417	176405	565222	680384	540322	180195	468832
PE(22:2(13Z,16Z)/16:1(9Z))	-0.772482	C00350	blue	6	rno00564|rno04723|rno00563|rno04136|rno04140|rno05167	Glycerophospholipid metabolism|Retrograde endocannabinoid signaling|Glycosylphosphatidylinositol (GPI)-anchor biosynthesis|Autophagy - other|Autophagy - animal|Kaposi sarcoma-associated herpesvirus infection	10.81_750.5438m/z	750.544	10.8104	neg	HMDB0009551	Lipids and lipid-like molecules	Glycerophospholipids	Glycerophosphoethanolamines	M-H2O-H	C43H80NO8P	38	0	-0.630244	4.20995	0.0134615	0.0503824	0.585409	772687	1.31991e+06	874985	530974	594073	900795	962607	1.48316e+06	1.80328e+06	1.28317e+06	1.00779e+06	1.02213e+06
5-KETE	2.23792	C14732	red	1	rno00590	Arachidonic acid metabolism	8.79_319.2268m/z	319.227	8.78632	pos	HMDB0010217	Lipids and lipid-like molecules	Fatty Acyls	Fatty acids and conjugates	M+H	C20H30O3	38.8	0	0.0899389	1.85507	7.85755e-07	8.51363e-05	4.71715	98734.4	20930.9	91051.9	112349	105669	81307	103295	22306	24834	18814.5	20660	18040.2
LysoPC(14:0/0:0)	0.58436	C04230	red	2	rno05231|rno00564	Choline metabolism in cancer|Glycerophospholipid metabolism	8.39_512.2993m/z	512.299	8.38518	neg	HMDB0010379	Lipids and lipid-like molecules	Glycerophospholipids	Glycerophosphocholines	M+FA-H	C22H46NO7P	57.4	88.3	-0.291256	1.34927	0.00396775	0.0214502	1.49937	143319	95586.2	157312	131106	137346	142321	148512	93650	62808.4	110165	127456	83850.9
PC(18:1(9Z)e/2:0)	2.02572	C04598	red	3	rno05310|rno00565|rno04080	Asthma|Ether lipid metabolism|Neuroactive ligand-receptor interaction	9.44_532.3765m/z	532.377	9.4389	pos	HMDB0011148	Lipids and lipid-like molecules	Glycerophospholipids	Glycerophosphocholines	M+H-H2O	C28H56NO7P	38.8	1.83	0.723374	2.95794	0.000217663	0.00299509	4.07194	299670	73594	236181	250550	292872	401071	317677	145735	28543.2	72082	77998.4	43611.5
4-Aminobiphenyl	0.574378	C10998	red	1	rno05204	Chemical carcinogenesis	10.81_361.1672m/z	361.167	10.8104	pos	HMDB0013195	Benzenoids	Benzene and substituted derivatives	Biphenyls and derivatives	2M+Na	C12H11N	38.4	0	-1.07068	2.42126	2.02899e-05	0.000610431	1.48904	401836	269863	410256	427668	418930	360417	391908	285348	267321	255527	294126	246995
Phosphodimethylethanolamine	1.21304	C13482	red	1	rno00564	Glycerophospholipid metabolism	0.72_169.0496n	214.048	0.718083	neg	HMDB0060244	Organic acids and derivatives	Organic phosphoric acids and derivatives	Phosphate esters	M-H, M+FA-H	C4H12NO4P	39.7	7.57	-4.63241	2.50127	1.93457e-05	0.000587729	2.31825	250047	107860	233019	259923	281872	220635	254785	127101	76273	110629	138546	86751.8
2-Propyl-2,4-pentadienoic acid	0.745916	C16656	red	1	rno00982	Drug metabolism - cytochrome P450	1.10_158.1176m/z	158.118	1.10057	pos	HMDB0060682	Lipids and lipid-like molecules	Fatty Acyls	Fatty acids and conjugates	M+NH4	C8H12O2	39.4	0	0.560118	1.31755	0.000159956	0.00240852	1.67704	110274	65755	112930	113391	97086.5	117155	110805	61277.1	86899.9	62248.3	52445	65904.8
9,10-DiHOME	2.00535	C14828	red	1	rno00591	Linoleic acid metabolism	8.37_313.2384m/z	313.238	8.36802	neg	LMFA02000229	Lipids and lipid-like molecules	Fatty Acyls	Octadecanoids	M-H	C18H34O4	53.6	72.5	-0.0172406	2.04018	8.8561e-08	4.42634e-05	4.01486	128456	31995.2	128336	124312	111782	137413	140438	28007.9	30658.9	32038.6	37506.1	31764.4
PGD2	-0.461394	C00696	blue	6	rno00590|rno04726|rno05310|rno04664|rno04080|rno05143	Arachidonic acid metabolism|Serotonergic synapse|Asthma|Fc epsilon RI signaling pathway|Neuroactive ligand-receptor interaction|African trypanosomiasis	6.67_352.2249n	351.218	6.66727	neg	LMFA03010004	Lipids and lipid-like molecules	Fatty Acyls	Eicosanoids	M-H, 2M-H, M-H2O-H	C20H32O5	56.9	87.9	-0.303077	3.34252	0.0333369	0.096727	0.726284	931070	1.28196e+06	874623	881853	778053	1.07881e+06	1.04202e+06	1.38425e+06	789904	1.48287e+06	1.38228e+06	1.37053e+06
PGB2	-0.561291	C05954	blue	2	rno00590|rno04726	Arachidonic acid metabolism|Serotonergic synapse	8.21_334.2143n	333.207	8.21353	neg	LMFA03010018	Lipids and lipid-like molecules	Fatty Acyls	Eicosanoids	M-H2O-H, M-H	C20H30O4	55.2	81.1	-0.41519	1.43564	0.0136363	0.0508153	0.677696	119272	175997	111637	119777	97817.2	142039	125091	176255	114325	205833	181064	202508
LTC4	2.05394	C02166	red	6	rno00590|rno04726|rno05310|rno04664|rno04080|rno04976	Arachidonic acid metabolism|Serotonergic synapse|Asthma|Fc epsilon RI signaling pathway|Neuroactive ligand-receptor interaction|Bile secretion	6.46_624.2960m/z	624.296	6.45827	neg	LMFA03020003	Lipids and lipid-like molecules	Fatty Acyls	Eicosanoids	M-H	C30H47N3O9S	41.7	22.5	0.0271076	1.17864	0.00429545	0.0226296	4.15238	52204.2	12572.1	40663.3	88146.8	55216.4	46718.4	30275.9	5765.87	10945.3	15060.3	13864.9	17224.2
TXB2	0.519455	C05963	red	3	rno00590|rno04726|rno04976	Arachidonic acid metabolism|Serotonergic synapse|Bile secretion	5.75_369.2281m/z	369.228	5.75147	neg	LMFA03030002	Lipids and lipid-like molecules	Fatty Acyls	Eicosanoids	M-H	C20H34O6	50.9	59.4	-0.417013	2.52797	0.00458026	0.0236518	1.43341	575149	401244	544427	518824	643469	572435	596589	428925	255859	431448	489637	400353
5,6-Ep-15S-HETE	0.211131	C14815	red	1	rno00590	Arachidonic acid metabolism	5.74_334.2146n	335.222	5.74385	pos	LMFA03060075	Lipids and lipid-like molecules	Fatty Acyls	Eicosanoids	M+H-H2O, M+H	C20H30O4	55.1	79.8	0.422749	1.56999	0.0260049	0.0812831	1.1576	575959	497548	572738	556995	622219	565070	562774	512397	399413	504204	557237	514488
5-HPETE	1.74997	C05356	red	3	rno00590|rno04726|rno04913	Arachidonic acid metabolism|Serotonergic synapse|Ovarian steroidogenesis	8.79_336.2301n	359.219	8.78632	pos	LMFA03060108	Lipids and lipid-like molecules	Fatty Acyls	Eicosanoids	M+Na, M+K, M+NH4	C20H32O4	38.8	0	-0.026255	1.14318	2.85803e-06	0.000160443	3.36351	42917.7	12759.8	35032.6	41998.6	45143.7	42241.6	50171.9	14969.2	10437.3	12067.7	14595	11729.8
DL-Acetylcarnitine	-0.646026	C02571	blue	1	rno04931	Insulin resistance	1.10_204.1231m/z	204.123	1.10057	pos	LMFA07070060	Lipids and lipid-like molecules	Fatty Acyls	Fatty esters	M+H	C9H17NO4	51.3	58.5	0.553164	4.14174	1.14378e-06	0.000102178	0.639038	686850	1.07482e+06	697699	732698	601278	723702	678872	1.06182e+06	1.12327e+06	1.06512e+06	1.01817e+06	1.10572e+06
PC(O-18:0/0:0)	1.53229	C04317	red	1	rno00565	Ether lipid metabolism	10.34_554.3827m/z	554.383	10.3419	neg	LMGP01060014	Lipids and lipid-like molecules	Glycerophospholipids	Glycerophosphocholines	M+FA-H	C26H56NO6P	58.5	93.9	-0.0400416	4.72112	1.43765e-05	0.000477752	2.89245	785941	271722	702464	787887	890433	732327	816594	365444	134624	315253	341516	201770
PA(0:0/18:0)	0.940371	C00416	red	11	rno05231|rno00564|rno04072|rno04912|rno04666|rno04070|rno04975|rno05212|rno05200|rno04024|rno00561	Choline metabolism in cancer|Glycerophospholipid metabolism|Phospholipase D signaling pathway|GnRH signaling pathway|Fc gamma R-mediated phagocytosis|Phosphatidylinositol signaling system|Fat digestion and absorption|Pancreatic cancer|Pathways in cancer|cAMP signaling pathway|Glycerolipid metabolism	10.95_483.2728m/z	483.273	10.9472	neg	LMGP10050043	Lipids and lipid-like molecules	Glycerophospholipids	Glycerophosphates	M+FA-H	C21H43O7P	38.6	0	-0.00641152	2.27355	0.000249659	0.0032865	1.91902	259758	135360	281443	229658	255042	230096	302549	166141	86066	132876	156977	134738
Sphingosine	0.404482	C00319	red	4	rno04071|rno04210|rno00600|rno04217	Sphingolipid signaling pathway|Apoptosis|Sphingolipid metabolism|Necroptosis	8.36_299.2824n	300.29	8.36457	pos	LMSP01010001	Lipids and lipid-like molecules	Sphingolipids	Sphingoid bases	M+H-H2O, M+H	C18H37NO2	55.2	79	-0.0899711	2.82381	0.00015663	0.00237227	1.32361	738528	557963	776232	715985	764312	683676	752433	551886	617695	536053	588176	496005

## Sheet: S-K vs S-H
Supplementary file 10 (2). Differentially expressed metabolites (DEMs) 2-DG treated healthy rats (S-K) and healthy rats (S-H) in spleen
Metabolites	log2(FC)	KEGG	RED/BLUE	Freq	ID Annotation	Annotation	ID	m/z	Retention time (min)	Ion mode	Compound ID	Super Class	Class	Sub Class	Adducts	Formula	Score	Fragmentation Score	Mass Error (ppm)	VIP	P-value	adj.P-value	FC	average(SP-K)	average(SP-H)	SP_K1	SP_K2	SP_K3	SP_K4	SP_K5	SP_H1	SP_H2	SP_H3	SP_H4	SP_H5
L-Arginine	-0.100685	C00062	blue	13	rno05146|rno04150|rno04974|rno05132|rno05142|rno05230|rno00472|rno05014|rno00970|rno00220|rno02010|rno01230|rno00330	Amoebiasis|mTOR signaling pathway|Protein digestion and absorption|Salmonella infection|Chagas disease (American trypanosomiasis)|Central carbon metabolism in cancer|D-Arginine and D-ornithine metabolism|Amyotrophic lateral sclerosis (ALS)|Aminoacyl-tRNA biosynthesis|Arginine biosynthesis|ABC transporters|Biosynthesis of amino acids|Arginine and proline metabolism	0.65_174.1118n	175.119	0.649233	pos	13	Organic acids and derivatives	Carboxylic acids and derivatives	Amino acids, peptides, and analogues	M+H, M+K, 2M+Na, 2M+H, 2M+K, M+Na	C6H14N4O2	56.4	89.7	0.863546	3.4772	0.0391711	0.165418	0.93259	2.93747e+06	3.1498e+06	3.20941e+06	2.90113e+06	2.8856e+06	2.92032e+06	2.77091e+06	3.0668e+06	3.30266e+06	3.05884e+06	3.11589e+06	3.20481e+06
Pantothenic Acid	0.189514	C00864	red	3	rno00770|rno04977|rno00410	Pantothenate and CoA biosynthesis|Vitamin digestion and absorption|beta-Alanine metabolism	2.95_219.1109n	220.118	2.94832	pos	241	Organooxygen compounds	Alcohols and polyols	Polyols	M+H, 2M+Na, M+Na, M+K, M+H-H2O	C9H17NO5	57.8	91.4	0.815066	2.38732	0.00589463	0.059811	1.14038	660102	578844	653577	672903	641675	700660	631696	595208	512188	574176	593754	618896
2-Hydroxycinnamic acid	0.0862896	C01772	red	1	rno00360	Phenylalanine metabolism	1.17_164.0475n	182.081	1.17412	pos	306	Phenylpropanoids and polyketides	Cinnamic acids and derivatives	Hydroxycinnamic acids and derivatives	M+H, M+NH4, M+H-H2O	C9H8O3	53.2	74.7	0.710139	5.82086	0.0170073	0.104693	1.06164	8.87769e+06	8.36227e+06	9.22265e+06	8.79601e+06	8.61726e+06	9.06712e+06	8.68543e+06	8.06126e+06	8.0783e+06	8.55172e+06	8.69727e+06	8.42282e+06
2-Phenylacetamide	0.0949248	C02505	red	1	rno00360	Phenylalanine metabolism	1.17_136.0758m/z	136.076	1.17412	pos	3260	Benzenoids	Benzene and substituted derivatives	Phenylacetamides	M+H	C8H9NO	55.8	88.6	0.782049	1.80078	0.0455523	0.179498	1.06801	862184	807281	898697	862881	832214	876438	840690	785221	742186	836560	853815	818623
L-Tryptophan	0.393165	C00078	red	11	rno04726|rno05143|rno04974|rno05230|rno00260|rno00970|rno04978|rno00380|rno00400|rno01230|rno01210	Serotonergic synapse|African trypanosomiasis|Protein digestion and absorption|Central carbon metabolism in cancer|Glycine, serine and threonine metabolism|Aminoacyl-tRNA biosynthesis|Mineral absorption|Tryptophan metabolism|Phenylalanine, tyrosine and tryptophan biosynthesis|Biosynthesis of amino acids|2-Oxocarboxylic acid metabolism	3.43_204.0893n	203.082	3.43195	neg	33	Organoheterocyclic compounds	Indoles and derivatives	Indolyl carboxylic acids and derivatives	M-H, M+FA-H, 2M-H	C11H12N2O2	55.1	82.6	-2.72098	1.4635	0.0193445	0.112748	1.31327	142065	108176	145515	117857	157947	152362	136644	94482.5	80580.7	132130	121231	112459
PGH2	-0.583474	C00427	blue	5	rno00590|rno04726|rno04723|rno04921|rno04611	Arachidonic acid metabolism|Serotonergic synapse|Retrograde endocannabinoid signaling|Oxytocin signaling pathway|Platelet activation	6.68_352.2249n	370.259	6.67828	pos	3495	Lipids and lipid-like molecules	Fatty Acyls	Eicosanoids	M+H-H2O, 2M+Na, 2M+K, M+K, M+NH4, M+Na	C20H32O5	54.9	78	-0.276347	5.30006	0.0162122	0.102323	0.667355	905331	1.3566e+06	1.05082e+06	810325	1.08411e+06	648263	933132	1.60439e+06	874867	1.46807e+06	1.42362e+06	1.41203e+06
9(S)-HpODE	1.28369	C14827	red	1	rno00591	Linoleic acid metabolism	8.59_311.2228m/z	311.223	8.59392	neg	36019	Lipids and lipid-like molecules	Fatty Acyls	Lineolic acids and derivatives	M-H	C18H32O4	55.1	81.7	-0.0713305	1.08204	0.00100877	0.0223924	2.43461	24222.7	9949.34	32579.9	23578.6	25866.8	16449.6	22638.6	5622.77	10159.5	11616.3	11585.2	10762.9
Glycerophosphocholine	1.53546	C00670	red	3	rno05231|rno00564|rno00565	Choline metabolism in cancer|Glycerophospholipid metabolism|Ether lipid metabolism	0.72_257.1029n	258.11	0.722133	pos	370	Lipids and lipid-like molecules	Glycerophospholipids	Glycerophosphocholines	M+H, 2M+H	C8H20NO6P	55.2	77.8	0.381995	20.7484	0.000307806	0.0126503	2.89882	8.0621e+06	2.78117e+06	9.34173e+06	5.68404e+06	8.78743e+06	8.11836e+06	8.37893e+06	3.81189e+06	857300	2.99124e+06	4.19581e+06	2.0496e+06
Corticosterone	-1.72979	C02140	blue	4	rno04925|rno04923|rno05020|rno00140	Aldosterone synthesis and secretion|Regulation of lipolysis in adipocytes|Prion diseases|Steroid hormone biosynthesis	6.41_347.2218m/z	347.222	6.41473	pos	41868	Lipids and lipid-like molecules	Steroids and steroid derivatives	Hydroxysteroids	M+H	C21H30O4	54.6	77.2	0.299218	1.39576	4.69423e-08	0.000145465	0.301497	9535.21	31626.2	7716.6	11632.7	9176.97	9500.29	9649.49	28412.8	30679.9	33336.7	32463.1	33238.7
Indoleacetaldehyde	0.916148	C00637	red	1	rno00380	Tryptophan metabolism	1.69_159.0685n	160.076	1.68927	pos	6068	Organoheterocyclic compounds	Indoles and derivatives	Indoles	M+H, M+NH4	C10H9NO	44.4	24.7	0.794805	1.20457	0.0368898	0.160125	1.88707	58147.6	30813.7	38467.5	61409.4	37057.3	96404.3	57399.5	33052.8	23579.1	32090.9	35531.6	29814.1
trans-Cinnamic acid	0.107867	C00423	red	2	rno00360|rno00130	Phenylalanine metabolism|Ubiquinone and other terpenoid-quinone biosynthesis	2.30_148.0525n	166.086	2.3009	pos	63104	Phenylpropanoids and polyketides	Cinnamic acids and derivatives	Cinnamic acids	M+H, M+NH4, M+H-H2O	C9H8O2	49.6	57.7	0.523775	6.76713	0.0206626	0.116885	1.07763	1.03536e+07	9.60772e+06	1.08065e+07	9.7203e+06	1.02957e+07	1.09546e+07	9.99085e+06	9.49664e+06	9.89718e+06	9.40456e+06	9.85021e+06	9.39e+06
Adenosine	-4.97133	C00212	blue	11	rno04923|rno04024|rno05032|rno04270|rno04022|rno05012|rno04071|rno04924|rno04080|rno05034|rno00230	Regulation of lipolysis in adipocytes|cAMP signaling pathway|Morphine addiction|Vascular smooth muscle contraction|cGMP-PKG signaling pathway|Parkinson disease|Sphingolipid signaling pathway|Renin secretion|Neuroactive ligand-receptor interaction|Alcoholism|Purine metabolism	1.22_268.1041m/z	268.104	1.22025	pos	86	Nucleosides, nucleotides, and analogues	Purine nucleosides	Unclassified	M+H	C10H13N5O4	58	94.2	0.199648	1.33329	0.0225308	0.122548	0.0318771	972.421	30505.3	2164.54	257.956	355.757	394.5	1689.35	802.619	54885.7	28035.5	52825.7	15976.9
Uridine	2.07489	C00299	red	1	rno00240	Pyrimidine metabolism	1.16_243.0620m/z	243.062	1.16307	neg	90	Nucleosides, nucleotides, and analogues	Pyrimidine nucleosides	Unclassified	M-H	C9H12N2O6	56.1	87	-1.22281	3.25191	0.000395863	0.0142972	4.21312	176921	41992.9	125001	224967	128752	232282	173603	40325.2	30720.8	42472.4	56593.8	39852.5
Betaine	0.279202	C00719	red	2	rno00260|rno02010	Glycine, serine and threonine metabolism|ABC transporters	0.75_235.1652m/z	235.165	0.75115	pos	HMDB0000043	Organic acids and derivatives	Carboxylic acids and derivatives	Amino acids, peptides, and analogues	2M+H	C5H11NO2	39.2	0	-0.265447	1.17823	0.00517235	0.055541	1.21352	109983	90631.1	117971	100326	101824	105259	124535	86609	96368.5	87799.7	91851.8	90526.5
Adenosine monophosphate	0.453179	C00020	red	19	rno04925|rno04923|rno04150|rno04024|rno04211|rno05032|rno04928|rno04927|rno04934|rno04022|rno05012|rno04924|rno04152|rno04151|rno04068|rno04740|rno00230|rno01523|rno04742	Aldosterone synthesis and secretion|Regulation of lipolysis in adipocytes|mTOR signaling pathway|cAMP signaling pathway|Longevity regulating pathway|Morphine addiction|Parathyroid hormone synthesis, secretion and action|Cortisol synthesis and secretion|Cushing syndrome|cGMP-PKG signaling pathway|Parkinson disease|Renin secretion|AMPK signaling pathway|PI3K-Akt signaling pathway|FoxO signaling pat…	1.15_346.0557m/z	346.056	1.14747	neg	HMDB0000045	Nucleosides, nucleotides, and analogues	Purine nucleotides	Purine ribonucleotides	M-H	C10H14N5O7P	54.8	81.3	-0.295017	1.88955	0.0473078	0.182669	1.36905	243342	177745	180745	285806	192126	302525	255506	190270	154577	182686	219117	142073
Adenosine 3',5'-diphosphate	0.285846	C00054	red	5	rno00770|rno00534|rno00532|rno00230|rno00920	Pantothenate and CoA biosynthesis|Glycosaminoglycan biosynthesis - heparan sulfate / heparin|Glycosaminoglycan biosynthesis - chondroitin sulfate / dermatan sulfate|Purine metabolism|Sulfur metabolism	0.77_428.0370m/z	428.037	0.765667	pos	HMDB0000061	Nucleosides, nucleotides, and analogues	Purine nucleotides	Purine ribonucleotides	M+H	C10H15N5O10P2	38.2	0	0.778615	1.49538	0.0481344	0.184147	1.21912	211710	173658	224154	219175	212675	200157	202390	154686	125086	199198	176667	212651
Glycerylphosphorylethanolamine	1.34587	C01233	red	2	rno00564|rno00565	Glycerophospholipid metabolism|Ether lipid metabolism	0.72_216.0632m/z	216.063	0.722133	pos	HMDB0000114	Organic acids and derivatives	Organic phosphoric acids and derivatives	Organic phosphoramides	M+H	C5H14NO6P	39.4	0	0.33465	3.00199	5.72717e-05	0.0059726	2.54184	174781	68761.4	192129	141553	195199	168481	176541	86645.9	40774	70642.7	92661.8	53082.8
L-Palmitoylcarnitine	-0.33447	C02990	blue	2	rno00071|rno01212	Fatty acid degradation|Fatty acid metabolism	9.04_399.3349n	400.342	9.04292	pos	HMDB0000222	Lipids and lipid-like molecules	Fatty Acyls	Fatty acid esters	M+H, M+Na	C23H45NO4	54.7	77.8	0.152011	3.67851	0.0423618	0.172181	0.793075	838673	1.0575e+06	721984	859423	630854	943798	1.03731e+06	1.13206e+06	1.21766e+06	956950	1.04748e+06	933326
Thymidine	1.28034	C00214	red	1	rno00240	Pyrimidine metabolism	2.25_265.0795m/z	265.08	2.25222	pos	HMDB0000273	Nucleosides, nucleotides, and analogues	Pyrimidine nucleosides	Pyrimidine 2'-deoxyribonucleosides	M+Na	C10H14N2O5	41.7	14.4	0.189722	1.26469	0.00508937	0.0551915	2.42896	38155.1	15708.4	24406.2	56251	27529.8	42899.7	39688.5	15878.7	16968.6	10839	15837.4	19018.3
Tyramine	0.148445	C00483	red	3	rno04974|rno04080|rno00350	Protein digestion and absorption|Neuroactive ligand-receptor interaction|Tyrosine metabolism	2.28_120.0811m/z	120.081	2.28472	pos	HMDB0000306	Benzenoids	Benzene and substituted derivatives	Phenethylamines	M+H-H2O	C8H11NO	49.3	57.4	2.04686	1.7503	0.0125592	0.0884912	1.10837	490650	442675	511464	465137	482384	534579	459685	439958	449553	440155	455711	428000
NAD	-0.465177	C00003	blue	8	rno04925|rno04211|rno04152|rno04977|rno00190|rno00730|rno00983|rno00760	Aldosterone synthesis and secretion|Longevity regulating pathway|AMPK signaling pathway|Vitamin digestion and absorption|Oxidative phosphorylation|Thiamine metabolism|Drug metabolism - other enzymes|Nicotinate and nicotinamide metabolism	0.81_709.1163m/z	709.116	0.805383	neg	HMDB0000902	Nucleosides, nucleotides, and analogues	(5'->5')-dinucleotides	Unclassified	M+FA-H	C21H28N7O14P2+	37.7	0	1.66266	2.24096	0.0211956	0.118858	0.724382	189734	261925	149116	181185	151089	274663	192617	248338	301661	238496	259817	261313
Biliverdin	0.796958	C00500	red	1	rno00860	Porphyrin and chlorophyll metabolism	7.38_581.2406m/z	581.241	7.38292	neg	HMDB0001008	Organoheterocyclic compounds	Tetrapyrroles and derivatives	Bilirubins	M-H	C33H34N4O6	51.7	65.5	0.0219076	1.24615	0.0204448	0.115991	1.73743	61092.8	35162.7	42148.8	67822.2	46454.2	84593.8	64445.1	40930.8	16845.8	36170	41431.9	40434.8
4-Imidazolone-5-propionic acid	-1.44139	C03680	blue	1	rno00340	Histidine metabolism	0.81_156.0535n	139.05	0.809217	pos	HMDB0001014	Organoheterocyclic compounds	Azoles	Imidazoles	M+H-H2O, M+NH4	C6H8N2O3	39.1	0	0.17687	1.1153	0.0244193	0.127477	0.368213	12055.6	32740.7	14912.6	30223.2	4122.06	3406.64	7613.47	44184.3	45506.6	27288.4	31193.5	15530.9
Arachidonic acid	-0.875336	C00219	blue	20	rno00590|rno04726|rno04723|rno04925|rno04923|rno00591|rno04921|rno04912|rno04666|rno04913|rno05146|rno04611|rno04270|rno04730|rno04664|rno05140|rno04750|rno01040|rno04217|rno04216	Arachidonic acid metabolism|Serotonergic synapse|Retrograde endocannabinoid signaling|Aldosterone synthesis and secretion|Regulation of lipolysis in adipocytes|Linoleic acid metabolism|Oxytocin signaling pathway|GnRH signaling pathway|Fc gamma R-mediated phagocytosis|Ovarian steroidogenesis|Amoebiasis|Platelet activation|Vascular smooth muscle contraction|Long-term depression|Fc epsilon RI signal…	9.64_305.2475m/z	305.247	9.63672	pos	HMDB0001043	Lipids and lipid-like molecules	Fatty Acyls	Fatty acids and conjugates	M+H	C20H32O2	38.7	0	-0.0427782	1.57854	0.00271321	0.0386383	0.545127	41290.1	75744	49229.3	41476.2	47460	26642.5	41642.5	62841.7	98549.2	65132.3	66478.4	85718.5
Glucosamine 6-phosphate	0.730991	C00352	red	3	rno04931|rno00250|rno00520	Insulin resistance|Alanine, aspartate and glutamate metabolism|Amino sugar and nucleotide sugar metabolism	0.74_260.0530m/z	260.053	0.73665	pos	HMDB0001254	Organic oxygen compounds	Organooxygen compounds	Carbohydrates and carbohydrate conjugates	M+H	C6H14NO8P	39.6	0	0.192621	1.8115	0.000137016	0.00861193	1.65978	97044.3	58468.2	97801.9	94716.1	116238	84626	91839.2	65505.4	52929.4	58657.4	59234.3	56014.5
5-Formiminotetrahydrofolic acid	0.525481	C00664	red	1	rno00670	One carbon pool by folate	3.89_517.1787m/z	517.179	3.89032	neg	HMDB0001534	Organoheterocyclic compounds	Pteridines and derivatives	Pterins and derivatives	M+FA-H	C20H24N8O6	51.8	66.7	-2.99975	1.11068	0.028336	0.138498	1.43941	66763.1	46382.2	64087.5	66730.5	67925.7	76312.1	58759.7	54725.5	18150	52468.1	52255	54312.2
Prostaglandin J2	-0.60531	C05957	blue	2	rno00590|rno04726	Arachidonic acid metabolism|Serotonergic synapse	7.59_334.2144n	317.211	7.5901	pos	HMDB0002710	Lipids and lipid-like molecules	Fatty Acyls	Eicosanoids	M+H-H2O, M+K, M+NH4, M+Na	C20H30O4	55.3	80	0.0614352	3.55057	0.00847646	0.0722808	0.65733	360708	548747	428397	329150	421336	268061	356595	646679	392691	561763	517272	625329
Prostaglandin A2	-0.807182	C05953	blue	2	rno00590|rno04726	Arachidonic acid metabolism|Serotonergic synapse	9.08_315.1965m/z	315.196	9.08263	neg	HMDB0002752	Lipids and lipid-like molecules	Fatty Acyls	Eicosanoids	M-H2O-H	C20H30O4	55	82.3	-0.343254	1.28306	8.07644e-06	0.00294825	0.571497	25473.7	44573.6	26600.3	23748.8	28390	22498.9	26130.6	44281.2	43885.8	45455.8	39691.9	49553.4
6-Keto-prostaglandin F1a	-0.442496	C05961	blue	1	rno00590	Arachidonic acid metabolism	5.74_393.2248m/z	393.225	5.74385	pos	HMDB0002886	Lipids and lipid-like molecules	Fatty Acyls	Eicosanoids	M+Na	C20H34O6	38.9	0	0.0980112	1.12365	0.0340305	0.152418	0.73586	63590.5	86416.6	79629.8	53483.7	72671.5	47642.2	64525.5	91050.5	59815.1	91143.8	96030	94043.5
Pantetheine	-0.960729	C00831	blue	1	rno00770	Pantothenate and CoA biosynthesis	3.62_574.2933m/z	574.293	3.62278	pos	HMDB0003426	Organic acids and derivatives	Carboxylic acids and derivatives	Amino acids, peptides, and analogues	2M+NH4	C11H22N2O4S	38.5	0	-1.03256	5.31537	0.00171342	0.0302022	0.513797	390714	760444	303267	601928	412560	315673	320143	868925	765498	743079	557273	867446
5-Amino-6-(5'-phosphoribitylamino)uracil	1.8053	C04454	red	1	rno00740	Riboflavin metabolism	0.72_357.0821m/z	357.082	0.722133	pos	HMDB0003841	Organic oxygen compounds	Organooxygen compounds	Carbohydrates and carbohydrate conjugates	M+H	C9H17N4O9P	36.5	0	4.20263	1.3585	8.40339e-05	0.00714149	3.49501	30673.8	8776.43	31777.4	25247.2	32380.3	28270.5	35693.4	9197.31	927.121	12576.8	14632.9	6548.04
2-Arachidonylglycerol	0.329601	C13856	red	3	rno04723|rno04714|rno04080	Retrograde endocannabinoid signaling|Thermogenesis|Neuroactive ligand-receptor interaction	8.84_361.2736m/z	361.274	8.83842	pos	HMDB0004666	Lipids and lipid-like molecules	Endocannabinoids	Unclassified	M+H-H2O	C23H38O4	38.9	0	-0.242339	1.25982	0.00188002	0.0317772	1.25667	99425.5	79118.5	96085.6	113447	92711.2	93213.2	101670	86474.2	73321	78756.5	81141.2	75899.7
9,12,13-TriHOME	-0.844286	C14833	blue	1	rno00591	Linoleic acid metabolism	6.28_329.2333m/z	329.233	6.28488	neg	HMDB0004708	Lipids and lipid-like molecules	Fatty Acyls	Fatty acids and conjugates	M-H	C18H34O5	56.4	85.9	-0.236816	2.74511	0.00169088	0.029989	0.556986	132735	238308	193586	131931	134921	81479.6	121755	229453	195270	250269	281485	235064
9,10,13-TriHOME	-3.3993	C14835	blue	1	rno00591	Linoleic acid metabolism	6.79_329.2333m/z	329.233	6.7871	neg	HMDB0004710	Lipids and lipid-like molecules	Fatty Acyls	Fatty acids and conjugates	M-H	C18H34O5	54.8	80.7	-0.181636	2.38109	4.32086e-06	0.00196904	0.0947784	7016.19	74027.3	11404.3	11004.4	4893.57	2906.22	4872.38	64539.4	57916	78280.3	91541.1	77859.7
8-Isoprostaglandin F2a	1.32809	C13809	red	1	rno00590	Arachidonic acid metabolism	8.79_335.2228m/z	335.223	8.78658	neg	HMDB0005083	Lipids and lipid-like molecules	Fatty Acyls	Eicosanoids	M-H2O-H	C20H34O5	50.8	61.5	0.0489877	2.06557	0.00105437	0.0230079	2.5107	87492.1	34847.6	105126	68912.2	113986	62684	86752.1	23818.2	34961	42414.3	41979.6	31065.2
12(S)-Leukotriene B4	-2.74837	C04853	blue	1	rno00590	Arachidonic acid metabolism	7.59_319.2268m/z	319.227	7.5901	pos	HMDB0005089	Lipids and lipid-like molecules	Fatty Acyls	Eicosanoids	M+H-H2O	C20H32O4	38.6	0	0.0381946	1.55441	2.59464e-05	0.00402014	0.148819	4998.11	33585.1	6684.96	4512.06	5914.04	3620.11	4259.36	28118.6	41933.2	27276	29400.3	41197.7
Imidazoleacetic acid ribotide	0.681735	C04437	red	1	rno00340	Histidine metabolism	1.21_337.0442m/z	337.044	1.21392	neg	HMDB0006032	Organic oxygen compounds	Organooxygen compounds	Carbohydrates and carbohydrate conjugates	M-H	C10H15N2O9P	41.4	12.4	-0.0352155	1.09514	0.0295743	0.141427	1.60407	52976.9	33026.6	54203.6	41068.5	64667.6	58937.1	46007.8	35646.2	21044	49113.3	42772.5	16557.1
4-Hydroxyretinoic acid	-0.952565	C16677	blue	1	rno00830	Retinol metabolism	9.08_316.2039n	317.211	9.07755	pos	HMDB0006254	Lipids and lipid-like molecules	Prenol lipids	Retinoids	M+H, M+Na, M+H-H2O	C20H28O3	50.3	54.4	0.111264	3.15437	0.000453211	0.0154699	0.516713	131898	255263	139681	127577	141493	117803	132935	250733	311618	219026	200785	294155
Docosapentaenoic acid (22n-3)	-1.02664	C16513	blue	1	rno01040	Biosynthesis of unsaturated fatty acids	9.95_331.2631m/z	331.263	9.94588	pos	HMDB0006528	Lipids and lipid-like molecules	Fatty Acyls	Fatty acids and conjugates	M+H	C22H34O2	38.9	0	-0.101039	1.28704	0.0150345	0.0983514	0.490853	24828.9	50583.1	28146.8	25928.1	31699.1	13917.9	24452.6	40103.7	81397.3	41999.1	42019.5	47396.1
1-Phosphatidyl-D-myo-inositol	-0.323361	C01194	blue	7	rno00564|rno00563|rno04136|rno04140|rno04070|rno05152|rno00562	Glycerophospholipid metabolism|Glycosylphosphatidylinositol (GPI)-anchor biosynthesis|Autophagy - other|Autophagy - animal|Phosphatidylinositol signaling system|Tuberculosis|Inositol phosphate metabolism	0.74_408.0902m/z	408.09	0.73665	pos	HMDB0006953	Lipids and lipid-like molecules	Glycerophospholipids	Glycerophosphoinositols	M+NH4	C11H19O13P	38.1	0	0.184984	1.16511	0.0381638	0.16339	0.799206	95030.5	118906	101389	108031	100425	76441.3	88866	125614	129953	106192	95273	137499
DG(18:1(9Z)/18:1(9Z)/0:0)	-0.679328	C00165	blue	67	rno04726|rno04723|rno05231|rno04925|rno04923|rno04921|rno04912|rno04666|rno05146|rno04072|rno04611|rno05167|rno04931|rno04024|rno04270|rno04730|rno04928|rno05143|rno04664|rno04975|rno04071|rno01521|rno04064|rno04658|rno04714|rno04012|rno04650|rno04659|rno04660|rno04662|rno05214|rno04010|rno04015|rno04062|rno04722|rno05170|rno04370|rno04916|rno04926|rno05163|rno05223|rno04014|rno04720|rno04920|rno…	Serotonergic synapse|Retrograde endocannabinoid signaling|Choline metabolism in cancer|Aldosterone synthesis and secretion|Regulation of lipolysis in adipocytes|Oxytocin signaling pathway|GnRH signaling pathway|Fc gamma R-mediated phagocytosis|Amoebiasis|Phospholipase D signaling pathway|Platelet activation|Kaposi sarcoma-associated herpesvirus infection|Insulin resistance|cAMP signaling pathway|…	6.80_603.5349m/z	603.535	6.80065	pos	HMDB0007218	Lipids and lipid-like molecules	Glycerolipids	Diradylglycerols	M+H-H2O	C39H72O5	36.6	0	0.322511	1.02587	0.024812	0.128746	0.624456	27870.1	44631.1	33031.3	29958	25331.5	24630	26399.9	47284.2	66524.8	37450.9	36525	35370.4
PC(15:0/20:3(8Z,11Z,14Z))	-0.466742	C00157	blue	6	rno00590|rno04723|rno05231|rno00564|rno00591|rno00592	Arachidonic acid metabolism|Retrograde endocannabinoid signaling|Choline metabolism in cancer|Glycerophospholipid metabolism|Linoleic acid metabolism|alpha-Linolenic acid metabolism	9.39_769.5619n	750.544	9.38912	neg	HMDB0007948	Lipids and lipid-like molecules	Glycerophospholipids	Glycerophosphocholines	M-H2O-H, M-H	C43H80NO8P	36.4	0	-0.348427	1.72498	0.0150549	0.0984222	0.723597	112206	155067	107252	114822	124848	119906	94201.3	153430	198744	162658	123472	137030
PE(14:0/22:0)	0.803211	C00350	red	6	rno04723|rno00564|rno00563|rno04136|rno04140|rno05167	Retrograde endocannabinoid signaling|Glycerophospholipid metabolism|Glycosylphosphatidylinositol (GPI)-anchor biosynthesis|Autophagy - other|Autophagy - animal|Kaposi sarcoma-associated herpesvirus infection	3.55_770.5667m/z	770.567	3.55128	pos	HMDB0008841	Lipids and lipid-like molecules	Glycerophospholipids	Glycerophosphoethanolamines	M+Na	C41H82NO8P	33.7	0	-0.448987	7.08613	0.014877	0.0977541	1.74498	1.87672e+06	1.0755e+06	1.68623e+06	1.57514e+06	1.63764e+06	2.54236e+06	1.94222e+06	1.11583e+06	511537	1.38268e+06	1.55451e+06	812926
5-KETE	0.951263	C14732	red	1	rno00590	Arachidonic acid metabolism	8.79_319.2268m/z	319.227	8.78632	pos	HMDB0010217	Lipids and lipid-like molecules	Fatty Acyls	Fatty acids and conjugates	M+H	C20H30O3	38.8	0	0.0899389	1.25799	0.00106083	0.0230079	1.93357	40471.3	20930.9	45045.7	35157.7	51836.9	30609.9	39706.5	22306	24834	18814.5	20660	18040.2
LysoPC(14:0/0:0)	0.706644	C04230	red	2	rno05231|rno00564	Choline metabolism in cancer|Glycerophospholipid metabolism	8.39_512.2993m/z	512.299	8.38518	neg	HMDB0010379	Lipids and lipid-like molecules	Glycerophospholipids	Glycerophosphocholines	M+FA-H	C22H46NO7P	57.4	88.3	-0.291256	2.20299	0.000733188	0.0193171	1.632	155997	95586.2	152443	162750	152890	162724	149177	93650	62808.4	110165	127456	83850.9
PC(18:1(9Z)e/2:0)	1.33424	C04598	red	3	rno00565|rno04080|rno05310	Ether lipid metabolism|Neuroactive ligand-receptor interaction|Asthma	9.44_532.3765m/z	532.377	9.4389	pos	HMDB0011148	Lipids and lipid-like molecules	Glycerophospholipids	Glycerophosphocholines	M+H-H2O	C28H56NO7P	38.8	1.83	0.723374	2.93535	0.00095517	0.021828	2.52143	185562	73594	170100	164795	209159	203307	180449	145735	28543.2	72082	77998.4	43611.5
4-Aminobiphenyl	0.29472	C10998	red	1	rno05204	Chemical carcinogenesis	10.81_361.1672m/z	361.167	10.8104	pos	HMDB0013195	Benzenoids	Benzene and substituted derivatives	Biphenyls and derivatives	2M+Na	C12H11N	38.4	0	-1.07068	2.19451	0.00130374	0.0256673	1.22665	331027	269863	302173	336303	356295	338630	321734	285348	267321	255527	294126	246995
N-Desmethylcitalopram	0.951649	C16608	red	1	rno00982	Drug metabolism - cytochrome P450	8.96_621.3035m/z	621.304	8.95932	pos	HMDB0014021	Benzenoids	Benzene and substituted derivatives	Phenylbutylamines	2M+H	C19H19FN2O	39	0	-0.0523671	1.52484	0.000636494	0.0179961	1.93408	60138.3	31094	71237.1	62716.7	49732.6	55472.2	61533	39211.1	17886.6	37361.7	34615.9	26394.5
Phosphodimethylethanolamine	0.981031	C13482	red	1	rno00564	Glycerophospholipid metabolism	0.72_169.0496n	214.048	0.718083	neg	HMDB0060244	Organic acids and derivatives	Organic phosphoric acids and derivatives	Phosphate esters	M-H, M+FA-H	C4H12NO4P	39.7	7.57	-4.63241	2.94912	0.00011149	0.00788704	1.97388	212902	107860	214522	176904	220648	223525	228912	127101	76273	110629	138546	86751.8
Androstan-3alpha,17beta-diol	-0.797362	C03852	blue	1	rno00140	Steroid hormone biosynthesis	10.32_293.2475m/z	293.247	10.3162	pos	HMDB0060437	Lipids and lipid-like molecules	Steroids and steroid derivatives	Androstane steroids	M+H	C19H32O2	39.1	0	-0.160699	1.04096	0.0195219	0.113285	0.5754	23344	40570.1	34845.3	16063.9	25578.3	14788.9	25443.8	49026.6	28989.4	51832.1	42259.2	30743
alpha-Linolenic acid	-0.901546	C06427	blue	2	rno01040|rno00592	Biosynthesis of unsaturated fatty acids|alpha-Linolenic acid metabolism	9.32_278.2246n	279.232	9.3185	pos	LMFA01030152	Lipids and lipid-like molecules	Fatty Acyls	Fatty Acids and Conjugates	M+H, 2M+H, M+NH4	C18H30O2	53.2	69	0.0103294	3.37756	0.000673757	0.0185421	0.535313	176699	330086	192381	193850	208835	134072	154359	269463	375335	270226	380435	354972
13R-HODE	-0.796771	C14762	blue	2	rno00591|rno03320	Linoleic acid metabolism|PPAR signaling pathway	9.32_295.2277m/z	295.228	9.32128	neg	LMFA02000035	Lipids and lipid-like molecules	Fatty Acyls	Octadecanoids	M-H	C18H32O3	56.1	84.4	-0.466639	2.72378	0.000152381	0.00900306	0.575636	128601	223407	151034	123580	153562	86264.2	128566	206232	209302	221290	239117	241096
PGB2	-0.478941	C05954	blue	2	rno00590|rno04726	Arachidonic acid metabolism|Serotonergic synapse	8.21_334.2143n	333.207	8.21353	neg	LMFA03010018	Lipids and lipid-like molecules	Fatty Acyls	Eicosanoids	M-H2O-H, M-H	C20H30O4	55.2	81.1	-0.41519	1.67109	0.0367583	0.159892	0.717504	126279	175997	145021	111709	153235	92098.5	129329	176255	114325	205833	181064	202508
5-trans-PGF2alpha	-2.91133	C00639	blue	7	rno00590|rno04726|rno04921|rno04913|rno04072|rno04080|rno04976	Arachidonic acid metabolism|Serotonergic synapse|Oxytocin signaling pathway|Ovarian steroidogenesis|Phospholipase D signaling pathway|Neuroactive ligand-receptor interaction|Bile secretion	7.54_377.2302m/z	377.23	7.53865	pos	LMFA03010077	Lipids and lipid-like molecules	Fatty Acyls	Eicosanoids	M+Na	C20H34O5	37.7	0	0.863518	1.02285	5.73712e-06	0.00233923	0.132924	1884.66	14178.5	2768.64	1687.94	3300.16	664.813	1001.77	13435	12017.7	13407.4	13829.6	18203
5S-HpETE	-1.44969	C05356	blue	3	rno00590|rno04726|rno04913	Arachidonic acid metabolism|Serotonergic synapse|Ovarian steroidogenesis	7.56_337.2373m/z	337.237	7.55642	pos	LMFA03060012	Lipids and lipid-like molecules	Fatty Acyls	Eicosanoids	M+H	C20H32O4	38.5	0	-0.146712	1.28438	0.000268318	0.0118781	0.3661	12102.1	33056.9	17767.7	11032.4	17088.1	5484.1	9138.22	32030.4	26994.9	32664.2	31595.1	41999.7
16R-HETE	-1.08772	C14778	blue	1	rno00590	Arachidonic acid metabolism	9.57_320.2350n	319.228	9.56525	neg	LMFA03060069	Lipids and lipid-like molecules	Fatty Acyls	Eicosanoids	M-H, 2M-H, M-H2O-H	C20H32O3	55.6	82.4	-0.362426	5.90999	0.0138468	0.0934557	0.470503	483701	1.02805e+06	531066	513607	650656	273309	449868	772570	1.63886e+06	763587	902038	1.0632e+06
Troxilin B3	-0.390405	C14811	blue	1	rno00590	Arachidonic acid metabolism	6.66_354.2405n	337.237	6.66185	pos	LMFA03090004	Lipids and lipid-like molecules	Fatty Acyls	Eicosanoids	M+H-H2O, M+Na, M+NH4	C20H34O5	39.2	0	-0.334718	1.25914	0.0205419	0.116457	0.762915	86773.2	113739	101226	74382.2	96590.2	75196.2	86471.4	120696	87477.5	113085	134300	113136
DL-Acetylcarnitine	-0.271525	C02571	blue	1	rno04931	Insulin resistance	1.10_204.1231m/z	204.123	1.10057	pos	LMFA07070060	Lipids and lipid-like molecules	Fatty Acyls	Fatty esters	M+H	C9H17NO4	51.3	58.5	0.553164	3.70902	0.00191192	0.0319003	0.828443	890426	1.07482e+06	870016	880428	916949	780423	1.00431e+06	1.06182e+06	1.12327e+06	1.06512e+06	1.01817e+06	1.10572e+06
PC(O-18:0/0:0)	0.918294	C04317	red	1	rno00565	Ether lipid metabolism	10.34_554.3827m/z	554.383	10.3419	neg	LMGP01060014	Lipids and lipid-like molecules	Glycerophospholipids	Glycerophosphocholines	M+FA-H	C26H56NO6P	58.5	93.9	-0.0400416	4.32288	0.00176991	0.0308102	1.88988	513521	271722	442129	494699	615081	494738	520958	365444	134624	315253	341516	201770
PA(0:0/18:0)	0.546103	C00416	red	11	rno05231|rno00564|rno04912|rno04666|rno04072|rno04024|rno04975|rno05212|rno04070|rno05200|rno00561	Choline metabolism in cancer|Glycerophospholipid metabolism|GnRH signaling pathway|Fc gamma R-mediated phagocytosis|Phospholipase D signaling pathway|cAMP signaling pathway|Fat digestion and absorption|Pancreatic cancer|Phosphatidylinositol signaling system|Pathways in cancer|Glycerolipid metabolism	10.95_483.2728m/z	483.273	10.9472	neg	LMGP10050043	Lipids and lipid-like molecules	Glycerophospholipids	Glycerophosphates	M+FA-H	C21H43O7P	38.6	0	-0.00641152	2.12151	0.00777452	0.0687328	1.46014	197643	135360	163359	227056	214286	190867	192649	166141	86066	132876	156977	134738
Pregnenolone	-1.03189	C01953	blue	5	rno04925|rno04913|rno04927|rno04934|rno00140	Aldosterone synthesis and secretion|Ovarian steroidogenesis|Cortisol synthesis and secretion|Cushing syndrome|Steroid hormone biosynthesis	10.40_317.2476m/z	317.248	10.3957	pos	LMST02030088	Lipids and lipid-like molecules	Sterol Lipids	Steroids	M+H	C21H32O2	38.9	0	0.433996	1.44262	0.00326881	0.0425242	0.489069	28190.2	57640.6	35980.6	16923.2	45373.9	15077.8	27595.5	64454.1	61548.1	57246.6	63508.2	41445.7

## Sheet: S-T vs S-C
Supplementary file 10 (3). Differentially expressed metabolites (DEMs) between 2-DG treated CIA rats (S-T) and CIA rats (S-C) in spleen
SP-T_SP-C	log2(FC)	KEGG	RED/BLUE	Freq	ID Annotation	Annotation	ID	m/z	Retention time (min)	Ion mode	Compound ID	Super Class	Class	Sub Class	Adducts	Formula	Score	Fragmentation Score	Mass Error (ppm)	VIP	P-value	adj.P-value	FC	average(SP-T)	average(SP-C)	SP_T1	SP_T2	SP_T3	SP_T4	SP_T5	SP_C1	SP_C2	SP_C3	SP_C4	SP_C5
L-Arginine	-0.0725637	C00062	blue	13	rno00220|rno05146|rno05014|rno04974|rno00970|rno05230|rno04150|rno05132|rno01230|rno05142|rno00472|rno02010|rno00330	Arginine biosynthesis|Amoebiasis|Amyotrophic lateral sclerosis (ALS)|Protein digestion and absorption|Aminoacyl-tRNA biosynthesis|Central carbon metabolism in cancer|mTOR signaling pathway|Salmonella infection|Biosynthesis of amino acids|Chagas disease (American trypanosomiasis)|D-Arginine and D-ornithine metabolism|ABC transporters|Arginine and proline metabolism	0.65_174.1118n	175.119	0.649233	pos	13	Organic acids and derivatives	Carboxylic acids and derivatives	Amino acids, peptides, and analogues	M+H, M+K, 2M+Na, 2M+H, 2M+K, M+Na	C6H14N4O2	56.4	89.7	0.863546	3.42355	0.00435904	0.0317895	0.950947	3.05876e+06	3.21654e+06	3.07844e+06	3.0275e+06	3.13869e+06	2.97102e+06	3.07815e+06	3.11484e+06	3.24998e+06	3.19347e+06	3.2734e+06	3.25103e+06
L-Aspartic Acid	0.246859	C00049	red	16	rno00340|rno00220|rno00250|rno00770|rno04974|rno00970|rno05230|rno01230|rno04080|rno00260|rno00410|rno02010|rno00760|rno01200|rno01210|rno00270	Histidine metabolism|Arginine biosynthesis|Alanine, aspartate and glutamate metabolism|Pantothenate and CoA biosynthesis|Protein digestion and absorption|Aminoacyl-tRNA biosynthesis|Central carbon metabolism in cancer|Biosynthesis of amino acids|Neuroactive ligand-receptor interaction|Glycine, serine and threonine metabolism|beta-Alanine metabolism|ABC transporters|Nicotinate and nicotinamide met…	0.72_134.0449m/z	134.045	0.722133	pos	15	Organic acids and derivatives	Carboxylic acids and derivatives	Amino acids, peptides, and analogues	M+H	C4H7NO4	56.5	85.3	0.811756	1.89912	0.000655084	0.00998021	1.18662	250333	210963	261171	242615	257562	232068	258248	212003	201139	199613	223587	218472
L-Glutamate	0.173512	C00025	red	39	rno04723|rno00340|rno00220|rno04072|rno00250|rno04720|rno04724|rno04730|rno05014|rno04540|rno04713|rno04974|rno00471|rno00970|rno05230|rno05016|rno01230|rno04068|rno04080|rno05030|rno05033|rno04727|rno05031|rno05034|rno02010|rno00480|rno04721|rno00330|rno04964|rno00910|rno00430|rno00630|rno04216|rno01200|rno04742|rno00524|rno00650|rno01210|rno00860	Retrograde endocannabinoid signaling|Histidine metabolism|Arginine biosynthesis|Phospholipase D signaling pathway|Alanine, aspartate and glutamate metabolism|Long-term potentiation|Glutamatergic synapse|Long-term depression|Amyotrophic lateral sclerosis (ALS)|Gap junction|Circadian entrainment|Protein digestion and absorption|D-Glutamine and D-glutamate metabolism|Aminoacyl-tRNA biosynthesis|Cent…	0.72_148.0605m/z	148.06	0.722133	pos	19	Organic acids and derivatives	Carboxylic acids and derivatives	Amino acids, peptides, and analogues	M+H	C5H9NO4	57.7	95	0.168045	3.92147	0.00108148	0.0133411	1.1278	1.53692e+06	1.36276e+06	1.5856e+06	1.47367e+06	1.59104e+06	1.45414e+06	1.58016e+06	1.36618e+06	1.31679e+06	1.33052e+06	1.38446e+06	1.41585e+06
Glycocholic Acid	-1.95203	C01921	blue	3	rno04976|rno04979|rno00120	Bile secretion|Cholesterol metabolism|Primary bile acid biosynthesis	6.47_465.3093n	466.317	6.46768	pos	202	Lipids and lipid-like molecules	Steroids and steroid derivatives	Bile acids, alcohols and derivatives	M+H, M+Na, M+NH4, M+K, M+H-H2O	C26H43NO6	57.8	93.9	0.621951	1.24293	0.00109289	0.0134284	0.258452	6264.61	24238.9	7790.94	7199.43	6874.6	5616.13	3841.94	17988.1	24583.3	19612.5	21270	37740.8
Pantothenic Acid	0.129118	C00864	red	3	rno00770|rno04977|rno00410	Pantothenate and CoA biosynthesis|Vitamin digestion and absorption|beta-Alanine metabolism	2.95_219.1109n	220.118	2.94832	pos	241	Organooxygen compounds	Alcohols and polyols	Polyols	M+H, 2M+Na, M+Na, M+K, M+H-H2O	C9H17NO5	57.8	91.4	0.815066	2.01613	0.00745005	0.0448276	1.09362	563455	515218	554719	553771	555385	568278	585123	504116	489042	496085	553111	533736
L-Lysine	-0.110295	C00047	blue	7	rno04974|rno00970|rno00310|rno01230|rno02010|rno00780|rno01210	Protein digestion and absorption|Aminoacyl-tRNA biosynthesis|Lysine degradation|Biosynthesis of amino acids|ABC transporters|Biotin metabolism|2-Oxocarboxylic acid metabolism	0.63_146.1058n	147.113	0.633717	pos	25	Organic acids and derivatives	Carboxylic acids and derivatives	Amino acids, peptides, and analogues	M+H-H2O, M+H	C6H14N2O2	56.6	91.7	1.55826	2.61901	0.000175336	0.00457726	0.926399	958143	1.03427e+06	974338	967398	965890	946797	936292	1.00936e+06	1.02403e+06	1.02807e+06	1.04968e+06	1.06019e+06
Phosphocholine	0.278654	C00588	red	2	rno05231|rno00564	Choline metabolism in cancer|Glycerophospholipid metabolism	0.72_183.0661n	184.073	0.722133	pos	3318	Organic nitrogen compounds	Organonitrogen compounds	Quaternary ammonium salts	M+H, 2M+H	C5H14NO4P	56.3	87.4	0.553742	5.05543	0.00120157	0.0143002	1.21306	1.63927e+06	1.35134e+06	1.74976e+06	1.59005e+06	1.67082e+06	1.4948e+06	1.6909e+06	1.44651e+06	1.26262e+06	1.25653e+06	1.40585e+06	1.38521e+06
Cytidine	0.478638	C00475	red	1	rno00240	Pyrimidine metabolism	0.78_243.0856n	487.178	0.780183	pos	3376	Nucleosides, nucleotides, and analogues	Pyrimidine nucleosides	Unclassified	M+H, M+Na, M+K, 2M+H	C9H13N3O5	51.2	58.4	0.234128	10.4349	0.000372873	0.00729456	1.39343	4.26269e+06	3.05914e+06	4.47196e+06	4.08189e+06	4.674e+06	3.88485e+06	4.20077e+06	3.01625e+06	3.27062e+06	2.55248e+06	3.01938e+06	3.43699e+06
Xanthosine	0.134851	C01762	red	2	rno00230|rno00232	Purine metabolism|Caffeine metabolism	1.71_285.0831m/z	285.083	1.70695	pos	3408	Nucleosides, nucleotides, and analogues	Purine nucleosides	Unclassified	M+H	C10H12N4O6	56.9	87.3	0.55196	1.46741	0.0131558	0.0655144	1.09798	343682	313013	351110	354811	324879	344401	343207	344729	304584	312490	301512	301749
Dehydroascorbic acid	0.254273	C05422	red	2	rno00480|rno00053	Glutathione metabolism|Ascorbate and aldarate metabolism	0.86_173.0084m/z	173.008	0.864783	neg	342	Organoheterocyclic compounds	Lactones	Gamma butyrolactones	M-H	C6H6O6	53.1	73.1	-4.34016	1.28835	0.0312863	0.116723	1.19273	134229	112539	142821	122099	133689	120228	152310	115243	98611.7	105876	132319	110646
L-Carnitine	0.73328	C00318	red	2	rno04714|rno04976	Thermogenesis|Bile secretion	0.72_162.1125m/z	162.112	0.722133	pos	34532	Organic nitrogen compounds	Organonitrogen compounds	Quaternary ammonium salts	M+H	C7H15NO3	57.1	87.1	0.0410347	6.11766	7.09213e-08	4.42905e-05	1.66241	962178	578783	960175	955397	926633	941661	1.02702e+06	562082	547283	581206	591657	611689
PGH2	0.499006	C00427	red	5	rno00590|rno04726|rno04723|rno04921|rno04611	Arachidonic acid metabolism|Serotonergic synapse|Retrograde endocannabinoid signaling|Oxytocin signaling pathway|Platelet activation	6.68_352.2249n	370.259	6.67828	pos	3495	Lipids and lipid-like molecules	Fatty Acyls	Eicosanoids	M+H-H2O, 2M+Na, 2M+K, M+K, M+NH4, M+Na	C20H32O5	54.9	78	-0.276347	5.8051	0.00090605	0.0119486	1.41324	1.27453e+06	901853	1.14218e+06	1.21044e+06	1.31096e+06	1.39502e+06	1.31406e+06	846003	831104	763464	1.08181e+06	986883
Sphinganine	-0.392319	C00836	blue	2	rno04071|rno00600	Sphingolipid signaling pathway|Sphingolipid metabolism	8.54_301.2981n	302.305	8.53927	pos	395	Organic nitrogen compounds	Organonitrogen compounds	Amines	M+H-H2O, M+H	C18H39NO2	52.4	66	0.128965	1.27389	1.82262e-05	0.00113413	0.761904	54308.6	71280.1	56020.8	56209.4	53044.1	50935.2	55333.7	70216.8	72628.7	76708.4	67561.4	69285.4
Ergothioneine	-0.451363	C05570	blue	1	rno00340	Histidine metabolism	0.78_230.0959m/z	230.096	0.780183	pos	53	Organic acids and derivatives	Carboxylic acids and derivatives	Amino acids, peptides, and analogues	M+H	C9H15N3O2S	54.6	90.9	0.353039	2.64677	5.36036e-05	0.00218352	0.731352	207984	284383	213695	216279	202766	210991	196188	283307	319644	270437	271970	276556
Poly-g-D-glutamate	1.06148	C05723	red	1	rno00471	D-Glutamine and D-glutamate metabolism	3.91_518.1874n	519.195	3.9062	pos	58212	Organic acids and derivatives	Carboxylic acids and derivatives	Amino acids, peptides, and analogues	M+H, M+Na	C20H30N4O12	46.6	41	2.63315	1.07193	1.23106e-06	0.000207327	2.08707	22835.4	10941.3	21914.9	22384.2	22552.2	23317	24008.6	12377.6	8415.93	9456.35	11843.7	12613.2
L-Pipecolic acid	-0.0830706	C00408	blue	1	rno00310	Lysine degradation	0.63_130.0865m/z	130.086	0.633717	pos	63100	Organic acids and derivatives	Carboxylic acids and derivatives	Amino acids, peptides, and analogues	M+H	C6H11NO2	56.4	91	1.66536	1.1151	0.00199809	0.0190303	0.944046	255158	270281	252209	256748	251783	257881	257168	264962	268733	266437	268972	282301
Imidazoleacetic acid	0.717121	C02835	red	1	rno00340	Histidine metabolism	1.46_126.0431n	291.049	1.45968	pos	6445	Organoheterocyclic compounds	Azoles	Imidazoles	M+H, 2M+Na, 2M+K	C5H6N2O2	42.5	22.5	1.4313	1.29171	0.000210422	0.00515763	1.6439	48783.4	29675.4	53571.4	39431.4	51484.6	47777	51652.6	30815.9	29583.8	34988.5	25520.3	27468.6
Creatine	0.282427	C00300	red	2	rno00260|rno00330	Glycine, serine and threonine metabolism|Arginine and proline metabolism	0.75_132.0769m/z	132.077	0.75115	pos	7	Organic acids and derivatives	Carboxylic acids and derivatives	Amino acids, peptides, and analogues	M+H	C4H9N3O2	55.4	82.8	1.07881	3.34119	0.00150484	0.0161357	1.21624	704069	578890	681153	723368	691464	664113	760247	517816	565868	562952	618448	629367
Xanthine	0.497811	C00385	red	2	rno00230|rno00232	Purine metabolism|Caffeine metabolism	1.10_153.0408m/z	153.041	1.10057	pos	82	Organoheterocyclic compounds	Imidazopyrimidines	Purines and purine derivatives	M+H	C5H4N4O2	53.5	73.4	0.346327	6.2544	0.001758	0.0177231	1.41207	1.47313e+06	1.04324e+06	1.46676e+06	1.39882e+06	1.3778e+06	1.31801e+06	1.80425e+06	1.11364e+06	1.1142e+06	936187	1.07278e+06	979397
Inosine	1.09137	C00294	red	1	rno00230	Purine metabolism	1.29_268.0809n	307.044	1.28763	pos	84	Nucleosides, nucleotides, and analogues	Purine nucleosides	Unclassified	M+H, 2M+K, 2M+Na, M+Na, M+K	C10H12N4O5	59.2	98.7	0.402918	5.97574	2.29287e-06	0.000315186	2.13076	713517	334864	666265	771879	640965	767157	721318	356298	384709	344794	300871	287650
Uric acid	-1.03716	C00366	blue	2	rno00230|rno04976	Purine metabolism|Bile secretion	1.10_168.0284n	169.036	1.10057	pos	88	Organoheterocyclic compounds	Imidazopyrimidines	Purines and purine derivatives	M+H, 2M+H	C5H4N4O3	54	76.3	0.475094	5.35154	3.21808e-06	0.000391049	0.487286	295627	606681	340317	251291	318851	265640	302038	665073	603216	538156	638992	587970
Uridine	-1.08548	C00299	blue	1	rno00240	Pyrimidine metabolism	1.16_243.0620m/z	243.062	1.16307	neg	90	Nucleosides, nucleotides, and analogues	Pyrimidine nucleosides	Unclassified	M-H	C9H12N2O6	56.1	87	-1.22281	2.20078	0.0138429	0.0676814	0.471235	53118.2	112721	37726.2	68632.1	40879.6	71017.9	47335.2	81976.5	100174	145898	73175.9	162381
Deoxyuridine	-1.21393	C00526	blue	1	rno00240	Pyrimidine metabolism	1.32_228.0742n	273.073	1.3172	neg	HMDB0000012	Nucleosides, nucleotides, and analogues	Pyrimidine nucleosides	Pyrimidine 2'-deoxyribonucleosides	M-H, M+FA-H	C9H12N2O5	39	0	-1.75588	1.02692	0.00106077	0.0131801	0.431092	9417.56	21845.8	10140.8	9604.97	8805.07	9451.29	9085.65	31286	16915.5	19870.3	21647.1	19510.2
Betaine	-1.23312	C00719	blue	2	rno00260|rno02010	Glycine, serine and threonine metabolism|ABC transporters	0.75_235.1652m/z	235.165	0.75115	pos	HMDB0000043	Organic acids and derivatives	Carboxylic acids and derivatives	Amino acids, peptides, and analogues	2M+H	C5H11NO2	39.2	0	-0.265447	3.47904	1.31812e-09	4.89255e-06	0.425397	91309	214644	96378.8	100647	92117.5	85418.9	81982.8	217648	217203	218544	207853	211973
Argininosuccinic acid	0.219821	C03406	red	3	rno00220|rno00250|rno01230	Arginine biosynthesis|Alanine, aspartate and glutamate metabolism|Biosynthesis of amino acids	0.72_291.1299m/z	291.13	0.722133	pos	HMDB0000052	Organic acids and derivatives	Carboxylic acids and derivatives	Amino acids, peptides, and analogues	M+H	C10H18N4O6	39	0	0.0142091	1.52497	0.00311207	0.0253781	1.16459	195851	168171	196440	182297	209540	188832	202144	168677	169093	155168	164401	183517
Adenosine 3',5'-diphosphate	0.345992	C00054	red	5	rno00770|rno00230|rno00534|rno00532|rno00920	Pantothenate and CoA biosynthesis|Purine metabolism|Glycosaminoglycan biosynthesis - heparan sulfate / heparin|Glycosaminoglycan biosynthesis - chondroitin sulfate / dermatan sulfate|Sulfur metabolism	0.77_428.0370m/z	428.037	0.765667	pos	HMDB0000061	Nucleosides, nucleotides, and analogues	Purine nucleotides	Purine ribonucleotides	M+H	C10H15N5O10P2	38.2	0	0.778615	1.92689	0.000816483	0.011225	1.27102	204132	160605	216434	197787	203733	205020	197687	178669	140147	146731	161864	175612
Cytidine monophosphate	0.900225	C00055	red	1	rno00240	Pyrimidine metabolism	1.07_322.0446m/z	322.045	1.07067	neg	HMDB0000095	Nucleosides, nucleotides, and analogues	Pyrimidine nucleotides	Pyrimidine ribonucleotides	M-H	C9H14N3O8P	51.1	60.8	-0.00393956	1.70279	8.39235e-08	4.48383e-05	1.86636	64969.8	34811	64065.7	68462.9	60090.3	66678.6	65551.4	33518.5	32182	36450.1	36551	35353.5
Deoxyadenosine	1.9476	C00559	red	1	rno00230	Purine metabolism	0.82_252.1091m/z	252.109	0.823733	pos	HMDB0000101	Nucleosides, nucleotides, and analogues	Purine nucleosides	Purine 2'-deoxyribonucleosides	M+H	C10H13N5O3	37.5	0	0.0604901	1.11062	1.13926e-06	0.000200587	3.85732	17013.5	4410.7	16896	16503.2	15155.5	15979.4	20533.3	5359.91	4401.95	3683.64	4478.91	4129.07
Glycolic acid	0.784121	C00160	red	2	rno00630|rno01200	Glyoxylate and dicarboxylate metabolism|Carbon metabolism	0.86_151.0252m/z	151.025	0.864783	neg	HMDB0000115	Organic acids and derivatives	Hydroxy acids and derivatives	Alpha hydroxy acids and derivatives	2M-H	C2H4O3	40.5	7.55	2.73606	3.33599	2.64587e-05	0.00139915	1.72204	296303	172065	285690	304511	270690	342883	277743	169998	171744	171081	153267	194236
N-Acetylgalactosamine	-0.261271	C01074	blue	1	rno05146	Amoebiasis	0.77_221.0901n	204.087	0.765667	pos	HMDB0000212	Organic oxygen compounds	Organooxygen compounds	Carbohydrates and carbohydrate conjugates	M+H-H2O, M+H, M+Na	C8H15NO6	38.4	0	0.664247	1.39096	0.00139619	0.0155967	0.834353	123530	148054	134626	119788	125990	114078	123167	154832	143425	135663	156426	149926
L-Palmitoylcarnitine	0.436806	C02990	red	2	rno00071|rno01212	Fatty acid degradation|Fatty acid metabolism	9.04_399.3349n	400.342	9.04292	pos	HMDB0000222	Lipids and lipid-like molecules	Fatty Acyls	Fatty acid esters	M+H, M+Na	C23H45NO4	54.7	77.8	0.152011	4.24005	0.0334475	0.122139	1.3536	1.13761e+06	840431	1.08081e+06	1.52213e+06	913544	1.21405e+06	957527	782783	755223	861027	828514	974611
Thymidine	-2.03071	C00214	blue	1	rno00240	Pyrimidine metabolism	2.25_265.0795m/z	265.08	2.25222	pos	HMDB0000273	Nucleosides, nucleotides, and analogues	Pyrimidine nucleosides	Pyrimidine 2'-deoxyribonucleosides	M+Na	C10H14N2O5	41.7	14.4	0.189722	1.56061	0.0051534	0.035393	0.244734	9951.29	40661.6	8157.33	11219.4	6930.8	11999.7	11449.2	70842.2	30304.6	41104	35748.1	25309.2
Uridine diphosphate-N-acetylglucosamine	3.82316	C00043	red	3	rno04931|rno00520|rno00524	Insulin resistance|Amino sugar and nucleotide sugar metabolism|Neomycin, kanamycin and gentamicin biosynthesis	0.86_606.0742m/z	606.074	0.864783	neg	HMDB0000290	Nucleosides, nucleotides, and analogues	Pyrimidine nucleotides	Pyrimidine nucleotide sugars	M-H	C17H27N3O17P2	35.7	0	-0.223102	1.04669	0.000101743	0.00325703	14.1543	13118.5	926.821	10142.5	16241	8355.07	16710.1	14143.6	1899.82	1.29403e-06	1928.36	805.92	1.29403e-06
3-Methoxy-4-hydroxyphenylglycol glucuronide	3.96923	C03033	red	2	rno04976|rno00040	Bile secretion|Pentose and glucuronate interconversions	3.76_759.1721m/z	759.172	3.76477	pos	HMDB0000496	Organic oxygen compounds	Organooxygen compounds	Carbohydrates and carbohydrate conjugates	2M+K	C15H20O10	36.2	1.11	-3.26925	1.06022	0.0011421	0.013879	15.6624	13382.6	854.439	12958.4	7907.31	9118.53	14812.1	22116.5	791.562	304.01	1.29403e-06	1820.48	1356.14
Galactosylsphingosine	2.33267	C01747	red	1	rno00600	Sphingolipid metabolism	8.40_460.3279m/z	460.328	8.40263	neg	HMDB0000648	Unclassified	Unclassified	Unclassified	M-H	C24H47NO7	38.2	0	-0.132065	1.07543	0.000260454	0.00584851	5.03737	16522.7	3280.03	13237.4	22317.9	12243.9	20815.9	13998.5	3214.33	2578.99	2131.22	3912.77	4562.82
Glutaric acid	0.635252	C00489	red	2	rno00310|rno00071	Lysine degradation|Fatty acid degradation	1.10_282.1196m/z	282.12	1.10057	pos	HMDB0000661	Organic acids and derivatives	Carboxylic acids and derivatives	Dicarboxylic acids and derivatives	2M+NH4	C5H8O4	38.3	0	4.75185	1.03541	2.20905e-05	0.00128173	1.55321	30654.8	19736.4	30073.5	28712	30378.1	29874.8	34235.4	20920.2	19289	16963	21727.7	19782.1
Orotidine	0.733156	C01103	red	1	rno00240	Pyrimidine metabolism	0.75_287.0520m/z	287.052	0.7471	neg	HMDB0000788	Nucleosides, nucleotides, and analogues	Pyrimidine nucleosides	Unclassified	M-H	C10H12N2O8	38.5	0	-0.258435	2.87591	3.10895e-06	0.000382302	1.66227	214954	129313	210797	235859	199617	204307	224189	131675	120821	121889	138369	133812
Deoxyadenosine monophosphate	0.625432	C00360	red	1	rno00230	Purine metabolism	1.33_376.0663m/z	376.066	1.33488	neg	HMDB0000905	Nucleosides, nucleotides, and analogues	Purine nucleotides	Purine deoxyribonucleotides	M+FA-H	C10H14N5O6P	41.5	12.9	-0.341601	1.01558	0.00741255	0.044741	1.54267	38712	25094.1	33439.5	41910.8	32312.3	47038.9	38858.5	17136	33101.5	23958.2	22884.8	28390
1D-Myo-inositol 1,4-bisphosphate	0.67782	C01220	red	2	rno04070|rno00562	Phosphatidylinositol signaling system|Inositol phosphate metabolism	0.78_338.9887m/z	338.989	0.776117	neg	HMDB0000968	Organic oxygen compounds	Organooxygen compounds	Alcohols and polyols	M-H	C6H14O12P2	51.1	61.2	-0.348464	4.39916	0.00156362	0.0165258	1.59972	576219	360200	660053	514212	584542	486220	636069	381234	350102	245201	394338	430125
Biliverdin	0.823252	C00500	red	1	rno00860	Porphyrin and chlorophyll metabolism	7.38_581.2406m/z	581.241	7.38292	neg	HMDB0001008	Organoheterocyclic compounds	Tetrapyrroles and derivatives	Bilirubins	M-H	C33H34N4O6	51.7	65.5	0.0219076	1.43642	0.000975902	0.0124432	1.76939	54955.6	31059.1	41931.9	59323	47931.2	62373.1	63218.7	28990.7	26121	30344	31343.5	38496.1
Hydantoin-5-propionic acid	0.119788	C05565	red	1	rno00340	Histidine metabolism	3.47_155.0451m/z	155.045	3.46842	pos	HMDB0001212	Organoheterocyclic compounds	Azolidines	Imidazolidines	M+H-H2O	C6H8N2O4	38.4	0	0.148684	1.27587	0.0275016	0.10715	1.08657	300775	276810	317153	321463	285343	293599	286315	276158	270959	263847	286983	286102
dCDP	0.909514	C00705	red	1	rno00240	Pyrimidine metabolism	3.55_792.0770m/z	792.077	3.55128	pos	HMDB0001245	Organic oxygen compounds	Organic oxoanionic compounds	Organic pyrophosphates	2M+NH4	C9H15N3O10P2	37	0	-4.35479	3.77982	0.000470564	0.00836114	1.87841	326501	173818	303262	336431	272153	335887	384774	194709	145568	114301	221662	192849
FAD	0.238376	C00016	red	2	rno04977|rno00740	Vitamin digestion and absorption|Riboflavin metabolism	3.45_784.1498m/z	784.15	3.44968	neg	HMDB0001248	Nucleosides, nucleotides, and analogues	Flavin nucleotides	Unclassified	M-H	C27H33N9O15P2	55.8	82.2	-0.0729302	1.74634	0.0225679	0.0941229	1.17966	280594	237859	278118	258666	259877	311598	294711	244457	199039	228181	259537	258083
Glucosamine 6-phosphate	0.325065	C00352	red	3	rno04931|rno00250|rno00520	Insulin resistance|Alanine, aspartate and glutamate metabolism|Amino sugar and nucleotide sugar metabolism	0.74_260.0530m/z	260.053	0.73665	pos	HMDB0001254	Organic oxygen compounds	Organooxygen compounds	Carbohydrates and carbohydrate conjugates	M+H	C6H14NO8P	39.6	0	0.192621	1.56577	0.00741148	0.044741	1.25272	161428	128862	149165	162561	192476	151077	151862	118676	143027	127397	122575	132636
Fucose 1-phosphate	0.497996	C02985	red	2	rno00520|rno00051	Amino sugar and nucleotide sugar metabolism|Fructose and mannose metabolism	0.73_289.0329m/z	289.033	0.732583	neg	HMDB0001265	Organic oxygen compounds	Organooxygen compounds	Carbohydrates and carbohydrate conjugates	M+FA-H	C6H13O8P	38.4	0	-0.334662	1.7779	1.67284e-05	0.00107548	1.41225	113453	80335	111162	108690	113020	117833	116562	85769.6	79799	68944.6	79990.8	87171.1
N6,N6,N6-Trimethyl-L-lysine	-0.371484	C03793	blue	1	rno00310	Lysine degradation	0.66_189.1598m/z	189.16	0.6639	pos	HMDB0001325	Organic acids and derivatives	Carboxylic acids and derivatives	Amino acids, peptides, and analogues	M+H	C9H20N2O2	46.8	36.8	0.447105	2.09224	0.00162731	0.0169105	0.772987	178318	230688	190856	187432	192592	153322	167389	243968	255271	224833	217165	212201
Leukotriene A4	-0.508307	C00909	blue	2	rno00590|rno04726	Arachidonic acid metabolism|Serotonergic synapse	6.66_318.2194n	319.227	6.66185	pos	HMDB0001337	Lipids and lipid-like molecules	Fatty Acyls	Fatty acids and conjugates	M+H-H2O, M+H	C20H30O3	38.9	0	-0.248103	1.16711	0.000258872	0.00582143	0.703047	34406	48938.4	38021.2	34000.4	33370.1	33538.7	33099.7	45021.9	44428	55938	47735.2	51569.1
NADH	0.600797	C00004	red	4	rno04714|rno04925|rno04020|rno00190	Thermogenesis|Aldosterone synthesis and secretion|Calcium signaling pathway|Oxidative phosphorylation	0.74_648.1186m/z	648.119	0.73665	pos	HMDB0001487	Nucleosides, nucleotides, and analogues	(5'->5')-dinucleotides	Unclassified	M+H-H2O	C21H29N7O14P2	34.8	0	-4.36967	1.48259	0.00205414	0.019289	1.51655	70570	46533.2	66786.3	66959.8	64200.1	69570.4	85333.7	43875.3	44822.8	34611.3	56073.6	53282.8
5-Formiminotetrahydrofolic acid	1.06842	C00664	red	1	rno00670	One carbon pool by folate	3.89_517.1787m/z	517.179	3.89032	neg	HMDB0001534	Organoheterocyclic compounds	Pteridines and derivatives	Pterins and derivatives	M+FA-H	C20H24N8O6	51.8	66.7	-2.99975	1.46239	6.63135e-05	0.00247842	2.09714	43665	20821.2	40786.1	41414.7	36737	49373.5	50013.6	22562.7	15825.9	18488.6	23627.5	23601.4
Riboflavin reduced	1.49684	C01007	red	1	rno00740	Riboflavin metabolism	3.57_697.2180m/z	697.218	3.56925	pos	HMDB0001557	Organoheterocyclic compounds	Pteridines and derivatives	Alloxazines and isoalloxazines	2M+H	C15H16N4O6	38	0	-4.65869	1.06454	0.0009447	0.012218	2.82224	20996.7	7439.72	25872	11978.8	20407.7	25435.7	21289.3	8353.34	5544.24	7140.95	5684.89	10475.2
Progesterone	1.2767	C00410	red	11	rno04925|rno04913|rno05200|rno05224|rno04114|rno04914|rno04917|rno05215|rno04927|rno04934|rno00140	Aldosterone synthesis and secretion|Ovarian steroidogenesis|Pathways in cancer|Breast cancer|Oocyte meiosis|Progesterone-mediated oocyte maturation|Prolactin signaling pathway|Prostate cancer|Cortisol synthesis and secretion|Cushing syndrome|Steroid hormone biosynthesis	3.66_646.4843m/z	646.484	3.65833	pos	HMDB0001830	Lipids and lipid-like molecules	Steroids and steroid derivatives	Pregnane steroids	2M+NH4	C21H30O2	35.9	0	2.1518	1.10185	0.000180117	0.00462807	2.42283	22893.1	9448.89	23686.6	18475.9	23960.2	19754.1	28588.6	7980.08	8231.93	13444.8	8319.87	9267.8
Docosahexaenoic acid	-0.545488	C06429	blue	1	rno01040	Biosynthesis of unsaturated fatty acids	10.67_329.2476m/z	329.248	10.6701	pos	HMDB0002183	Lipids and lipid-like molecules	Fatty Acyls	Fatty acids and conjugates	M+H	C22H32O2	39	0	0.208832	1.49228	0.000420583	0.00781356	0.685159	56854.1	82979.3	53403.3	60552.1	55967.7	49458.3	64888.8	81327.6	81604	76127.4	78852.1	96985.5
Prostaglandin J2	0.554282	C05957	red	2	rno00590|rno04726	Arachidonic acid metabolism|Serotonergic synapse	7.59_334.2144n	317.211	7.5901	pos	HMDB0002710	Lipids and lipid-like molecules	Fatty Acyls	Eicosanoids	M+H-H2O, M+K, M+NH4, M+Na	C20H30O4	55.3	80	0.0614352	3.7409	0.000627974	0.00972357	1.46844	475360	323718	417467	459246	470007	512721	517358	313935	292536	271032	387936	353152
Prostaglandin A2	0.644091	C05953	red	2	rno00590|rno04726	Arachidonic acid metabolism|Serotonergic synapse	9.08_315.1965m/z	315.196	9.08263	neg	HMDB0002752	Lipids and lipid-like molecules	Fatty Acyls	Eicosanoids	M-H2O-H	C20H30O4	55	82.3	-0.343254	1.04777	0.00284701	0.0241047	1.56275	34218.5	21896.3	30063.8	32518.8	30734.2	38568.3	39207.7	19655	21401.3	15672.7	28482.1	24270.4
Cortol	1.61954	C05482	red	1	rno00140	Steroid hormone biosynthesis	7.08_386.2901m/z	386.29	7.08018	pos	HMDB0003180	Lipids and lipid-like molecules	Steroids and steroid derivatives	Hydroxysteroids	M+NH4	C21H36O5	39	0	0.0257403	1.28248	0.00020766	0.00512644	3.07278	27843.1	9061.22	22034.8	34213.3	25698	34939.7	22329.8	8233.17	11600.7	6841.16	9211.11	9419.99
Pantetheine	0.604707	C00831	red	1	rno00770	Pantothenate and CoA biosynthesis	3.62_574.2933m/z	574.293	3.62278	pos	HMDB0003426	Organic acids and derivatives	Carboxylic acids and derivatives	Amino acids, peptides, and analogues	2M+NH4	C11H22N2O4S	38.5	0	-1.03256	4.22213	0.000934423	0.0121663	1.52067	566556	372570	602852	518737	518604	557252	635336	449100	340976	279392	424612	368771
Phosphoribosyl-ATP	2.77444	C02739	red	2	rno00340|rno01230	Histidine metabolism|Biosynthesis of amino acids	3.76_758.9719m/z	758.972	3.76477	pos	HMDB0003665	Nucleosides, nucleotides, and analogues	Purine nucleotides	Purine ribonucleotides	M+K	C15H26N5O20P4+	35.5	0	-4.74279	1.0111	0.0035261	0.0276625	6.84211	13935.5	2036.73	12309.2	7309.36	10911.9	14738.8	24408.3	2838.29	568.879	1442.93	2722.65	2610.9
Cholesteryl acetate	-0.86507	C02530	blue	6	rno04975|rno04976|rno04913|rno04979|rno04977|rno00100	Fat digestion and absorption|Bile secretion|Ovarian steroidogenesis|Cholesterol metabolism|Vitamin digestion and absorption|Steroid biosynthesis	12.56_429.3730m/z	429.373	12.5555	pos	HMDB0003822	Lipids and lipid-like molecules	Steroids and steroid derivatives	Steroid esters	M+H	C29H48O2	38.6	0	0.656841	1.17752	7.10301e-05	0.00258732	0.54902	18020.6	32823.2	16533.1	14968.3	18065.2	24055.8	16480.5	32374.2	29408.3	36299.9	34449.8	31583.9
Lipoxin A4	-0.823809	C06314	blue	3	rno00590|rno05145|rno04080	Arachidonic acid metabolism|Toxoplasmosis|Neuroactive ligand-receptor interaction	7.99_352.2251n	370.259	7.99488	pos	HMDB0004385	Lipids and lipid-like molecules	Fatty Acyls	Eicosanoids	M+H, M+NH4	C20H32O5	38.6	0	0.342922	1.58908	0.000555357	0.00906076	0.564948	37028.4	65543.1	33988.6	47914.1	49222.6	27950.9	26065.9	64540.7	69479.7	61961.8	62427.2	69306
2-Arachidonylglycerol	-0.358531	C13856	blue	3	rno04723|rno04714|rno04080	Retrograde endocannabinoid signaling|Thermogenesis|Neuroactive ligand-receptor interaction	8.84_361.2736m/z	361.274	8.83842	pos	HMDB0004666	Lipids and lipid-like molecules	Endocannabinoids	Unclassified	M+H-H2O	C23H38O4	38.9	0	-0.242339	1.58703	0.000281651	0.00618116	0.779958	98039.5	125698	110105	96831.3	90664.4	99288.6	93307.9	130937	115528	124569	124732	132726
13S-hydroxyoctadecadienoic acid	-0.541342	C14762	blue	2	rno00591|rno03320	Linoleic acid metabolism|PPAR signaling pathway	8.36_297.2425m/z	297.243	8.36457	pos	HMDB0004667	Lipids and lipid-like molecules	Fatty Acyls	Lineolic acids and derivatives	M+H	C18H32O3	38.6	0	0.342722	1.08752	3.64259e-05	0.00168322	0.687131	28129.5	40937.6	30636.3	30945.2	29223.9	24603.6	25238.7	42919.5	39159.3	38965.8	41747	41896.5
13-OxoODE	-1.18554	C14765	blue	1	rno00591	Linoleic acid metabolism	8.98_277.2163m/z	277.216	8.97573	pos	HMDB0004668	Lipids and lipid-like molecules	Fatty Acyls	Lineolic acids and derivatives	M+H-H2O	C18H30O3	38.7	0	0.19997	1.28923	0.000391268	0.00750235	0.43966	14909.7	33911.7	16731.6	17843.6	17189.9	13133.6	9649.54	38383.8	42898.2	28394.5	30874.9	29007.4
9,12,13-TriHOME	0.328247	C14833	red	1	rno00591	Linoleic acid metabolism	6.28_329.2333m/z	329.233	6.28488	neg	HMDB0004708	Lipids and lipid-like molecules	Fatty Acyls	Fatty acids and conjugates	M-H	C18H34O5	56.4	85.9	-0.236816	1.51463	0.0496704	0.157995	1.25549	201971	160871	217366	221337	244292	170384	156475	177721	150963	155036	145442	175191
9,10,13-TriHOME	3.33262	C14835	red	1	rno00591	Linoleic acid metabolism	6.79_329.2333m/z	329.233	6.7871	neg	HMDB0004710	Lipids and lipid-like molecules	Fatty Acyls	Fatty acids and conjugates	M-H	C18H34O5	54.8	80.7	-0.181636	2.01894	7.00926e-07	0.000139233	10.0744	47479.1	4712.84	57063.1	43795.1	51811.2	40934.6	43791.2	6789.14	4041.28	2880.64	4239.27	5613.88
Lipoxin B4	-0.634472	C06315	blue	1	rno00590	Arachidonic acid metabolism	7.99_375.2144m/z	375.214	7.99488	pos	HMDB0005082	Lipids and lipid-like molecules	Fatty Acyls	Eicosanoids	M+Na	C20H32O5	38.6	0	0.499288	1.00786	0.00189621	0.0184663	0.644176	22085.2	34284.3	20903.8	25799.4	29265.5	16501.9	17955.1	31001.8	35903.4	32483.7	34184.6	37848.1
8-Isoprostaglandin F2a	-0.93958	C13809	blue	1	rno00590	Arachidonic acid metabolism	8.79_335.2228m/z	335.223	8.78658	neg	HMDB0005083	Lipids and lipid-like molecules	Fatty Acyls	Eicosanoids	M-H2O-H	C20H34O5	50.8	61.5	0.0489877	2.54807	0.00182285	0.0181225	0.521385	80166.6	153757	62477.3	109519	117701	64961.2	46175.1	140070	157848	163516	132297	175055
12(S)-Leukotriene B4	1.48204	C04853	red	1	rno00590	Arachidonic acid metabolism	7.59_319.2268m/z	319.227	7.5901	pos	HMDB0005089	Lipids and lipid-like molecules	Fatty Acyls	Eicosanoids	M+H-H2O	C20H32O4	38.6	0	0.0381946	1.16946	0.000396781	0.00758043	2.79344	24537.4	8783.97	22583.1	27646.1	32881.8	19922.5	19653.7	6915.36	8296.91	7179.66	9312.71	12215.2
4-Hydroxyretinoic acid	0.499337	C16677	red	1	rno00830	Retinol metabolism	9.08_316.2039n	317.211	9.07755	pos	HMDB0006254	Lipids and lipid-like molecules	Prenol lipids	Retinoids	M+H, M+Na, M+H-H2O	C20H28O3	50.3	54.4	0.111264	2.1612	0.00112696	0.0137489	1.41356	174718	123601	161338	168350	166295	193264	184342	114819	122431	100290	151057	129406
1-Phosphatidyl-D-myo-inositol	0.389091	C01194	red	7	rno00563|rno04136|rno00564|rno04140|rno04070|rno05152|rno00562	Glycosylphosphatidylinositol (GPI)-anchor biosynthesis|Autophagy - other|Glycerophospholipid metabolism|Autophagy - animal|Phosphatidylinositol signaling system|Tuberculosis|Inositol phosphate metabolism	0.74_408.0902m/z	408.09	0.73665	pos	HMDB0006953	Lipids and lipid-like molecules	Glycerophospholipids	Glycerophosphoinositols	M+NH4	C11H19O13P	38.1	0	0.184984	1.46922	0.00344609	0.0272417	1.30957	112247	85713	123889	123074	114004	95845.5	104422	88976.3	95336.1	74271	82068.9	87912.5
DG(18:2(9Z,12Z)/18:2(9Z,12Z)/0:0)	-0.878815	C00165	blue	67	rno04726|rno05231|rno04723|rno04071|rno04931|rno04714|rno04072|rno05146|rno04975|rno05167|rno04912|rno04720|rno04724|rno04666|rno04730|rno04925|rno04020|rno05143|rno04540|rno04713|rno04664|rno04921|rno01521|rno04611|rno05200|rno04064|rno04658|rno04012|rno04650|rno04659|rno04660|rno04662|rno05214|rno04010|rno04015|rno04062|rno04722|rno05170|rno04370|rno04916|rno04926|rno05163|rno05223|rno04014|rno…	Serotonergic synapse|Choline metabolism in cancer|Retrograde endocannabinoid signaling|Sphingolipid signaling pathway|Insulin resistance|Thermogenesis|Phospholipase D signaling pathway|Amoebiasis|Fat digestion and absorption|Kaposi sarcoma-associated herpesvirus infection|GnRH signaling pathway|Long-term potentiation|Glutamatergic synapse|Fc gamma R-mediated phagocytosis|Long-term depression|Aldo…	6.04_599.5037m/z	599.504	6.04405	pos	HMDB0007248	Lipids and lipid-like molecules	Fatty Acyls	Lineolic acids and derivatives	M+H-H2O	C39H68O5	36.5	0	0.477822	1.65018	7.37714e-05	0.00266437	0.543814	36169.4	66510.6	42820.2	32562	30449.3	36098	38917.6	67741.4	70610.2	70789.7	70447.8	52963.9
PC(14:0/22:0)	1.13024	C00157	red	6	rno00590|rno05231|rno00591|rno04723|rno00564|rno00592	Arachidonic acid metabolism|Choline metabolism in cancer|Linoleic acid metabolism|Retrograde endocannabinoid signaling|Glycerophospholipid metabolism|alpha-Linolenic acid metabolism	3.57_828.5905m/z	828.591	3.56925	pos	HMDB0007886	Lipids and lipid-like molecules	Glycerophospholipids	Glycerophosphocholines	M+K	C44H88NO8P	31.5	0	3.28163	2.38967	0.0100808	0.0548508	2.18895	128733	58810.3	170801	91479.8	90689.9	118257	172437	80949.1	45263.3	26601.7	77647.8	63589.6
PE(14:0/22:0)	0.437772	C00350	red	6	rno04723|rno00563|rno04136|rno00564|rno04140|rno05167	Retrograde endocannabinoid signaling|Glycosylphosphatidylinositol (GPI)-anchor biosynthesis|Autophagy - other|Glycerophospholipid metabolism|Autophagy - animal|Kaposi sarcoma-associated herpesvirus infection	3.55_770.5667m/z	770.567	3.55128	pos	HMDB0008841	Lipids and lipid-like molecules	Glycerophospholipids	Glycerophosphoethanolamines	M+Na	C41H82NO8P	33.7	0	-0.448987	5.57313	0.0152294	0.0724041	1.35451	1.59234e+06	1.17558e+06	1.294e+06	1.49471e+06	1.37291e+06	1.83271e+06	1.96736e+06	1.1037e+06	1.10755e+06	1.28494e+06	1.18773e+06	1.19398e+06
SM(d18:0/16:0)	-1.58157	C00550	blue	3	rno04071|rno00600|rno04217	Sphingolipid signaling pathway|Sphingolipid metabolism|Necroptosis	4.42_723.6260m/z	723.626	4.41893	pos	HMDB0010168	Lipids and lipid-like molecules	Sphingolipids	Phosphosphingolipids	M+NH4	C39H82N2O6P+	32.5	0	1.58015	1.31338	0.0011627	0.0140412	0.334118	10379.5	31065.5	9037.17	9314.31	9383.06	14715.5	9447.65	44428.6	31163.3	28360.4	32247.9	19127.1
5-KETE	-1.07954	C14732	blue	1	rno00590	Arachidonic acid metabolism	8.79_319.2268m/z	319.227	8.78632	pos	HMDB0010217	Lipids and lipid-like molecules	Fatty Acyls	Fatty acids and conjugates	M+H	C20H30O3	38.8	0	0.0899389	2.11995	0.00240353	0.0214765	0.47318	46719.1	98734.4	30962.6	70615.1	73913.7	33678.4	24425.7	91051.9	112349	105669	81307	103295
LysoPC(15:0)	-0.468852	C04230	blue	2	rno05231|rno00564	Choline metabolism in cancer|Glycerophospholipid metabolism	8.84_526.3150m/z	526.315	8.83685	neg	HMDB0010381	Lipids and lipid-like molecules	Glycerophospholipids	Glycerophosphocholines	M+FA-H	C23H48NO7P	54	73.7	-0.0838496	1.98338	0.00139383	0.0155928	0.72254	122412	169419	122073	123764	97323.5	138104	130796	181874	146647	161933	171269	185374
OPC6-CoA	-1.67293	C16331	blue	1	rno00592	alpha-Linolenic acid metabolism	12.84_998.2883m/z	998.288	12.8379	pos	HMDB0011114	Lipids and lipid-like molecules	Fatty Acyls	Fatty acyl thioesters	M+H-H2O	C37H60N7O18P3S	35.2	0	-1.19258	1.48191	0.044065	0.145848	0.313617	15698.9	50057.4	9560.89	12516.3	11740.7	22091.3	22585.1	103247	47584.4	46552.7	30335.6	22567.5
PC(18:1(9Z)e/2:0)	-0.39569	C04598	blue	3	rno05310|rno04080|rno00565	Asthma|Neuroactive ligand-receptor interaction|Ether lipid metabolism	9.44_532.3765m/z	532.377	9.4389	pos	HMDB0011148	Lipids and lipid-like molecules	Glycerophospholipids	Glycerophosphocholines	M+H-H2O	C28H56NO7P	38.8	1.83	0.723374	2.04395	0.0408121	0.138733	0.760126	227787	299670	216128	226379	232234	239927	224268	236181	250550	292872	401071	317677
3beta,7alpha-Dihydroxy-5-cholestenoate	0.854784	C17335	red	1	rno00120	Primary bile acid biosynthesis	9.04_450.3580m/z	450.358	9.04292	pos	HMDB0012454	Lipids and lipid-like molecules	Steroids and steroid derivatives	Bile acids, alcohols and derivatives	M+NH4	C27H44O4	38.6	0	0.483116	1.75267	0.00489963	0.0341854	1.80849	93601.2	51756.6	89153.6	124905	68412.6	110390	75144.4	51503.3	48459.8	54938.9	45282.4	58598.7
4-Aminobiphenyl	-0.182124	C10998	blue	1	rno05204	Chemical carcinogenesis	10.81_361.1672m/z	361.167	10.8104	pos	HMDB0013195	Benzenoids	Benzene and substituted derivatives	Biphenyls and derivatives	2M+Na	C12H11N	38.4	0	-1.07068	1.97816	0.00576765	0.0380596	0.881405	354180	401836	354661	362959	353124	337751	362404	410256	427668	418930	360417	391908
Trichloroethanol glucuronide	0.861039	C14869	red	2	rno05204|rno00980	Chemical carcinogenesis|Metabolism of xenobiotics by cytochrome P450	4.15_323.9569n	322.95	4.15458	neg	HMDB0042049	Organic oxygen compounds	Organooxygen compounds	Carbohydrates and carbohydrate conjugates	M-H, 2M-H	C8H11Cl3O7	39	52.6	-0.294996	4.61663	0.000356874	0.00711635	1.81635	558709	307601	626895	589245	500488	597520	479397	385520	330003	240543	228962	352975
nicotinate beta-D-ribonucleotide	-1.08278	C01185	blue	1	rno00760	Nicotinate and nicotinamide metabolism	0.81_336.0498n	335.049	0.805383	neg	HMDB0059646	Organooxygen compounds	Carbohydrates and carbohydrate conjugates	Glycosyl compounds	M-H2O-H, M-H	C11H15NO9P+	47.4	45.8	3.94488	7.63204	4.30463e-05	0.00185783	0.472118	585843	1.24088e+06	716105	398516	680167	569784	564641	1.2755e+06	1.21557e+06	1.02282e+06	1.36404e+06	1.3265e+06
2-Propyl-2,4-pentadienoic acid	-1.09565	C16656	blue	1	rno00982	Drug metabolism - cytochrome P450	1.10_158.1176m/z	158.118	1.10057	pos	HMDB0060682	Lipids and lipid-like molecules	Fatty Acyls	Fatty acids and conjugates	M+NH4	C8H12O2	39.4	0	0.560118	2.3387	2.41118e-07	7.32527e-05	0.467924	51599.7	110274	55342.4	49250.2	50096.4	49299.7	54010	112930	113391	97086.5	117155	110805
L-threonic Acid	2.19266	C01620	red	1	rno00053	Ascorbate and aldarate metabolism	1.10_135.0302m/z	135.03	1.10338	neg	HMDB0062620	Organic oxygen compounds	Organooxygen compounds	Carbohydrates and carbohydrate conjugates	M-H	C4H8O5	39.7	6.65	2.55613	2.01511	1.18416e-09	4.89255e-06	4.57147	53853.7	11780.4	52027.1	56017.5	50438.3	57680.2	53105.3	11869.8	11417.4	12308.4	11010.1	12296.3
9R-HODE	-1.16614	C14767	blue	2	rno00591|rno03320	Linoleic acid metabolism|PPAR signaling pathway	9.86_279.2319m/z	279.232	9.85987	pos	LMFA02000036	Lipids and lipid-like molecules	Fatty Acyls	Octadecanoids	M+H-H2O	C18H32O3	38.6	0	0.296356	1.40293	1.19847e-06	0.000206323	0.445612	16481.5	36986.2	16929.2	17719.8	20775	13464.4	13519	37369.9	38473.8	35176.6	35156.6	38754.2
9,10-DiHOME	-0.894008	C14828	blue	1	rno00591	Linoleic acid metabolism	8.37_313.2384m/z	313.238	8.36802	neg	LMFA02000229	Lipids and lipid-like molecules	Fatty Acyls	Octadecanoids	M-H	C18H34O4	53.6	72.5	-0.0172406	2.33571	1.17735e-05	0.000885527	0.538117	69124.5	128456	74208.9	80279.2	65810.3	64238.1	61085.9	128336	124312	111782	137413	140438
PGD2	0.486424	C00696	red	6	rno00590|rno04726|rno05310|rno05143|rno04664|rno04080	Arachidonic acid metabolism|Serotonergic synapse|Asthma|African trypanosomiasis|Fc epsilon RI signaling pathway|Neuroactive ligand-receptor interaction	6.67_352.2249n	351.218	6.66727	neg	LMFA03010004	Lipids and lipid-like molecules	Fatty Acyls	Eicosanoids	M-H, 2M-H, M-H2O-H	C20H32O5	56.9	87.9	-0.303077	5.85464	0.000502708	0.00868835	1.40097	1.3044e+06	931070	1.20702e+06	1.24795e+06	1.31893e+06	1.41107e+06	1.33703e+06	874623	881853	778053	1.07881e+06	1.04202e+06
PGB2	0.464746	C05954	red	2	rno00590|rno04726	Arachidonic acid metabolism|Serotonergic synapse	8.21_334.2143n	333.207	8.21353	neg	LMFA03010018	Lipids and lipid-like molecules	Fatty Acyls	Eicosanoids	M-H2O-H, M-H	C20H30O4	55.2	81.1	-0.41519	2.03541	0.000967493	0.012399	1.38007	164605	119272	147726	159117	170335	177556	168290	111637	119777	97817.2	142039	125091
TXB2	-0.358078	C05963	blue	3	rno00590|rno04726|rno04976	Arachidonic acid metabolism|Serotonergic synapse|Bile secretion	5.75_369.2281m/z	369.228	5.75147	neg	LMFA03030002	Lipids and lipid-like molecules	Fatty Acyls	Eicosanoids	M-H	C20H34O6	50.9	59.4	-0.417013	3.33611	0.00196538	0.0189257	0.780203	448733	575149	497628	448877	478243	402815	416102	544427	518824	643469	572435	596589
5S-HpETE	1.22612	C05356	red	3	rno00590|rno04726|rno04913	Arachidonic acid metabolism|Serotonergic synapse|Ovarian steroidogenesis	7.56_337.2373m/z	337.237	7.55642	pos	LMFA03060012	Lipids and lipid-like molecules	Fatty Acyls	Eicosanoids	M+H	C20H32O4	38.5	0	-0.146712	1.12812	6.81432e-05	0.00251384	2.33937	24339.3	10404.2	23441.6	24156.2	30799.1	21234.3	22065.6	11037.7	8999.09	8506.62	10788.5	12689.2
16R-HETE	-0.500904	C14778	blue	1	rno00590	Arachidonic acid metabolism	9.57_320.2350n	319.228	9.56525	neg	LMFA03060069	Lipids and lipid-like molecules	Fatty Acyls	Eicosanoids	M-H, 2M-H, M-H2O-H	C20H32O3	55.6	82.4	-0.362426	4.8477	0.0150165	0.0716779	0.706664	753199	1.06585e+06	665879	928392	986490	640879	544356	1.00398e+06	1.24714e+06	1.00813e+06	949564	1.12044e+06
5,6-Ep-15S-HETE	-0.338521	C14815	blue	1	rno00590	Arachidonic acid metabolism	5.74_334.2146n	335.222	5.74385	pos	LMFA03060075	Lipids and lipid-like molecules	Fatty Acyls	Eicosanoids	M+H-H2O, M+H	C20H30O4	55.1	79.8	0.422749	3.28828	0.000849387	0.0114938	0.790852	455498	575959	499486	449455	503134	404408	421008	572738	556995	622219	565070	562774
Troxilin B3	-0.248651	C14811	blue	1	rno00590	Arachidonic acid metabolism	6.66_354.2405n	337.237	6.66185	pos	LMFA03090004	Lipids and lipid-like molecules	Fatty Acyls	Eicosanoids	M+H-H2O, M+Na, M+NH4	C20H34O5	39.2	0	-0.334718	1.33106	0.00134362	0.0151846	0.841683	103851	123385	109732	105517	104898	99693.4	99416.9	122406	112679	131997	119426	130418
DL-Acetylcarnitine	0.700258	C02571	red	1	rno04931	Insulin resistance	1.10_204.1231m/z	204.123	1.10057	pos	LMFA07070060	Lipids and lipid-like molecules	Fatty Acyls	Fatty esters	M+H	C9H17NO4	51.3	58.5	0.553164	6.49914	5.4972e-07	0.000127125	1.6248	1.11599e+06	686850	1.14849e+06	1.13689e+06	1.05344e+06	1.09288e+06	1.14824e+06	697699	732698	601278	723702	678872
PA(0:0/18:0)	-0.383986	C00416	blue	11	rno05231|rno00564|rno04072|rno04975|rno04912|rno04666|rno04070|rno05212|rno05200|rno04024|rno00561	Choline metabolism in cancer|Glycerophospholipid metabolism|Phospholipase D signaling pathway|Fat digestion and absorption|GnRH signaling pathway|Fc gamma R-mediated phagocytosis|Phosphatidylinositol signaling system|Pancreatic cancer|Pathways in cancer|cAMP signaling pathway|Glycerolipid metabolism	10.95_483.2728m/z	483.273	10.9472	neg	LMGP10050043	Lipids and lipid-like molecules	Glycerophospholipids	Glycerophosphates	M+FA-H	C21H43O7P	38.6	0	-0.00641152	2.26402	0.00506518	0.0349421	0.766318	199057	259758	188351	214834	189335	216594	186171	281443	229658	255042	230096	302549
Sphingosine	-0.323255	C00319	blue	4	rno04071|rno00600|rno04217|rno04210	Sphingolipid signaling pathway|Sphingolipid metabolism|Necroptosis|Apoptosis	8.36_299.2824n	300.29	8.36457	pos	LMSP01010001	Lipids and lipid-like molecules	Sphingolipids	Sphingoid bases	M+H-H2O, M+H	C18H37NO2	55.2	79	-0.0899711	3.75391	0.000106383	0.0033425	0.799265	590279	738528	612069	626476	564313	568955	579583	776232	715985	764312	683676	752433
Cholic acid	-0.921851	C00695	blue	2	rno04976|rno00120	Bile secretion|Primary bile acid biosynthesis	7.43_426.3214m/z	426.321	7.43287	pos	LMST04010001	Lipids and lipid-like molecules	Sterol Lipids	Bile acids and derivatives	M+NH4	C24H40O5	48.2	45.7	0.0449632	1.00501	5.12728e-06	0.000516592	0.527832	12060.5	22849.2	11789.4	12644.2	12525	11913.6	11430.4	22210.5	22138.2	20443.7	23060.7	26392.8

## Sheet: S-T vs S-K
Supplementary file 10 (4). Differentially expressed metabolites (DEMs) between 2-DG treated CIA rats (S-T) and 2-DG treated healthy rats (S-K) in spleen
Metabolites	log2(FC)	KEGG	RED/BLUE	Freq	ID Annotation	Annotation	ID	m/z	Retention time (min)	Ion mode	Compound ID	Super Class	Class	Sub Class	Adducts	Formula	Score	Fragmentation Score	Mass Error (ppm)	VIP	P-value	adj.P-value	FC	average(SP-T)	average(SP-K)	SP_T1	SP_T2	SP_T3	SP_T4	SP_T5	SP_K1	SP_K2	SP_K3	SP_K4	SP_K5
Glycocholic Acid	-3.83139	C01921	blue	3	rno04976|rno04979|rno00120	Bile secretion|Cholesterol metabolism|Primary bile acid biosynthesis	6.47_465.3093n	466.317	6.46768	pos	202	Lipids and lipid-like molecules	Steroids and steroid derivatives	Bile acids, alcohols and derivatives	M+H, M+Na, M+NH4, M+K, M+H-H2O	C26H43NO6	57.8	93.9	0.621951	2.5576	0.0327831	0.13276	0.0702483	6264.61	89178	7790.94	7199.43	6874.6	5616.13	3841.94	32748.9	98398.8	76503.9	31154.5	207084
Pantothenic Acid	-0.228388	C00864	blue	3	rno04977|rno00770|rno00410	Vitamin digestion and absorption|Pantothenate and CoA biosynthesis|beta-Alanine metabolism	2.95_219.1109n	220.118	2.94832	pos	241	Organooxygen compounds	Alcohols and polyols	Polyols	M+H, 2M+Na, M+Na, M+K, M+H-H2O	C9H17NO5	57.8	91.4	0.815066	3.36063	0.000103934	0.00367391	0.853588	563455	660102	554719	553771	555385	568278	585123	653577	672903	641675	700660	631696
2-Hydroxycinnamic acid	-0.102697	C01772	blue	1	rno00360	Phenylalanine metabolism	1.17_164.0475n	182.081	1.17412	pos	306	Phenylpropanoids and polyketides	Cinnamic acids and derivatives	Hydroxycinnamic acids and derivatives	M+H, M+NH4, M+H-H2O	C9H8O3	53.2	74.7	0.710139	7.87949	0.00526454	0.0410306	0.93129	8.26771e+06	8.87769e+06	8.06017e+06	8.4912e+06	8.03656e+06	8.57581e+06	8.17482e+06	9.22265e+06	8.79601e+06	8.61726e+06	9.06712e+06	8.68543e+06
2-Phenylacetamide	-0.104064	C02505	blue	1	rno00360	Phenylalanine metabolism	1.17_136.0758m/z	136.076	1.17412	pos	3260	Benzenoids	Benzene and substituted derivatives	Phenylacetamides	M+H	C8H9NO	55.8	88.6	0.782049	2.41785	0.00845653	0.0561284	0.930408	802183	862184	775388	832398	782826	831992	788313	898697	862881	832214	876438	840690
L-Tryptophan	-0.216759	C00078	blue	11	rno04726|rno05143|rno00260|rno05230|rno04974|rno00400|rno00970|rno01230|rno04978|rno00380|rno01210	Serotonergic synapse|African trypanosomiasis|Glycine, serine and threonine metabolism|Central carbon metabolism in cancer|Protein digestion and absorption|Phenylalanine, tyrosine and tryptophan biosynthesis|Aminoacyl-tRNA biosynthesis|Biosynthesis of amino acids|Mineral absorption|Tryptophan metabolism|2-Oxocarboxylic acid metabolism	3.43_204.0893n	203.082	3.43195	neg	33	Organoheterocyclic compounds	Indoles and derivatives	Indolyl carboxylic acids and derivatives	M-H, M+FA-H, 2M-H	C11H12N2O2	55.1	82.6	-2.72098	1.29643	0.0315537	0.129542	0.860496	122246	142065	117661	130400	114500	127421	121251	145515	117857	157947	152362	136644
Phosphocholine	-0.31024	C00588	blue	2	rno00564|rno05231	Glycerophospholipid metabolism|Choline metabolism in cancer	0.72_183.0661n	184.073	0.722133	pos	3318	Organic nitrogen compounds	Organonitrogen compounds	Quaternary ammonium salts	M+H, 2M+H	C5H14NO4P	56.3	87.4	0.553742	6.57369	0.000471555	0.00883467	0.806507	1.63927e+06	2.03255e+06	1.74976e+06	1.59005e+06	1.67082e+06	1.4948e+06	1.6909e+06	2.1351e+06	2.18233e+06	1.9908e+06	1.91578e+06	1.93873e+06
L-Carnitine	0.258464	C00318	red	2	rno04976|rno04714	Bile secretion|Thermogenesis	0.72_162.1125m/z	162.112	0.722133	pos	34532	Organic nitrogen compounds	Organonitrogen compounds	Quaternary ammonium salts	M+H	C7H15NO3	57.1	87.1	0.0410347	4.22766	8.02211e-05	0.00317889	1.1962	962178	804359	960175	955397	926633	941661	1.02702e+06	851746	794543	778664	808869	787973
PGH2	0.493453	C00427	red	5	rno00590|rno04726|rno04723|rno04921|rno04611	Arachidonic acid metabolism|Serotonergic synapse|Retrograde endocannabinoid signaling|Oxytocin signaling pathway|Platelet activation	6.68_352.2249n	370.259	6.67828	pos	3495	Lipids and lipid-like molecules	Fatty Acyls	Eicosanoids	M+H-H2O, 2M+Na, 2M+K, M+K, M+NH4, M+Na	C20H32O5	54.9	78	-0.276347	6.03128	0.00379971	0.032982	1.40781	1.27453e+06	905331	1.14218e+06	1.21044e+06	1.31096e+06	1.39502e+06	1.31406e+06	1.05082e+06	810325	1.08411e+06	648263	933132
Corticosterone	1.10277	C02140	red	4	rno04923|rno04925|rno00140|rno05020	Regulation of lipolysis in adipocytes|Aldosterone synthesis and secretion|Steroid hormone biosynthesis|Prion diseases	6.41_347.2218m/z	347.222	6.41473	pos	41868	Lipids and lipid-like molecules	Steroids and steroid derivatives	Hydroxysteroids	M+H	C21H30O4	54.6	77.2	0.299218	1.15149	1.97807e-06	0.000383558	2.14766	20478.4	9535.21	22338.9	19116.6	21484.8	19028	20423.8	7716.6	11632.7	9176.97	9500.29	9649.49
Ergothioneine	0.807225	C05570	red	1	rno00340	Histidine metabolism	0.78_230.0959m/z	230.096	0.780183	pos	53	Organic acids and derivatives	Carboxylic acids and derivatives	Amino acids, peptides, and analogues	M+H	C9H15N3O2S	54.6	90.9	0.353039	3.32525	8.11857e-08	6.69147e-05	1.74984	207984	118859	213695	216279	202766	210991	196188	107177	125053	123482	119126	119455
Poly-g-D-glutamate	-0.4866	C05723	blue	1	rno00471	D-Glutamine and D-glutamate metabolism	3.91_518.1874n	519.195	3.9062	pos	58212	Organic acids and derivatives	Carboxylic acids and derivatives	Amino acids, peptides, and analogues	M+H, M+Na	C20H30N4O12	46.6	41	2.63315	1.02081	8.14053e-05	0.00321759	0.713705	22835.4	31995.6	21914.9	22384.2	22552.2	23317	24008.6	29231.8	35590.9	32951.7	32746	29457.3
Indoleacetaldehyde	-1.1901	C00637	blue	1	rno00380	Tryptophan metabolism	1.69_159.0685n	160.076	1.68927	pos	6068	Organoheterocyclic compounds	Indoles and derivatives	Indoles	M+H, M+NH4	C10H9NO	44.4	24.7	0.794805	1.71899	0.02019	0.0977573	0.438272	25484.4	58147.6	23105.7	21018.9	16429	30849.7	36018.9	38467.5	61409.4	37057.3	96404.3	57399.5
Creatine	-0.310421	C00300	blue	2	rno00260|rno00330	Glycine, serine and threonine metabolism|Arginine and proline metabolism	0.75_132.0769m/z	132.077	0.75115	pos	7	Organic acids and derivatives	Carboxylic acids and derivatives	Amino acids, peptides, and analogues	M+H	C4H9N3O2	55.4	82.8	1.07881	4.40767	0.000116882	0.00393554	0.806407	704069	873094	681153	723368	691464	664113	760247	932435	888459	848884	861222	834472
Adenosine	5.59311	C00212	red	11	rno04923|rno05012|rno04071|rno05032|rno05034|rno04270|rno04080|rno04022|rno04024|rno04924|rno00230	Regulation of lipolysis in adipocytes|Parkinson disease|Sphingolipid signaling pathway|Morphine addiction|Alcoholism|Vascular smooth muscle contraction|Neuroactive ligand-receptor interaction|cGMP-PKG signaling pathway|cAMP signaling pathway|Renin secretion|Purine metabolism	1.22_268.1041m/z	268.104	1.22025	pos	86	Nucleosides, nucleotides, and analogues	Purine nucleosides	Unclassified	M+H	C10H13N5O4	58	94.2	0.199648	1.8883	0.0441144	0.161053	48.2719	46940.6	972.421	43190.7	36249.4	118021	36425.4	816.448	2164.54	257.956	355.757	394.5	1689.35
Uric acid	-1.09095	C00366	blue	2	rno04976|rno00230	Bile secretion|Purine metabolism	1.10_168.0284n	169.036	1.10057	pos	88	Organoheterocyclic compounds	Imidazopyrimidines	Purines and purine derivatives	M+H, 2M+H	C5H4N4O3	54	76.3	0.475094	5.1717	0.0457294	0.164884	0.469453	295627	629727	340317	251291	318851	265640	302038	962873	518759	910701	197216	559088
Uridine	-1.73583	C00299	blue	1	rno00240	Pyrimidine metabolism	1.16_243.0620m/z	243.062	1.16307	neg	90	Nucleosides, nucleotides, and analogues	Pyrimidine nucleosides	Unclassified	M-H	C9H12N2O6	56.1	87	-1.22281	3.63845	0.000832759	0.0125758	0.300237	53118.2	176921	37726.2	68632.1	40879.6	71017.9	47335.2	125001	224967	128752	232282	173603
Betaine	-0.26845	C00719	blue	2	rno00260|rno02010	Glycine, serine and threonine metabolism|ABC transporters	0.75_235.1652m/z	235.165	0.75115	pos	HMDB0000043	Organic acids and derivatives	Carboxylic acids and derivatives	Amino acids, peptides, and analogues	2M+H	C5H11NO2	39.2	0	-0.265447	1.29705	0.0131451	0.0747686	0.830211	91309	109983	96378.8	100647	92117.5	85418.9	81982.8	117971	100326	101824	105259	124535
Adenosine monophosphate	-0.442438	C00020	blue	19	rno04923|rno04925|rno04927|rno04934|rno05012|rno05032|rno04928|rno04022|rno04024|rno04924|rno04150|rno04151|rno04068|rno04211|rno04740|rno04742|rno01523|rno00230|rno04152	Regulation of lipolysis in adipocytes|Aldosterone synthesis and secretion|Cortisol synthesis and secretion|Cushing syndrome|Parkinson disease|Morphine addiction|Parathyroid hormone synthesis, secretion and action|cGMP-PKG signaling pathway|cAMP signaling pathway|Renin secretion|mTOR signaling pathway|PI3K-Akt signaling pathway|FoxO signaling pathway|Longevity regulating pathway|Olfactory transduc…	1.15_346.0557m/z	346.056	1.14747	neg	HMDB0000045	Nucleosides, nucleotides, and analogues	Purine nucleotides	Purine ribonucleotides	M-H	C10H14N5O7P	54.8	81.3	-0.295017	2.19317	0.0478084	0.169392	0.73589	179073	243342	155857	213478	157482	205688	162860	180745	285806	192126	302525	255506
Citric acid	-2.81106	C00158	blue	9	rno05230|rno00250|rno04742|rno00020|rno01230|rno04922|rno01210|rno01200|rno00630	Central carbon metabolism in cancer|Alanine, aspartate and glutamate metabolism|Taste transduction|Citrate cycle (TCA cycle)|Biosynthesis of amino acids|Glucagon signaling pathway|2-Oxocarboxylic acid metabolism|Carbon metabolism|Glyoxylate and dicarboxylate metabolism	0.78_383.0464m/z	383.046	0.776117	neg	HMDB0000094	Organic acids and derivatives	Carboxylic acids and derivatives	Tricarboxylic acids and derivatives	2M-H	C6H8O7	38.2	0	-0.903615	1.03171	0.000916462	0.0133455	0.142491	1641.68	11521.3	1435.4	2801.43	1464.1	1.29403e-06	2507.46	14915.4	13011.8	14201.6	10925.2	4552.51
Cytidine monophosphate	0.279173	C00055	red	1	rno00240	Pyrimidine metabolism	1.07_322.0446m/z	322.045	1.07067	neg	HMDB0000095	Nucleosides, nucleotides, and analogues	Pyrimidine nucleotides	Pyrimidine ribonucleotides	M-H	C9H14N3O8P	51.1	60.8	-0.00393956	1.07255	0.00368519	0.0323503	1.2135	64969.8	53539.2	64065.7	68462.9	60090.3	66678.6	65551.4	54425.2	46300.4	49999.6	56969	60001.9
Glycerylphosphorylethanolamine	0.320687	C01233	red	2	rno00564|rno00565	Glycerophospholipid metabolism|Ether lipid metabolism	0.72_216.0632m/z	216.063	0.722133	pos	HMDB0000114	Organic acids and derivatives	Organic phosphoric acids and derivatives	Organic phosphoramides	M+H	C5H14NO6P	39.4	0	0.33465	1.93835	0.0175708	0.0898375	1.24893	218288	174781	208577	214903	261123	205898	200938	192129	141553	195199	168481	176541
L-Tyrosine	-0.129123	C00082	blue	17	rno05012|rno04916|rno05034|rno04917|rno04728|rno05230|rno04974|rno05030|rno05031|rno00400|rno00360|rno00970|rno01230|rno00730|rno00350|rno01210|rno00130	Parkinson disease|Melanogenesis|Alcoholism|Prolactin signaling pathway|Dopaminergic synapse|Central carbon metabolism in cancer|Protein digestion and absorption|Cocaine addiction|Amphetamine addiction|Phenylalanine, tyrosine and tryptophan biosynthesis|Phenylalanine metabolism|Aminoacyl-tRNA biosynthesis|Biosynthesis of amino acids|Thiamine metabolism|Tyrosine metabolism|2-Oxocarboxylic acid meta…	1.21_181.0732n	180.066	1.21392	neg	HMDB0000158	Organic acids and derivatives	Carboxylic acids and derivatives	Amino acids, peptides, and analogues	M-H, M+FA-H, 2M-H	C9H11NO3	55.8	85.5	-3.86615	1.00461	0.0495057	0.173126	0.914387	128810	140870	128742	124511	121960	131494	137344	137088	133439	138319	158426	137081
O-Phosphoethanolamine	-0.296394	C00346	blue	3	rno00564|rno04071|rno00600	Glycerophospholipid metabolism|Sphingolipid signaling pathway|Sphingolipid metabolism	0.71_141.0191n	179.982	0.707617	pos	HMDB0000224	Organic acids and derivatives	Organic phosphoric acids and derivatives	Phosphate esters	M+Na, M+K	C2H8NO4P	39.4	0	0.000785889	1.41361	0.000600812	0.0102748	0.814285	82413.7	101210	88111.2	82348	84358.5	73872.2	83378.6	100814	110077	97803.5	95243.8	102111
N-Acetylneuraminic acid	-0.211356	C00270	blue	1	rno00520	Amino sugar and nucleotide sugar metabolism	0.76_308.0986m/z	308.099	0.761617	neg	HMDB0000230	Organic oxygen compounds	Organooxygen compounds	Carbohydrates and carbohydrate conjugates	M-H	C11H19NO9	48.3	48.7	-0.266129	1.57842	0.0143521	0.0794049	0.863725	167319	193718	161557	171826	182170	166769	154273	198276	173628	181894	202193	212599
Thymidine	-1.93892	C00214	blue	1	rno00240	Pyrimidine metabolism	2.25_265.0795m/z	265.08	2.25222	pos	HMDB0000273	Nucleosides, nucleotides, and analogues	Pyrimidine nucleosides	Pyrimidine 2'-deoxyribonucleosides	M+Na	C10H14N2O5	41.7	14.4	0.189722	1.71183	0.00126207	0.0163911	0.260812	9951.29	38155.1	8157.33	11219.4	6930.8	11999.7	11449.2	24406.2	56251	27529.8	42899.7	39688.5
D-Ribose	0.349696	C00121	red	2	rno00030|rno02010	Pentose phosphate pathway|ABC transporters	0.73_195.0504m/z	195.05	0.732583	neg	HMDB0000283	Organic oxygen compounds	Organooxygen compounds	Carbohydrates and carbohydrate conjugates	M+FA-H	C5H10O5	44.1	28.3	-4.04364	1.81876	0.000281339	0.00648672	1.27429	137533	107929	149638	136969	126464	142085	132513	110989	109918	97810.3	113872	107057
Uridine diphosphate-N-acetylglucosamine	2.17436	C00043	red	3	rno04931|rno00520|rno00524	Insulin resistance|Amino sugar and nucleotide sugar metabolism|Neomycin, kanamycin and gentamicin biosynthesis	0.86_606.0742m/z	606.074	0.864783	neg	HMDB0000290	Nucleosides, nucleotides, and analogues	Pyrimidine nucleotides	Pyrimidine nucleotide sugars	M-H	C17H27N3O17P2	35.7	0	-0.223102	1.07211	0.000502242	0.00918741	4.51385	13118.5	2906.27	10142.5	16241	8355.07	16710.1	14143.6	657.269	4264.81	1680.88	4350.79	3577.59
Tyramine	-0.180635	C00483	blue	3	rno04080|rno04974|rno00350	Neuroactive ligand-receptor interaction|Protein digestion and absorption|Tyrosine metabolism	2.28_120.0811m/z	120.081	2.28472	pos	HMDB0000306	Benzenoids	Benzene and substituted derivatives	Phenethylamines	M+H-H2O	C8H11NO	49.3	57.4	2.04686	2.42972	0.00652528	0.0473327	0.882315	432908	490650	408873	442247	427225	437245	448948	511464	465137	482384	534579	459685
3-Methoxy-4-hydroxyphenylglycol glucuronide	-1.42395	C03033	blue	2	rno04976|rno00040	Bile secretion|Pentose and glucuronate interconversions	3.76_759.1721m/z	759.172	3.76477	pos	HMDB0000496	Organic oxygen compounds	Organooxygen compounds	Carbohydrates and carbohydrate conjugates	2M+K	C15H20O10	36.2	1.11	-3.26925	1.50968	0.00383946	0.0332153	0.372692	13382.6	35907.9	12958.4	7907.31	9118.53	14812.1	22116.5	33499.4	54890.8	27306.7	35745.9	28096.5
N-Glycolylneuraminic acid	-0.511667	C03410	blue	1	rno00520	Amino sugar and nucleotide sugar metabolism	0.73_324.0934m/z	324.093	0.732583	neg	HMDB0000833	Organic oxygen compounds	Organooxygen compounds	Carbohydrates and carbohydrate conjugates	M-H	C11H19NO10	37.7	0	-0.566822	1.40957	0.00318663	0.0296205	0.701412	45328.5	64624.7	39234.1	49811.8	46702.9	52926.8	37967.1	59335.8	62287	56060.8	76069.1	69370.8
Arachidonic acid	0.523856	C00219	red	20	rno00590|rno04726|rno04923|rno04664|rno04925|rno00591|rno04723|rno04921|rno04913|rno05146|rno04611|rno04912|rno05140|rno04666|rno04730|rno04270|rno01040|rno04217|rno04750|rno04216	Arachidonic acid metabolism|Serotonergic synapse|Regulation of lipolysis in adipocytes|Fc epsilon RI signaling pathway|Aldosterone synthesis and secretion|Linoleic acid metabolism|Retrograde endocannabinoid signaling|Oxytocin signaling pathway|Ovarian steroidogenesis|Amoebiasis|Platelet activation|GnRH signaling pathway|Leishmaniasis|Fc gamma R-mediated phagocytosis|Long-term depression|Vascular …	9.64_305.2475m/z	305.247	9.63672	pos	HMDB0001043	Lipids and lipid-like molecules	Fatty Acyls	Fatty acids and conjugates	M+H	C20H32O2	38.7	0	-0.0427782	1.25736	0.0334821	0.134676	1.43779	59366.6	41290.1	50845.4	72962	73983.4	52164.4	46878	49229.3	41476.2	47460	26642.5	41642.5
dCDP	-0.941924	C00705	blue	1	rno00240	Pyrimidine metabolism	3.55_792.0770m/z	792.077	3.55128	pos	HMDB0001245	Organic oxygen compounds	Organic oxoanionic compounds	Organic pyrophosphates	2M+NH4	C9H15N3O10P2	37	0	-4.35479	5.96195	5.10113e-06	0.000669805	0.520538	326501	627238	303262	336431	272153	335887	384774	589784	684675	582295	610719	668717
FAD	-0.289974	C00016	blue	2	rno04977|rno00740	Vitamin digestion and absorption|Riboflavin metabolism	3.45_784.1498m/z	784.15	3.44968	neg	HMDB0001248	Nucleosides, nucleotides, and analogues	Flavin nucleotides	Unclassified	M-H	C27H33N9O15P2	55.8	82.2	-0.0729302	2.64139	0.000770509	0.0119144	0.817917	280594	343060	278118	258666	259877	311598	294711	326191	350973	343311	360933	333890
Glucosamine 6-phosphate	0.734178	C00352	red	3	rno04931|rno00520|rno00250	Insulin resistance|Amino sugar and nucleotide sugar metabolism|Alanine, aspartate and glutamate metabolism	0.74_260.0530m/z	260.053	0.73665	pos	HMDB0001254	Organic oxygen compounds	Organooxygen compounds	Carbohydrates and carbohydrate conjugates	M+H	C6H14NO8P	39.6	0	0.192621	2.7102	0.000159407	0.00459935	1.66345	161428	97044.3	149165	162561	192476	151077	151862	97801.9	94716.1	116238	84626	91839.2
Fucose 1-phosphate	0.221951	C02985	red	2	rno00520|rno00051	Amino sugar and nucleotide sugar metabolism|Fructose and mannose metabolism	0.73_289.0329m/z	289.033	0.732583	neg	HMDB0001265	Organic oxygen compounds	Organooxygen compounds	Carbohydrates and carbohydrate conjugates	M+FA-H	C6H13O8P	38.4	0	-0.334662	1.1642	0.0347417	0.137413	1.16631	113453	97275.3	111162	108690	113020	117833	116562	95215.4	120978	94167.6	89913.7	86102.2
N6,N6,N6-Trimethyl-L-lysine	0.553758	C03793	red	1	rno00310	Lysine degradation	0.66_189.1598m/z	189.16	0.6639	pos	HMDB0001325	Organic acids and derivatives	Carboxylic acids and derivatives	Amino acids, peptides, and analogues	M+H	C9H20N2O2	46.8	36.8	0.447105	2.58111	0.000150646	0.00449759	1.4679	178318	121478	190856	187432	192592	153322	167389	123646	131336	117647	110475	124287
Acetylphosphate	1.02227	C00227	red	3	rno00430|rno00620|rno01200	Taurine and hypotaurine metabolism|Pyruvate metabolism|Carbon metabolism	0.71_298.0089m/z	298.009	0.707617	pos	HMDB0001494	Organic acids and derivatives	Organic phosphoric acids and derivatives	Phosphate esters	2M+NH4	C2H5O5P	39.2	0	0.40456	1.36937	0.000369349	0.00762992	2.03111	33199.9	16345.7	32971.5	31258.2	42467.3	30674.1	28628.5	15522.3	14334.3	21419.7	12554.6	17897.4
5-Formiminotetrahydrofolic acid	-0.612575	C00664	blue	1	rno00670	One carbon pool by folate	3.89_517.1787m/z	517.179	3.89032	neg	HMDB0001534	Organoheterocyclic compounds	Pteridines and derivatives	Pterins and derivatives	M+FA-H	C20H24N8O6	51.8	66.7	-2.99975	1.62111	0.000329218	0.00706497	0.654029	43665	66763.1	40786.1	41414.7	36737	49373.5	50013.6	64087.5	66730.5	67925.7	76312.1	58759.7
Riboflavin reduced	-0.975514	C01007	blue	1	rno00740	Riboflavin metabolism	3.57_697.2180m/z	697.218	3.56925	pos	HMDB0001557	Organoheterocyclic compounds	Pteridines and derivatives	Alloxazines and isoalloxazines	2M+H	C15H16N4O6	38	0	-4.65869	1.55417	0.000134988	0.00425102	0.508559	20996.7	41286.7	25872	11978.8	20407.7	25435.7	21289.3	41565.7	35781.7	41421.5	45883.1	41781.6
Progesterone	-0.554427	C00410	blue	11	rno04925|rno04913|rno04927|rno00140|rno04934|rno04917|rno05224|rno04114|rno04914|rno05200|rno05215	Aldosterone synthesis and secretion|Ovarian steroidogenesis|Cortisol synthesis and secretion|Steroid hormone biosynthesis|Cushing syndrome|Prolactin signaling pathway|Breast cancer|Oocyte meiosis|Progesterone-mediated oocyte maturation|Pathways in cancer|Prostate cancer	3.66_646.4843m/z	646.484	3.65833	pos	HMDB0001830	Lipids and lipid-like molecules	Steroids and steroid derivatives	Pregnane steroids	2M+NH4	C21H30O2	35.9	0	2.1518	1.08371	0.000947255	0.0136782	0.680928	22893.1	33620.5	23686.6	18475.9	23960.2	19754.1	28588.6	32867.9	33182.7	34303.3	30404	37344.4
Docosahexaenoic acid	0.335632	C06429	red	1	rno01040	Biosynthesis of unsaturated fatty acids	10.67_329.2476m/z	329.248	10.6701	pos	HMDB0002183	Lipids and lipid-like molecules	Fatty Acyls	Fatty acids and conjugates	M+H	C22H32O2	39	0	0.208832	1.04371	0.0185605	0.0927966	1.26193	56854.1	45053.3	53403.3	60552.1	55967.7	49458.3	64888.8	40428.7	37400.8	49090.8	44415.7	53930.3
Prostaglandin J2	0.398189	C05957	red	2	rno00590|rno04726	Arachidonic acid metabolism|Serotonergic synapse	7.59_334.2144n	317.211	7.5901	pos	HMDB0002710	Lipids and lipid-like molecules	Fatty Acyls	Eicosanoids	M+H-H2O, M+K, M+NH4, M+Na	C20H30O4	55.3	80	0.0614352	3.22043	0.0114318	0.068256	1.31785	475360	360708	417467	459246	470007	512721	517358	428397	329150	421336	268061	356595
Cortol	1.02232	C05482	red	1	rno00140	Steroid hormone biosynthesis	7.08_386.2901m/z	386.29	7.08018	pos	HMDB0003180	Lipids and lipid-like molecules	Steroids and steroid derivatives	Hydroxysteroids	M+NH4	C21H36O5	39	0	0.0257403	1.23457	0.0017659	0.0201045	2.03119	27843.1	13707.8	22034.8	34213.3	25698	34939.7	22329.8	14027.5	13008.6	15367.2	9504.99	16630.8
Pantetheine	0.536105	C00831	red	1	rno00770	Pantothenate and CoA biosynthesis	3.62_574.2933m/z	574.293	3.62278	pos	HMDB0003426	Organic acids and derivatives	Carboxylic acids and derivatives	Amino acids, peptides, and analogues	2M+NH4	C11H22N2O4S	38.5	0	-1.03256	4.03027	0.0202148	0.0977856	1.45005	566556	390714	602852	518737	518604	557252	635336	303267	601928	412560	315673	320143
Phosphoribosyl-ATP	-1.5765	C02739	blue	2	rno00340|rno01230	Histidine metabolism|Biosynthesis of amino acids	3.76_758.9719m/z	758.972	3.76477	pos	HMDB0003665	Nucleosides, nucleotides, and analogues	Purine nucleotides	Purine ribonucleotides	M+K	C15H26N5O20P4+	35.5	0	-4.74279	1.71286	0.00144209	0.0179278	0.335295	13935.5	41562	12309.2	7309.36	10911.9	14738.8	24408.3	39910	61425.7	34654.8	36663.3	35156
21-Deoxycortisol	2.26009	C05497	red	1	rno00140	Steroid hormone biosynthesis	5.94_347.2218m/z	347.222	5.93802	pos	HMDB0004030	Lipids and lipid-like molecules	Steroids and steroid derivatives	Pregnane steroids	M+H	C21H30O4	39.1	0	0.302115	1.04269	7.03266e-09	3.63213e-05	4.79023	11172.6	2332.38	11221.5	10683.9	11701.4	10452.1	11804.4	1578.16	3030.83	2381.35	2383.93	2287.64
11b-Hydroxyprogesterone	-0.851013	C05498	blue	1	rno00140	Steroid hormone biosynthesis	3.55_703.3615m/z	703.362	3.55128	pos	HMDB0004031	Lipids and lipid-like molecules	Steroids and steroid derivatives	Androstane steroids	2M+K	C20H28O4	38	0	1.25663	1.56432	0.00139042	0.017458	0.554395	27964.9	50442.1	25482.5	25234.4	26622.1	30050.3	32435.2	42966.4	48571.6	40768.7	65809.8	54094.1
5-L-Glutamyl-taurine	1.08921	C05844	red	1	rno00430	Taurine and hypotaurine metabolism	0.73_253.0498m/z	253.05	0.732583	neg	HMDB0004195	Organic acids and derivatives	Carboxylic acids and derivatives	Amino acids, peptides, and analogues	M-H	C7H14N2O6S	37	0	-0.743391	1.33571	0.000322896	0.00700693	2.12758	30418.6	14297.3	27128.2	29672.3	28025.3	28514.9	38752.4	17552.1	18866.7	10912.7	12898.1	11256.8
9,12,13-TriHOME	0.605603	C14833	red	1	rno00591	Linoleic acid metabolism	6.28_329.2333m/z	329.233	6.28488	neg	HMDB0004708	Lipids and lipid-like molecules	Fatty Acyls	Fatty acids and conjugates	M-H	C18H34O5	56.4	85.9	-0.236816	2.47586	0.0219726	0.103357	1.52161	201971	132735	217366	221337	244292	170384	156475	193586	131931	134921	81479.6	121755
9,10,13-TriHOME	2.75853	C14835	red	1	rno00591	Linoleic acid metabolism	6.79_329.2333m/z	329.233	6.7871	neg	HMDB0004710	Lipids and lipid-like molecules	Fatty Acyls	Fatty acids and conjugates	M-H	C18H34O5	54.8	80.7	-0.181636	2.20423	2.70734e-06	0.00047153	6.76707	47479.1	7016.19	57063.1	43795.1	51811.2	40934.6	43791.2	11404.3	11004.4	4893.57	2906.22	4872.38
12(S)-Leukotriene B4	2.29553	C04853	red	1	rno00590	Arachidonic acid metabolism	7.59_319.2268m/z	319.227	7.5901	pos	HMDB0005089	Lipids and lipid-like molecules	Fatty Acyls	Eicosanoids	M+H-H2O	C20H32O4	38.6	0	0.0381946	1.50972	6.72683e-05	0.00290264	4.90935	24537.4	4998.11	22583.1	27646.1	32881.8	19922.5	19653.7	6684.96	4512.06	5914.04	3620.11	4259.36
TG(16:0/16:0/18:1(9Z))	-0.973616	C00422	blue	7	rno04923|rno04931|rno04714|rno04979|rno04975|rno04977|rno00561	Regulation of lipolysis in adipocytes|Insulin resistance|Thermogenesis|Cholesterol metabolism|Fat digestion and absorption|Vitamin digestion and absorption|Glycerolipid metabolism	3.55_815.7519m/z	815.752	3.55128	pos	HMDB0005360	Lipids and lipid-like molecules	Glycerolipids	Triradylcglycerols	M+H-H2O	C53H100O6	37.3	0	3.87026	1.64914	0.000171595	0.00475616	0.509228	24564.7	48239.1	25422.4	20101.4	20520.7	32306.1	24473.1	42714.6	43389	47520.8	49028	58543.3
4-Hydroxyretinoic acid	0.405604	C16677	red	1	rno00830	Retinol metabolism	9.08_316.2039n	317.211	9.07755	pos	HMDB0006254	Lipids and lipid-like molecules	Prenol lipids	Retinoids	M+H, M+Na, M+H-H2O	C20H28O3	50.3	54.4	0.111264	2.15449	0.000415141	0.00818282	1.32464	174718	131898	161338	168350	166295	193264	184342	139681	127577	141493	117803	132935
Docosapentaenoic acid (22n-3)	0.905607	C16513	red	1	rno01040	Biosynthesis of unsaturated fatty acids	9.95_331.2631m/z	331.263	9.94588	pos	HMDB0006528	Lipids and lipid-like molecules	Fatty Acyls	Fatty acids and conjugates	M+H	C22H34O2	38.9	0	-0.101039	1.33441	0.0463801	0.166374	1.87333	46512.8	24828.9	33070.2	58989.3	74525.2	36952.2	29027.1	28146.8	25928.1	31699.1	13917.9	24452.6
DG(18:0/20:4(5Z,8Z,11Z,14Z)/0:0)	0.647258	C00165	red	67	rno04726|rno04923|rno04664|rno04925|rno04723|rno04931|rno05231|rno04921|rno05143|rno05146|rno04611|rno05167|rno04071|rno04916|rno04912|rno04666|rno04714|rno04730|rno04928|rno04270|rno04728|rno04072|rno04975|rno01521|rno04064|rno04658|rno04024|rno04012|rno04650|rno04659|rno04660|rno04662|rno05214|rno04010|rno04015|rno04062|rno04722|rno05170|rno04370|rno04926|rno05163|rno05223|rno04014|rno04720|rno…	Serotonergic synapse|Regulation of lipolysis in adipocytes|Fc epsilon RI signaling pathway|Aldosterone synthesis and secretion|Retrograde endocannabinoid signaling|Insulin resistance|Choline metabolism in cancer|Oxytocin signaling pathway|African trypanosomiasis|Amoebiasis|Platelet activation|Kaposi sarcoma-associated herpesvirus infection|Sphingolipid signaling pathway|Melanogenesis|GnRH signali…	14.30_627.5352m/z	627.535	14.2975	pos	HMDB0007170	Lipids and lipid-like molecules	Glycerolipids	Diradylglycerols	M+H-H2O	C41H72O5	37.3	0	0.840935	2.99625	0.00127843	0.0165047	1.56619	222081	141797	262585	242315	235437	179623	190445	138228	140194	153348	126597	150619
PC(24:0/20:5(5Z,8Z,11Z,14Z,17Z))	0.783803	C00157	red	6	rno00590|rno00564|rno00591|rno04723|rno05231|rno00592	Arachidonic acid metabolism|Glycerophospholipid metabolism|Linoleic acid metabolism|Retrograde endocannabinoid signaling|Choline metabolism in cancer|alpha-Linolenic acid metabolism	9.65_930.6377m/z	930.638	9.65353	pos	HMDB0008774	Lipids and lipid-like molecules	Glycerophospholipids	Glycerophosphocholines	M+K	C52H94NO8P	35.7	0	3.20717	2.53377	2.85257e-05	0.00167416	1.72166	128239	74485.4	120301	136372	128120	131323	125078	66951.6	73595.2	96527.1	70671.7	64681.4
PE(22:2(13Z,16Z)/16:1(9Z))	0.426017	C00350	red	6	rno00564|rno04723|rno05167|rno00563|rno04136|rno04140	Glycerophospholipid metabolism|Retrograde endocannabinoid signaling|Kaposi sarcoma-associated herpesvirus infection|Glycosylphosphatidylinositol (GPI)-anchor biosynthesis|Autophagy - other|Autophagy - animal	10.81_750.5438m/z	750.544	10.8104	neg	HMDB0009551	Lipids and lipid-like molecules	Glycerophospholipids	Glycerophosphoethanolamines	M-H2O-H	C43H80NO8P	38	0	-0.630244	5.79058	0.0244668	0.110328	1.34352	1.40395e+06	1.04498e+06	1.51787e+06	1.59958e+06	1.64867e+06	1.13543e+06	1.11818e+06	1.05735e+06	1.1699e+06	1.17463e+06	867474	955524
LysoPC(14:0/0:0)	-0.283791	C04230	blue	2	rno00564|rno05231	Glycerophospholipid metabolism|Choline metabolism in cancer	8.39_512.2993m/z	512.299	8.38518	neg	HMDB0010379	Lipids and lipid-like molecules	Glycerophospholipids	Glycerophosphocholines	M+FA-H	C22H46NO7P	57.4	88.3	-0.291256	1.66692	0.00521815	0.0407789	0.82143	128140	155997	132961	125620	106557	148560	127004	152443	162750	152890	162724	149177
PC(18:1(9Z)e/2:0)	0.295785	C04598	red	3	rno05310|rno00565|rno04080	Asthma|Ether lipid metabolism|Neuroactive ligand-receptor interaction	9.44_532.3765m/z	532.377	9.4389	pos	HMDB0011148	Lipids and lipid-like molecules	Glycerophospholipids	Glycerophosphocholines	M+H-H2O	C28H56NO7P	38.8	1.83	0.723374	2.07652	0.00244976	0.0250209	1.22755	227787	185562	216128	226379	232234	239927	224268	170100	164795	209159	203307	180449
3-O-Sulfogalactosylceramide (d18:1/18:0)	-1.87233	C06125	blue	1	rno00600	Sphingolipid metabolism	3.59_825.5884m/z	825.588	3.58715	pos	HMDB0012314	Lipids and lipid-like molecules	Sphingolipids	Glycosphingolipids	M+NH4	C42H81NO11S	31.1	0	1.96032	1.04327	0.00342297	0.0309606	0.273131	3981.96	14578.9	5103.74	6068.3	1194.97	1.29403e-06	7542.8	15837	11193.5	12497	22395.4	10971.8
3beta,7alpha-Dihydroxy-5-cholestenoate	1.1396	C17335	red	1	rno00120	Primary bile acid biosynthesis	9.04_450.3580m/z	450.358	9.04292	pos	HMDB0012454	Lipids and lipid-like molecules	Steroids and steroid derivatives	Bile acids, alcohols and derivatives	M+NH4	C27H44O4	38.6	0	0.483116	2.3534	0.00224912	0.0236257	2.20319	93601.2	42484.3	89153.6	124905	68412.6	110390	75144.4	37480.7	47329.5	26706.5	49230.9	51674.1
N-Desmethylcitalopram	-0.312328	C16608	blue	1	rno00982	Drug metabolism - cytochrome P450	8.96_621.3035m/z	621.304	8.95932	pos	HMDB0014021	Benzenoids	Benzene and substituted derivatives	Phenylbutylamines	2M+H	C19H19FN2O	39	0	-0.0523671	1.02756	0.0274391	0.11891	0.805341	48431.9	60138.3	54196.1	43512.5	42472.9	53285.4	48692.4	71237.1	62716.7	49732.6	55472.2	61533
Phosphatidylserine	0.370533	C02737	red	5	rno00564|rno05146|rno05140|rno00260|rno05322	Glycerophospholipid metabolism|Amoebiasis|Leishmaniasis|Glycine, serine and threonine metabolism|Systemic lupus erythematosus	3.09_385.1135n	403.144	3.0892	pos	HMDB0014291	Lipids and lipid-like molecules	Glycerophospholipids	Glycerophosphoserines	M+H, M+NH4	C13H24NO10P	51.1	59.5	-0.850938	1.02591	0.0453225	0.163984	1.29283	52015.5	40233.8	42619.6	65871	52418.3	48710.9	50457.7	30643.9	44775.5	39260.8	37359.5	49129.3
Trichloroethanol glucuronide	0.735489	C14869	red	2	rno05204|rno00980	Chemical carcinogenesis|Metabolism of xenobiotics by cytochrome P450	4.15_323.9569n	322.95	4.15458	neg	HMDB0042049	Organic oxygen compounds	Organooxygen compounds	Carbohydrates and carbohydrate conjugates	M-H, 2M-H	C8H11Cl3O7	39	52.6	-0.294996	5.11811	0.000176578	0.00483974	1.66496	558709	335569	626895	589245	500488	597520	479397	277923	367779	343190	314526	374426
nicotinate beta-D-ribonucleotide	-1.0764	C01185	blue	1	rno00760	Nicotinate and nicotinamide metabolism	0.81_336.0498n	335.049	0.805383	neg	HMDB0059646	Organooxygen compounds	Carbohydrates and carbohydrate conjugates	Glycosyl compounds	M-H2O-H, M-H	C11H15NO9P+	47.4	45.8	3.94488	7.23056	0.0473147	0.168197	0.474211	585843	1.2354e+06	716105	398516	680167	569784	564641	1.85129e+06	1.06121e+06	1.87167e+06	493725	899125
Phosphodimethylethanolamine	0.219289	C13482	red	1	rno00564	Glycerophospholipid metabolism	0.72_169.0496n	214.048	0.718083	neg	HMDB0060244	Organic acids and derivatives	Organic phosphoric acids and derivatives	Phosphate esters	M-H, M+FA-H	C4H12NO4P	39.7	7.57	-4.63241	1.6905	0.0303856	0.126354	1.16416	247852	212902	241310	251623	281824	239946	224559	214522	176904	220648	223525	228912
Androstan-3alpha,17beta-diol	0.733875	C03852	red	1	rno00140	Steroid hormone biosynthesis	10.32_293.2475m/z	293.247	10.3162	pos	HMDB0060437	Lipids and lipid-like molecules	Steroids and steroid derivatives	Androstane steroids	M+H	C19H32O2	39.1	0	-0.160699	1.19368	0.0117709	0.0696098	1.6631	38823.5	23344	37419	42524.5	47148.4	38285.6	28739.8	34845.3	16063.9	25578.3	14788.9	25443.8
Tamoxifen N-oxide	-1.21716	C16545	blue	1	rno00982	Drug metabolism - cytochrome P450	3.60_775.4461m/z	775.446	3.60497	pos	HMDB0060513	Phenylpropanoids and polyketides	Stilbenes	Unclassified	2M+H	C26H29NO2	38.8	0	-1.03628	1.0584	4.70352e-07	0.000196963	0.43013	7033.41	16351.8	6118.81	7555.35	7447.84	6696.12	7348.91	15581.6	18372.8	16142.2	16658.5	15004.1
2-Propyl-2,4-pentadienoic acid	-0.299068	C16656	blue	1	rno00982	Drug metabolism - cytochrome P450	1.10_158.1176m/z	158.118	1.10057	pos	HMDB0060682	Lipids and lipid-like molecules	Fatty Acyls	Fatty acids and conjugates	M+NH4	C8H12O2	39.4	0	0.560118	1.10817	0.00121832	0.0160107	0.812777	51599.7	63485.7	55342.4	49250.2	50096.4	49299.7	54010	60432.1	67539	68108.4	57309.8	64039.2
L-threonic Acid	1.09148	C01620	red	1	rno00053	Ascorbate and aldarate metabolism	1.10_135.0302m/z	135.03	1.10338	neg	HMDB0062620	Organic oxygen compounds	Organooxygen compounds	Carbohydrates and carbohydrate conjugates	M-H	C4H8O5	39.7	6.65	2.55613	1.62883	0.0126604	0.0730855	2.13093	53853.7	25272.4	52027.1	56017.5	50438.3	57680.2	53105.3	6172.27	33932.5	9066.75	54496.4	22694.2
alpha-Linolenic acid	0.440605	C06427	red	2	rno01040|rno00592	Biosynthesis of unsaturated fatty acids|alpha-Linolenic acid metabolism	9.32_278.2246n	279.232	9.3185	pos	LMFA01030152	Lipids and lipid-like molecules	Fatty Acyls	Fatty Acids and Conjugates	M+H, 2M+H, M+NH4	C18H30O2	53.2	69	0.0103294	2.40665	0.0325137	0.131945	1.35717	239812	176699	238358	305198	248638	226429	180434	192381	193850	208835	134072	154359
13R-HODE	0.729643	C14762	red	2	rno00591|rno03320	Linoleic acid metabolism|PPAR signaling pathway	9.32_295.2277m/z	295.228	9.32128	neg	LMFA02000035	Lipids and lipid-like molecules	Fatty Acyls	Octadecanoids	M-H	C18H32O3	56.1	84.4	-0.466639	3.05584	0.00110301	0.0149388	1.65823	213250	128601	191447	248442	226668	217476	182218	151034	123580	153562	86264.2	128566
9,10-DiHOME	0.871943	C14828	red	1	rno00591	Linoleic acid metabolism	8.37_313.2384m/z	313.238	8.36802	neg	LMFA02000229	Lipids and lipid-like molecules	Fatty Acyls	Octadecanoids	M-H	C18H34O4	53.6	72.5	-0.0172406	1.94078	4.27024e-05	0.00221281	1.83013	69124.5	37770.3	74208.9	80279.2	65810.3	64238.1	61085.9	39410	41895.1	33025.7	39792	34728.8
6-keto-PGF1alpha	0.283281	C05961	red	1	rno00590	Arachidonic acid metabolism	6.01_388.2694m/z	388.269	6.00867	pos	LMFA03010001	Lipids and lipid-like molecules	Fatty Acyls	Eicosanoids	M+NH4	C20H34O6	38.9	0	0.149386	1.13719	0.0253142	0.112415	1.21696	83423.1	68550.4	86523.3	87553.5	90999.5	73700	78339.1	80742.8	59969.8	74454	57432.1	70153.5
PGD2	0.45824	C00696	red	6	rno00590|rno04726|rno04664|rno05310|rno05143|rno04080	Arachidonic acid metabolism|Serotonergic synapse|Fc epsilon RI signaling pathway|Asthma|African trypanosomiasis|Neuroactive ligand-receptor interaction	6.67_352.2249n	351.218	6.66727	neg	LMFA03010004	Lipids and lipid-like molecules	Fatty Acyls	Eicosanoids	M-H, 2M-H, M-H2O-H	C20H32O5	56.9	87.9	-0.303077	5.97462	0.00305062	0.0288914	1.37386	1.3044e+06	949439	1.20702e+06	1.24795e+06	1.31893e+06	1.41107e+06	1.33703e+06	1.03438e+06	823518	1.16392e+06	731732	993641
PGB2	0.382396	C05954	red	2	rno00590|rno04726	Arachidonic acid metabolism|Serotonergic synapse	8.21_334.2143n	333.207	8.21353	neg	LMFA03010018	Lipids and lipid-like molecules	Fatty Acyls	Eicosanoids	M-H2O-H, M-H	C20H30O4	55.2	81.1	-0.41519	1.85133	0.0139962	0.0780344	1.3035	164605	126279	147726	159117	170335	177556	168290	145021	111709	153235	92098.5	129329
PGA2	0.399692	C05953	red	2	rno00590|rno04726	Arachidonic acid metabolism|Serotonergic synapse	7.59_334.2143n	333.207	7.59233	neg	LMFA03010035	Lipids and lipid-like molecules	Fatty Acyls	Eicosanoids	M-H2O-H, M-H	C20H30O4	55.9	83.7	-0.368691	2.35855	0.00720291	0.0507051	1.31923	242052	183480	221664	229571	230570	258690	269765	202285	169871	218708	140767	185771
5-trans-PGF2alpha	2.48764	C00639	red	7	rno00590|rno04726|rno04921|rno04913|rno04976|rno04072|rno04080	Arachidonic acid metabolism|Serotonergic synapse|Oxytocin signaling pathway|Ovarian steroidogenesis|Bile secretion|Phospholipase D signaling pathway|Neuroactive ligand-receptor interaction	7.54_377.2302m/z	377.23	7.53865	pos	LMFA03010077	Lipids and lipid-like molecules	Fatty Acyls	Eicosanoids	M+Na	C20H34O5	37.7	0	0.863518	1.01225	1.5804e-05	0.00117725	5.6086	10570.3	1884.66	10625.5	10281.5	13536.4	8948.57	9459.55	2768.64	1687.94	3300.16	664.813	1001.77
LTE4	0.634726	C05952	red	3	rno00590|rno04664|rno04080	Arachidonic acid metabolism|Fc epsilon RI signaling pathway|Neuroactive ligand-receptor interaction	9.46_457.2718m/z	457.272	9.45517	pos	LMFA03020002	Lipids and lipid-like molecules	Fatty Acyls	Eicosanoids	M+NH4	C23H37NO5S	35.3	0	-2.83724	1.0147	0.00614445	0.045573	1.55264	28452.9	18325.5	28665.5	28016.4	34651	21682.4	29249.5	13570.7	18642.5	24619.7	16499.9	18294.7
LTC4	2.24374	C02166	red	6	rno00590|rno04726|rno04664|rno05310|rno04976|rno04080	Arachidonic acid metabolism|Serotonergic synapse|Fc epsilon RI signaling pathway|Asthma|Bile secretion|Neuroactive ligand-receptor interaction	6.46_624.2960m/z	624.296	6.45827	neg	LMFA03020003	Lipids and lipid-like molecules	Fatty Acyls	Eicosanoids	M-H	C30H47N3O9S	41.7	22.5	0.0271076	1.70002	7.69613e-06	0.00077431	4.73623	31005.2	6546.4	36018.2	25726.9	36520	26211.5	30549.4	4048.31	6501.86	7180.37	8364.73	6636.7
5S-HpETE	1.00803	C05356	red	3	rno00590|rno04726|rno04913	Arachidonic acid metabolism|Serotonergic synapse|Ovarian steroidogenesis	7.56_337.2373m/z	337.237	7.55642	pos	LMFA03060012	Lipids and lipid-like molecules	Fatty Acyls	Eicosanoids	M+H	C20H32O4	38.5	0	-0.146712	1.11786	0.00291019	0.0280588	2.01116	24339.3	12102.1	23441.6	24156.2	30799.1	21234.3	22065.6	17767.7	11032.4	17088.1	5484.1	9138.22
16R-HETE	0.638916	C14778	red	1	rno00590	Arachidonic acid metabolism	9.57_320.2350n	319.228	9.56525	neg	LMFA03060069	Lipids and lipid-like molecules	Fatty Acyls	Eicosanoids	M-H, 2M-H, M-H2O-H	C20H32O3	55.6	82.4	-0.362426	4.86991	0.0347848	0.137454	1.55716	753199	483701	665879	928392	986490	640879	544356	531066	513607	650656	273309	449868
Troxilin B3	0.259199	C14811	red	1	rno00590	Arachidonic acid metabolism	6.66_354.2405n	337.237	6.66185	pos	LMFA03090004	Lipids and lipid-like molecules	Fatty Acyls	Eicosanoids	M+H-H2O, M+Na, M+NH4	C20H34O5	39.2	0	-0.334718	1.2302	0.0183023	0.0921303	1.19681	103851	86773.2	109732	105517	104898	99693.4	99416.9	101226	74382.2	96590.2	75196.2	86471.4
15-F2t-IsoP	0.665418	C13809	red	1	rno00590	Arachidonic acid metabolism	6.80_353.2333m/z	353.233	6.8045	neg	LMFA03110001	Lipids and lipid-like molecules	Fatty Acyls	Eicosanoids	M-H	C20H34O5	54.8	78.5	-0.178595	3.09844	0.00575613	0.0436328	1.58603	261952	165163	262936	278520	302943	235992	229371	213713	127025	216257	107628	161190
DL-Acetylcarnitine	0.325757	C02571	red	1	rno04931	Insulin resistance	1.10_204.1231m/z	204.123	1.10057	pos	LMFA07070060	Lipids and lipid-like molecules	Fatty Acyls	Fatty esters	M+H	C9H17NO4	51.3	58.5	0.553164	5.06062	0.000553582	0.00976682	1.25332	1.11599e+06	890426	1.14849e+06	1.13689e+06	1.05344e+06	1.09288e+06	1.14824e+06	870016	880428	916949	780423	1.00431e+06
PC(O-18:0/0:0)	0.427668	C04317	red	1	rno00565	Ether lipid metabolism	10.34_554.3827m/z	554.383	10.3419	neg	LMGP01060014	Lipids and lipid-like molecules	Glycerophospholipids	Glycerophosphocholines	M+FA-H	C26H56NO6P	58.5	93.9	-0.0400416	4.38617	0.00157912	0.0188787	1.34506	690715	513521	605982	731903	738261	714561	662871	442129	494699	615081	494738	520958
Pregnenolone	1.12624	C01953	red	5	rno04925|rno04913|rno04927|rno00140|rno04934	Aldosterone synthesis and secretion|Ovarian steroidogenesis|Cortisol synthesis and secretion|Steroid hormone biosynthesis|Cushing syndrome	10.40_317.2476m/z	317.248	10.3957	pos	LMST02030088	Lipids and lipid-like molecules	Sterol Lipids	Steroids	M+H	C21H32O2	38.9	0	0.433996	1.66064	0.045338	0.163984	2.1829	61536.2	28190.2	41423.5	87241.9	97159.2	48827.3	33029.4	35980.6	16923.2	45373.9	15077.8	27595.5
Cholic acid	-1.77708	C00695	blue	2	rno04976|rno00120	Bile secretion|Primary bile acid biosynthesis	7.43_426.3214m/z	426.321	7.43287	pos	LMST04010001	Lipids and lipid-like molecules	Sterol Lipids	Bile acids and derivatives	M+NH4	C24H40O5	48.2	45.7	0.0449632	1.8047	0.000182361	0.00491549	0.291773	12060.5	41335.3	11789.4	12644.2	12525	11913.6	11430.4	35030.2	43155.2	37303.1	33237	57950.9
2-Methoxy-estradiol-17beta 3-glucuronide	-0.734734	C11131	blue	1	rno00140	Steroid hormone biosynthesis	3.09_496.2517m/z	496.252	3.0892	pos	LMST05010009	Lipids and lipid-like molecules	Sterol Lipids	Steroid conjugates	M+NH4	C25H34O9	35.2	0	-4.95174	1.0678	0.00012196	0.00398998	0.600929	15125.3	25169.9	16256.7	12536	14363.6	15091.6	17378.6	21625.4	28539.5	26696	25309	23679.6
