# Supplementary material for: 2-Deoxy-D-glucose Alleviates Collagen-Induced Arthritis of Rats and Is Accompanied by Metabolic Regulation of the Spleen and Liver
Source: Front Immunol. 2021 Sep 1;12:713799. doi: 10.3389/fimmu.2021.713799 (PMC8440946; doi:10.3389/fimmu.2021.713799)
Supplement: Supplementary File 1 — Gating strategy for identifying immune cell types. (A) FSC/SSC gating was used to identify lymphocytes. (B) The CD3 and CD8/CD4/CD45RA/CD161 bivariate analysis identified the CD8+ T, CD4+ T, CD3- CD45RA+ B fractions, respectively. FSC means forward scatter, and SSC means side scatter. [file DataSheet_1.zip › supplementary files/Supplementary file 11 DEM enrichment pathways in spleen V8.xls]

## Sheet: S_C vs S_H
Supplementary file 11 (1). The pathway analysis (TOP 20) based on DEMs in spleen between healthy rats (S-H) and CIA rats (S-C)
ID Annotation	Annotation	in set	set	in background	background	RichFactor	p-value	-lg(p-value)	FDR correction	Matching IDs
rno00590	Arachidonic acid metabolism	14	64	75	3681	0.186667	1.303e-11	10.8851	1.90238e-09	C00157 C00427 C00696 C02166 C04853 C05356 C05953 C05954 C05957 C05963 C06314 C13809 C14732 C14815
rno05231	Choline metabolism in cancer	6	64	11	3681	0.545455	9.40352e-09	8.02671	5.32049e-07	C00157 C00165 C00416 C00588 C00670 C04230
rno00564	Glycerophospholipid metabolism	10	64	52	3681	0.192308	1.09325e-08	7.96128	5.32049e-07	C00157 C00346 C00350 C00416 C00588 C00670 C01194 C01233 C04230 C13482
rno04726	Serotonergic synapse	9	64	42	3681	0.214286	2.3157e-08	7.63532	8.4523e-07	C00165 C00427 C00696 C02166 C05356 C05953 C05954 C05957 C05963
rno04723	Retrograde endocannabinoid signaling	6	64	19	3681	0.315789	4.95257e-07	6.30517	1.44615e-05	C00025 C00157 C00165 C00350 C00427 C13856
rno05310	Asthma	3	64	5	3681	0.6	4.89216e-05	4.3105	0.00119042	C00696 C02166 C04598
rno00591	Linoleic acid metabolism	5	64	28	3681	0.178571	9.79385e-05	4.00905	0.00204272	C00157 C14827 C14828 C14833 C14835
rno04664	Fc epsilon RI signaling pathway	3	64	11	3681	0.272727	0.000748964	3.12554	0.0117188	C00165 C00696 C02166
rno00565	Ether lipid metabolism	4	64	25	3681	0.16	0.000799367	3.09725	0.0117188	C00670 C01233 C04317 C04598
rno00563	Glycosylphosphatidylinositol (GPI)-anchor biosynthesis	2	64	3	3681	0.666667	0.00088292	3.05408	0.0117188	C00350 C01194
rno04136	Autophagy - other	2	64	3	3681	0.666667	0.00088292	3.05408	0.0117188	C00350 C01194
rno04072	Phospholipase D signaling pathway	3	64	13	3681	0.230769	0.00126628	2.89747	0.0154064	C00025 C00165 C00416
rno04140	Autophagy - animal	2	64	4	3681	0.5	0.00174602	2.75795	0.0196092	C00350 C01194
rno04071	Sphingolipid signaling pathway	3	64	16	3681	0.1875	0.00238869	2.62184	0.0249106	C00165 C00319 C00346
rno05167	Kaposi sarcoma-associated herpesvirus infection	2	64	5	3681	0.4	0.00287743	2.541	0.028007	C00165 C00350
rno04912	GnRH signaling pathway	2	64	6	3681	0.333333	0.00426783	2.36979	0.0355579	C00165 C00416
rno00740	Riboflavin metabolism	3	64	20	3681	0.15	0.0046274	2.33466	0.0355579	C00016 C01007 C04454
rno04931	Insulin resistance	3	64	20	3681	0.15	0.0046274	2.33466	0.0355579	C00165 C00352 C02571
rno04720	Long-term potentiation	2	64	7	3681	0.285714	0.00590816	2.22855	0.0431295	C00025 C00165
rno04080	Neuroactive ligand-receptor interaction	7	64	130	3681	0.0538462	0.00676782	2.16955	0.045969	C00025 C00049 C00696 C02166 C04598 C06314 C13856

## Sheet: S_K vs S_H
Supplementary file 11 (2). The pathway analysis (TOP 20) based on DEMs in spleen between healthy rats (S-H) and 2-DG treated healthy rats (S-K)
	Annotation	in set	set	in background	background	RichFactor	p-value	-lg(p-value)	FDR correction	Matching IDs
rno00590	Arachidonic acid metabolism	14	64	75	3681	0.186667	1.303e-11	10.8851	1.94147e-09	C00157 C00219 C00427 C00639 C04853 C05356 C05953 C05954 C05957 C05961 C13809 C14732 C14778 C14811
rno04726	Serotonergic synapse	9	64	42	3681	0.214286	2.3157e-08	7.63532	1.7252e-06	C00078 C00165 C00219 C00427 C00639 C05356 C05953 C05954 C05957
rno04723	Retrograde endocannabinoid signaling	6	64	19	3681	0.315789	4.95257e-07	6.30517	2.15496e-05	C00157 C00165 C00219 C00350 C00427 C13856
rno05231	Choline metabolism in cancer	5	64	11	3681	0.454545	5.78513e-07	6.23769	2.15496e-05	C00157 C00165 C00416 C00670 C04230
rno00564	Glycerophospholipid metabolism	8	64	52	3681	0.153846	2.20061e-06	5.65746	5.69987e-05	C00157 C00350 C00416 C00670 C01194 C01233 C04230 C13482
rno04925	Aldosterone synthesis and secretion	6	64	24	3681	0.25	2.29525e-06	5.63917	5.69987e-05	C00003 C00020 C00165 C00219 C01953 C02140
rno04923	Regulation of lipolysis in adipocytes	5	64	15	3681	0.333333	3.56339e-06	5.44814	7.58492e-05	C00020 C00165 C00212 C00219 C02140
rno00591	Linoleic acid metabolism	6	64	28	3681	0.214286	6.08423e-06	5.21579	0.000113319	C00157 C00219 C14762 C14827 C14833 C14835
rno04921	Oxytocin signaling pathway	4	64	13	3681	0.307692	5.28568e-05	4.2769	0.000875074	C00165 C00219 C00427 C00639
rno04912	GnRH signaling pathway	3	64	6	3681	0.5	9.66276e-05	4.0149	0.00143975	C00165 C00219 C00416
rno04666	Fc gamma R-mediated phagocytosis	3	64	8	3681	0.375	0.000263883	3.57859	0.00357441	C00165 C00219 C00416
rno04913	Ovarian steroidogenesis	4	64	24	3681	0.166667	0.000680287	3.16731	0.0084469	C00219 C00639 C01953 C05356
rno00565	Ether lipid metabolism	4	64	25	3681	0.16	0.000799367	3.09725	0.00877034	C00670 C01233 C04317 C04598
rno00563	Glycosylphosphatidylinositol (GPI)-anchor biosynthesis	2	64	3	3681	0.666667	0.00088292	3.05408	0.00877034	C00350 C01194
rno04136	Autophagy - other	2	64	3	3681	0.666667	0.00088292	3.05408	0.00877034	C00350 C01194
rno05146	Amoebiasis	3	64	13	3681	0.230769	0.00126628	2.89747	0.0110986	C00062 C00165 C00219
rno04072	Phospholipase D signaling pathway	3	64	13	3681	0.230769	0.00126628	2.89747	0.0110986	C00165 C00416 C00639
rno04150	mTOR signaling pathway	2	64	4	3681	0.5	0.00174602	2.75795	0.0136925	C00020 C00062
rno04140	Autophagy - animal	2	64	4	3681	0.5	0.00174602	2.75795	0.0136925	C00350 C01194
rno04611	Platelet activation	3	64	15	3681	0.2	0.00196507	2.70662	0.0146397	C00165 C00219 C00427

## Sheet: S_T vs S_C
Supplementary file 11 (3). The pathway analysis (TOP 20) based on DEMs in spllen between CIA rats (S-C) and 2-DG treated CIA rats (S-T)
ID Annotation	Annotation	in set	set	in background	background	RichFactor	p-value	-lg(p-value)	FDR correction	Matching IDs
rno00590	Arachidonic acid metabolism	17	97	75	3681	0.226667	2.93556e-12	11.5323	4.81432e-10	C00157 C00427 C00696 C00909 C04853 C05356 C05953 C05954 C05957 C05963 C06314 C06315 C13809 C14732 C14778 C14811 C14815
rno04726	Serotonergic synapse	9	97	42	3681	0.214286	9.16337e-07	6.03794	7.51397e-05	C00165 C00427 C00696 C00909 C05356 C05953 C05954 C05957 C05963
rno05231	Choline metabolism in cancer	5	97	11	3681	0.454545	4.672e-06	5.3305	0.000193437	C00157 C00165 C00416 C00588 C04230
rno00591	Linoleic acid metabolism	7	97	28	3681	0.25	5.34459e-06	5.27209	0.000193437	C00157 C14762 C14765 C14767 C14828 C14833 C14835
rno04723	Retrograde endocannabinoid signaling	6	97	19	3681	0.315789	5.89748e-06	5.22933	0.000193437	C00025 C00157 C00165 C00350 C00427 C13856
rno04071	Sphingolipid signaling pathway	4	97	16	3681	0.25	0.000646643	3.18934	0.0176749	C00165 C00319 C00550 C00836
rno00340	Histidine metabolism	6	97	47	3681	0.12766	0.00128514	2.89105	0.0289268	C00025 C00049 C02739 C02835 C05565 C05570
rno00240	Pyrimidine metabolism	7	97	65	3681	0.107692	0.001416	2.84894	0.0289268	C00055 C00214 C00299 C00475 C00526 C00705 C01103
rno04931	Insulin resistance	4	97	20	3681	0.2	0.00158745	2.7993	0.0289268	C00043 C00165 C00352 C02571
rno00563	Glycosylphosphatidylinositol (GPI)-anchor biosynthesis	2	97	3	3681	0.666667	0.00202679	2.69319	0.0299506	C00350 C01194
rno04136	Autophagy - other	2	97	3	3681	0.666667	0.00202679	2.69319	0.0299506	C00350 C01194
rno00564	Glycerophospholipid metabolism	6	97	52	3681	0.115385	0.00219151	2.65926	0.0299506	C00157 C00350 C00416 C00588 C01194 C04230
rno04714	Thermogenesis	4	97	23	3681	0.173913	0.00273067	2.56373	0.0319878	C00004 C00165 C00318 C13856
rno00220	Arginine biosynthesis	4	97	23	3681	0.173913	0.00273067	2.56373	0.0319878	C00025 C00049 C00062 C03406
rno00600	Sphingolipid metabolism	4	97	25	3681	0.16	0.00374674	2.42635	0.036145	C00319 C00550 C00836 C01747
rno04140	Autophagy - animal	2	97	4	3681	0.5	0.00398394	2.39969	0.036145	C00350 C01194
rno04072	Phospholipase D signaling pathway	3	97	13	3681	0.230769	0.00418752	2.37804	0.036145	C00025 C00165 C00416
rno05146	Amoebiasis	3	97	13	3681	0.230769	0.00418752	2.37804	0.036145	C00062 C00165 C01074
rno04975	Fat digestion and absorption	3	97	13	3681	0.230769	0.00418752	2.37804	0.036145	C00165 C00416 C02530
rno00250	Alanine, aspartate and glutamate metabolism	4	97	28	3681	0.142857	0.00570899	2.24344	0.042558	C00025 C00049 C00352 C03406
rno00770	Pantothenate and CoA biosynthesis	4	97	28	3681	0.142857	0.00570899	2.24344	0.042558	C00049 C00054 C00831 C00864

## Sheet: S_T vs S_K
Supplementary file 11 (4). The pathway analysis (TOP 20) based on DEGs in spleen between 2-DG CIA rats (S-T) and 2-DG treated healthy rats(S-K)
ID Annotation	Annotation	in set	set	in background	background	RichFactor	p-value	-lg(p-value)	FDR correction	Matching IDs
rno00590	Arachidonic acid metabolism	16	92	75	3681	0.213333	1.59311e-11	10.7978	2.50119e-09	C00157 C00219 C00427 C00639 C00696 C02166 C04853 C05356 C05952 C05953 C05954 C05957 C05961 C13809 C14778 C14811
rno04726	Serotonergic synapse	11	92	42	3681	0.261905	2.93985e-09	8.53168	2.30778e-07	C00078 C00165 C00219 C00427 C00639 C00696 C02166 C05356 C05953 C05954 C05957
rno04923	Regulation of lipolysis in adipocytes	6	92	15	3681	0.4	8.64386e-07	6.06329	4.52362e-05	C00020 C00165 C00212 C00219 C00422 C02140
rno04664	Fc epsilon RI signaling pathway	5	92	11	3681	0.454545	3.58986e-06	5.44492	0.000140902	C00165 C00219 C00696 C02166 C05952
rno04925	Aldosterone synthesis and secretion	6	92	24	3681	0.25	1.93797e-05	4.71265	0.000608524	C00020 C00165 C00219 C00410 C01953 C02140
rno00564	Glycerophospholipid metabolism	8	92	52	3681	0.153846	3.4221e-05	4.46571	0.00089545	C00157 C00346 C00350 C00588 C01233 C02737 C04230 C13482
rno00591	Linoleic acid metabolism	6	92	28	3681	0.214286	5.00384e-05	4.3007	0.00112229	C00157 C00219 C14762 C14828 C14833 C14835
rno04723	Retrograde endocannabinoid signaling	5	92	19	3681	0.263158	7.70848e-05	4.11303	0.00151279	C00157 C00165 C00219 C00350 C00427
rno04931	Insulin resistance	5	92	20	3681	0.25	0.000100763	3.9967	0.00165599	C00043 C00165 C00352 C00422 C02571
rno05231	Choline metabolism in cancer	4	92	11	3681	0.363636	0.000105477	3.97684	0.00165599	C00157 C00165 C00588 C04230
rno05310	Asthma	3	92	5	3681	0.6	0.000145757	3.83637	0.00208034	C00696 C02166 C04598
rno04921	Oxytocin signaling pathway	4	92	13	3681	0.307692	0.000219905	3.65777	0.00287708	C00165 C00219 C00427 C00639
rno04913	Ovarian steroidogenesis	5	92	24	3681	0.208333	0.000255208	3.59311	0.00308212	C00219 C00410 C00639 C01953 C05356
rno05143	African trypanosomiasis	3	92	10	3681	0.3	0.00159663	2.7968	0.017905	C00078 C00165 C00696
rno04927	Cortisol synthesis and secretion	3	92	12	3681	0.25	0.00282268	2.54934	0.0292046	C00020 C00410 C01953
rno00140	Steroid hormone biosynthesis	8	92	99	3681	0.0808081	0.00297627	2.52633	0.0292046	C00410 C01953 C02140 C03852 C05482 C05497 C05498 C11131
rno04934	Cushing syndrome	3	92	13	3681	0.230769	0.00360351	2.44327	0.0314306	C00020 C00410 C01953
rno05146	Amoebiasis	3	92	13	3681	0.230769	0.00360351	2.44327	0.0314306	C00165 C00219 C02737
rno05012	Parkinson disease	3	92	15	3681	0.2	0.0055289	2.25736	0.0434019	C00020 C00082 C00212
rno04611	Platelet activation	3	92	15	3681	0.2	0.0055289	2.25736	0.0434019	C00165 C00219 C00427
