# Supplementary material for: 2-Deoxy-D-glucose Alleviates Collagen-Induced Arthritis of Rats and Is Accompanied by Metabolic Regulation of the Spleen and Liver
Source: Front Immunol. 2021 Sep 1;12:713799. doi: 10.3389/fimmu.2021.713799 (PMC8440946; doi:10.3389/fimmu.2021.713799)
Supplement: Supplementary File 1 — Gating strategy for identifying immune cell types. (A) FSC/SSC gating was used to identify lymphocytes. (B) The CD3 and CD8/CD4/CD45RA/CD161 bivariate analysis identified the CD8+ T, CD4+ T, CD3- CD45RA+ B fractions, respectively. FSC means forward scatter, and SSC means side scatter. [file DataSheet_1.zip › supplementary files/Supplementary file 13 DEGs in liver V8.xls]

## Sheet: L-C vs L-H
Supplementary file 13(1). Differentially expressed genes (DEGs) in ;iver between CIA rats and healthy rats
gene_id	baseMean	baseMean_control_L_H	baseMean_case_L_C	foldChange	log2FoldChange	pval	padj	up_down	expression_L_H1	expression_L_H2	expression_L_H3	expression_L_H4	expression_L_H5	expression_L_C1	expression_L_C2	expression_L_C3	expression_L_C4	expression_L_C5	Dbxref	product	GO_id	GO_term	pathway	pathway_description
A1bg	21.5664	13.7298	29.403	2.14154	1.09865	0.000683711	0.00330668	Up	0.211701	0.612125	0.153977	0.608604	0.449658	0.902865	1.40295	0.972097	0.517336	0.899212	GeneID:140656,Genbank:NM_022258.2,RGD:69417	alpha-1-B glycoprotein	GO:0008150,GO:0031012,GO:0003674,GO:0005576	biological_process|extracellular matrix|molecular_function|extracellular region
A2ml1	171.412	259.901	82.9243	0.319062	-1.64809	4.72e-54	2.92e-52	Down	2.45486	2.3653	2.59719	2.27999	2.47326	0.910497	0.820558	0.903622	0.644477	0.67795	GeneID:362442,Genbank:XM_008763339.2,RGD:1565709	alpha-2-macroglobulin-like 1	GO:0030414,GO:0052548,GO:0004866,GO:0005615,GO:0010951	peptidase inhibitor activity|regulation of endopeptidase activity|endopeptidase inhibitor activity|extracellular space|negative regulation of endopeptidase activity
Aacs	233.595	49.0436	418.147	8.52604	3.09188	1.88e-110	2.23e-108	Up	0.77582	1.03144	0.801905	1.07906	0.762573	8.74778	8.73422	6.94171	7.82888	7.40137	GeneID:65984,Genbank:NM_023104.1,RGD:708522	acetoacetyl-CoA synthetase	GO:0047760,GO:0005829,GO:0050872,GO:0006631,GO:0060612,GO:0007584,GO:0010243,GO:0014070,GO:0014074,GO:0030729,GO:0071333,GO:0071394,GO:0032024,GO:0071397,GO:0034201,GO:0042493,GO:0001889,GO:0042594,GO:0005524,GO:0045471	butyrate-CoA ligase activity|cytosol|white fat cell differentiation|fatty acid metabolic process|adipose tissue development|response to nutrient|response to organonitrogen compound|response to organic cyclic compound|response to purine-containing compound|acetoacetate-CoA ligase activity|cellular response to glucose stimulus|cellular response to testosterone stimulus|positive regulation of insuli…	rno00650,rno00280	Butanoate metabolism|Valine, leucine and isoleucine degradation
Abcb9	29.9888	16.2566	43.7211	2.68944	1.42731	1.04e-06	8.31e-06	Up	0.281207	0.244819	0.184997	0.310381	0.262414	0.845713	0.702588	0.518515	0.632044	0.994102	GeneID:63886,Genbank:NM_022238.1,RGD:620254	ATP binding cassette subfamily B member 9	GO:0055085,GO:0022857,GO:0005764,GO:0030176,GO:0005765,GO:0005769,GO:0005783,GO:0008150,GO:0015031,GO:0042626,GO:0015440,GO:0042803,GO:0015833,GO:0002474,GO:0043190,GO:0016021,GO:0005524,GO:0043231	transmembrane transport|transmembrane transporter activity|lysosome|integral component of endoplasmic reticulum membrane|lysosomal membrane|early endosome|endoplasmic reticulum|biological_process|protein transport|ATPase activity, coupled to transmembrane movement of substances|peptide-transporting ATPase activity|protein homodimerization activity|peptide transport|antigen processing and presenta…	rno02010,rno04142	ABC transporters|Lysosome
Abcd2	26.3723	0.384183	52.3605	136.29	7.09054	1.47e-46	7.83e-45	Up	0	0	0.00732512	0	0.00805084	0.497497	0.380241	0.438686	0.367126	0.428647	GeneID:84356,Genbank:NM_033352.1,RGD:69244	ATP binding cassette subfamily D member 2	GO:0005777,GO:0005778,GO:0006635,GO:0016021,GO:0032000,GO:0042626,GO:0042760,GO:0042803,GO:0000038,GO:0005524,GO:0055085	peroxisome|peroxisomal membrane|fatty acid beta-oxidation|integral component of membrane|positive regulation of fatty acid beta-oxidation|ATPase activity, coupled to transmembrane movement of substances|very long-chain fatty acid catabolic process|protein homodimerization activity|very long-chain fatty acid metabolic process|ATP binding|transmembrane transport	rno02010,rno04146	ABC transporters|Peroxisome
Abcg8	144.478	86.8001	202.157	2.32899	1.21971	3.09e-22	7.74e-21	Up	0.591972	0.746156	0.752762	1.0109	0.807214	1.78166	1.95035	1.74977	2.22258	2.21306	GeneID:155192,Genbank:NM_130414.2,RGD:620300	ATP binding cassette subfamily G member 8	GO:0043190,GO:0033344,GO:0005887,GO:0043235,GO:0007584,GO:0045796,GO:0034041,GO:0007588,GO:0046872,GO:0010949,GO:0015248,GO:0015914,GO:0015918,GO:0042493,GO:0016324,GO:0046982,GO:0042626,GO:0016887,GO:0055085,GO:0017127,GO:0005524,GO:0042632,GO:0005886,GO:0055092,GO:0030301	ATP-binding cassette (ABC) transporter complex|cholesterol efflux|integral component of plasma membrane|receptor complex|response to nutrient|negative regulation of intestinal cholesterol absorption|sterol-transporting ATPase activity|excretion|metal ion binding|negative regulation of intestinal phytosterol absorption|sterol transporter activity|phospholipid transport|sterol transport|response to…	rno02010,rno04976,rno04975,rno04979	ABC transporters|Bile secretion|Fat digestion and absorption|Cholesterol metabolism
Abhd2	1702.71	2404.83	1000.59	0.416074	-1.26509	9.1e-161	1.62e-158	Down	59.9449	63.9898	62.1108	66.0254	60.0426	28.402	29.1195	26.3038	25.4286	27.8438	GeneID:293050,Genbank:NM_001106275.1,RGD:1311389	abhydrolase domain containing 2	GO:0046464,GO:0009611,GO:0047372,GO:0016298,GO:0016788,GO:0030336,GO:0032570,GO:0034338,GO:0036126,GO:0048240,GO:0042562,GO:0051792,GO:0043401,GO:0051793,GO:0001669,GO:0097524,GO:0044255,GO:0003707,GO:0007340	acylglycerol catabolic process|response to wounding|acylglycerol lipase activity|lipase activity|hydrolase activity, acting on ester bonds|negative regulation of cell migration|response to progesterone|short-chain carboxylesterase activity|sperm flagellum|sperm capacitation|hormone binding|medium-chain fatty acid biosynthetic process|steroid hormone mediated signaling pathway|medium-chain fatty a…
Acacb	1615.87	1024.08	2207.66	2.15576	1.10819	3.23e-168	6.4e-166	Up	4.15565	3.96848	3.82885	3.86686	3.71016	9.09979	8.47903	8.55134	8.56225	8.69905	GeneID:116719,Genbank:XM_017598246.1,RGD:620500	acetyl-CoA carboxylase beta	GO:0097009,GO:0031999,GO:0005524,GO:2001295,GO:0042493,GO:0005634,GO:0042802,GO:0005739,GO:0006084,GO:0006633,GO:0043086,GO:0009374,GO:0046322,GO:0010629,GO:0046872,GO:0010884,GO:0050995,GO:0010906,GO:0003989,GO:0051289,GO:0014070,GO:0060421,GO:0031667	energy homeostasis|negative regulation of fatty acid beta-oxidation|ATP binding|malonyl-CoA biosynthetic process|response to drug|nucleus|identical protein binding|mitochondrion|acetyl-CoA metabolic process|fatty acid biosynthetic process|negative regulation of catalytic activity|biotin binding|negative regulation of fatty acid oxidation|negative regulation of gene expression|metal ion binding|po…	rno00620,rno00640,rno00061,rno04152,rno04910,rno04922,rno04920,rno04931	Pyruvate metabolism|Propanoate metabolism|Fatty acid biosynthesis|AMPK signaling pathway|Insulin signaling pathway|Glucagon signaling pathway|Adipocytokine signaling pathway|Insulin resistance
Acat2	374.644	161.044	588.244	3.65269	1.86896	6.98e-136	1.01e-133	Up	4.51163	4.11999	5.03216	4.3085	3.55302	16.1982	17.5974	14.4673	17.3685	16.1651	GeneID:308100,Genbank:NM_001006995.1,RGD:1359366	acetyl-CoA acetyltransferase 2	GO:0031670,GO:0003988,GO:0045797,GO:0005634,GO:0046952,GO:0005730,GO:0005737,GO:0005739,GO:0005777,GO:0005829,GO:0071398,GO:0006635,GO:0006695,GO:0007420,GO:0001889,GO:0016747,GO:0003985,GO:0019408	cellular response to nutrient|acetyl-CoA C-acyltransferase activity|positive regulation of intestinal cholesterol absorption|nucleus|ketone body catabolic process|nucleolus|cytoplasm|mitochondrion|peroxisome|cytosol|cellular response to fatty acid|fatty acid beta-oxidation|cholesterol biosynthetic process|brain development|liver development|transferase activity, transferring acyl groups other tha…	rno00620,rno00630,rno00640,rno00650,rno00071,rno00072,rno00280,rno00310,rno00380,rno00900,rno04975	Pyruvate metabolism|Glyoxylate and dicarboxylate metabolism|Propanoate metabolism|Butanoate metabolism|Fatty acid degradation|Synthesis and degradation of ketone bodies|Valine, leucine and isoleucine degradation|Lysine degradation|Tryptophan metabolism|Terpenoid backbone biosynthesis|Fat digestion and absorption
Acat2l1	86.02	32.6329	139.407	4.27198	2.09491	9.01e-40	4.2e-38	Up	0.823773	1.00187	0.726465	0.835502	0.733369	2.92271	2.80281	3.12031	2.80715	3.15074	GeneID:365096,Genbank:XM_003748697.4,RGD:1562948	acetyl-CoA acetyltransferase 2-like 1	GO:0016747	transferase activity, transferring acyl groups other than amino-acyl groups
Acnat1	735.672	1445.77	25.576	0.0176903	-5.8209	0	0	Down	15.0653	14.8973	16.8189	15.2267	15.9132	0.0755038	0.0894692	0.013512	0.0396572	0.107741	GeneID:681043,Genbank:XM_008763718.2,RGD:1584701	acyl-coenzyme A amino acid N-acyltransferase 1	GO:0047617,GO:0005777,GO:0006631,GO:0006637	acyl-CoA hydrolase activity|peroxisome|fatty acid metabolic process|acyl-CoA metabolic process
Acot3	107.199	71.1128	143.285	2.0149	1.01071	8.35e-15	1.45e-13	Up	1.83428	1.40663	2.02903	1.69244	1.65803	3.4929	3.32233	3.95377	3.77516	3.47217	GeneID:314304,Genbank:NM_001108041.1,RGD:1564089	acyl-CoA thioesterase 3	GO:0016790,GO:0047617,GO:0006631,GO:0006637	thiolester hydrolase activity|acyl-CoA hydrolase activity|fatty acid metabolic process|acyl-CoA metabolic process	rno00062,rno01040	Fatty acid elongation|Biosynthesis of unsaturated fatty acids
Acsf2	1019.54	674.638	1364.44	2.02248	1.01613	2.02e-103	2.26e-101	Up	12.3585	13.3376	11.9353	12.2043	12.5047	23.9283	25.2865	26.9305	25.8534	25.8351	GeneID:619561,Genbank:NM_001034951.1,RGD:1562656	acyl-CoA synthetase family member 2	GO:0005524,GO:0006631,GO:0016874	ATP binding|fatty acid metabolic process|ligase activity
Acsl5	3324.75	1878.49	4771.01	2.53982	1.34473	5.23e-212	1.43e-209	Up	28.4193	29.3123	29.2988	29.0347	28.7968	83.2741	80.099	74.8471	77.3341	80.8078	GeneID:94340,Genbank:NM_053607.1,RGD:69402	acyl-CoA synthetase long-chain family member 5	GO:0032869,GO:0007584,GO:0004467,GO:0070723,GO:0008654,GO:0005524,GO:0102391,GO:0009744,GO:0005634,GO:2001236,GO:0005730,GO:0005739,GO:0009749,GO:0005741,GO:0010747,GO:0005743,GO:0010867,GO:0005783,GO:0015908,GO:0001676,GO:0016021,GO:0005789,GO:0003824,GO:0032000,GO:0006631	cellular response to insulin stimulus|response to nutrient|long-chain fatty acid-CoA ligase activity|response to cholesterol|phospholipid biosynthetic process|ATP binding|decanoate-CoA ligase activity|response to sucrose|nucleus|regulation of extrinsic apoptotic signaling pathway|nucleolus|mitochondrion|response to glucose|mitochondrial outer membrane|positive regulation of plasma membrane long-c…	rno00061,rno00071,rno04146,rno04216,rno04920,rno03320,rno04714	Fatty acid biosynthesis|Fatty acid degradation|Peroxisome|Ferroptosis|Adipocytokine signaling pathway|PPAR signaling pathway|Thermogenesis
Acsm2a	287.587	93.0334	482.141	5.18245	2.37363	4.88e-136	7.13e-134	Up	1.71248	2.24473	1.85288	1.5029	2.02933	11.2046	9.17807	10.5578	9.76889	10.9542	GeneID:246263,Genbank:NM_144748.1,RGD:708383	acyl-CoA synthetase medium-chain family member 2A	GO:0005524,GO:0005575,GO:0005759,GO:0006633,GO:0006637,GO:0008150,GO:0015645,GO:0036112,GO:0046872,GO:0047760,GO:0003674,GO:0003996,GO:0004321	ATP binding|cellular_component|mitochondrial matrix|fatty acid biosynthetic process|acyl-CoA metabolic process|biological_process|fatty acid ligase activity|medium-chain fatty-acyl-CoA metabolic process|metal ion binding|butyrate-CoA ligase activity|molecular_function|acyl-CoA ligase activity|fatty-acyl-CoA synthase activity
Acsm5	644.485	340.511	948.459	2.7854	1.47789	2.62e-144	4.18e-142	Up	3.90722	3.88638	3.40459	3.83397	3.85986	11.7306	11.0969	11.4224	11.1339	12.1431	GeneID:361637,Genbank:XM_017589392.1,RGD:1309578	acyl-CoA synthetase medium-chain family member 5	GO:0004321,GO:0005524,GO:0005525,GO:0005575,GO:0005759,GO:0006633,GO:0006637,GO:0008150,GO:0015645,GO:0046872,GO:0047760,GO:0003674,GO:0003824,GO:0003996	fatty-acyl-CoA synthase activity|ATP binding|GTP binding|cellular_component|mitochondrial matrix|fatty acid biosynthetic process|acyl-CoA metabolic process|biological_process|fatty acid ligase activity|metal ion binding|butyrate-CoA ligase activity|molecular_function|catalytic activity|acyl-CoA ligase activity	rno00650	Butanoate metabolism
Acss2	1729.7	754.47	2704.92	3.58519	1.84205	0	0	Up	12.33	12.7512	13.9588	12.3026	12.788	48.3419	49.7393	49.2074	46.7359	48.7502	GeneID:311569,Genbank:XM_006235321.3,RGD:1305489	acyl-CoA synthetase short-chain family member 2	GO:0005654,GO:0005737,GO:0005829,GO:0006085,GO:0008610,GO:0016021,GO:0016208,GO:0019413,GO:0019427,GO:0003987,GO:0019542,GO:0043231	nucleoplasm|cytoplasm|cytosol|acetyl-CoA biosynthetic process|lipid biosynthetic process|integral component of membrane|AMP binding|acetate biosynthetic process|acetyl-CoA biosynthetic process from acetate|acetate-CoA ligase activity|propionate biosynthetic process|intracellular membrane-bounded organelle	rno00010,rno00620,rno00640	Glycolysis / Gluconeogenesis|Pyruvate metabolism|Propanoate metabolism
Actg2	16.6186	9.65085	23.5864	2.44397	1.28923	0.000458484	0.00230338	Up	0.371718	0.214116	0.534281	0.43893	0.453034	1.32144	1.83777	1.22494	1.26247	0.530676	GeneID:25365,Genbank:XM_006236728.2,RGD:2027	actin, gamma 2, smooth muscle, enteric	GO:0005737,GO:0008150,GO:0010628,GO:0030027,GO:0030175,GO:0032982,GO:0044297,GO:0071944,GO:0090131,GO:0003674,GO:0005524,GO:0005575	cytoplasm|biological_process|positive regulation of gene expression|lamellipodium|filopodium|myosin filament|cell body|cell periphery|mesenchyme migration|molecular_function|ATP binding|cellular_component	rno04270	Vascular smooth muscle contraction
Adam12	5.11952	7.42438	2.81465	0.379109	-1.39932	0.025048	0.077422	Down	0.0538885	0.0972268	0.0667374	0.11668	0.061254	0.013293	0.0291098	0.0668699	0.0176805	0.0208665	GeneID:679837,Genbank:XM_017590240.1,RGD:1583652	ADAM metallopeptidase domain 12	GO:0005615,GO:0005654,GO:0005886,GO:0006508,GO:0008150,GO:0016021,GO:0017124,GO:0045766,GO:0046872,GO:0003674,GO:0004222,GO:0005575	extracellular space|nucleoplasm|plasma membrane|proteolysis|biological_process|integral component of membrane|SH3 domain binding|positive regulation of angiogenesis|metal ion binding|molecular_function|metalloendopeptidase activity|cellular_component
Adcy10	81.5834	121.949	41.2175	0.337989	-1.56495	9.19e-11	1.16e-09	Down	0.496373	0.46865	0.59388	0.445124	0.303763	0.101103	0.0958033	0.105631	0.19354	0.084414	GeneID:59320,Genbank:XM_008769677.2,RGD:708450	adenylate cyclase 10 (soluble)	GO:0005634,GO:0005737,GO:0005739,GO:0005829,GO:0005886,GO:0006171,GO:0043025,GO:0043065,GO:0045177,GO:0007283,GO:0045178,GO:0048471,GO:0051117,GO:0071241,GO:0071890,GO:0000287,GO:0003351,GO:0004016,GO:0005524,GO:0015630,GO:0016020,GO:0030145,GO:0030424,GO:0030425,GO:0030426,GO:0031514,GO:0035556	nucleus|cytoplasm|mitochondrion|cytosol|plasma membrane|cAMP biosynthetic process|neuronal cell body|positive regulation of apoptotic process|apical part of cell|spermatogenesis|basal part of cell|perinuclear region of cytoplasm|ATPase binding|cellular response to inorganic substance|bicarbonate binding|magnesium ion binding|epithelial cilium movement|adenylate cyclase activity|ATP binding|microt…	rno00230,rno04371,rno04024,rno04713,rno04714	Purine metabolism|Apelin signaling pathway|cAMP signaling pathway|Circadian entrainment|Thermogenesis
Adcyap1r1	64.2584	94.2645	34.2523	0.363363	-1.46051	2.85e-11	3.77e-10	Down	0.888227	0.829757	0.852669	0.643302	0.539441	0.253362	0.344133	0.227292	0.304723	0.235817	GeneID:24167,Genbank:XM_017592431.1,RGD:2038	adenylate cyclase activating polypeptide 1 receptor type 1	GO:0043235,GO:0019933,GO:0005737,GO:0043950,GO:0030154,GO:0005768,GO:0045471,GO:0030306,GO:0005791,GO:0046545,GO:0005901,GO:0005923,GO:0007166,GO:0007186,GO:0032355,GO:0007202,GO:0051057,GO:0033555,GO:0007283,GO:0060548,GO:0042493,GO:0008179,GO:0060732,GO:0042923,GO:0009986,GO:0000139,GO:0043005,GO:0010524,GO:0001634,GO:0043231,GO:0016021,GO:0004999	receptor complex|cAMP-mediated signaling|cytoplasm|positive regulation of cAMP-mediated signaling|cell differentiation|endosome|response to ethanol|ADP-ribosylation factor binding|rough endoplasmic reticulum|development of primary female sexual characteristics|caveola|bicellular tight junction|cell surface receptor signaling pathway|G-protein coupled receptor signaling pathway|response to estradi…	rno04024,rno04080,rno04911,rno04924,rno04713	cAMP signaling pathway|Neuroactive ligand-receptor interaction|Insulin secretion|Renin secretion|Circadian entrainment
Adh7	197.165	102.765	291.565	2.83721	1.50447	1.04e-52	6.31e-51	Up	1.75847	1.68313	1.60157	2.02817	1.811	5.40623	5.78176	5.34241	5.30926	5.12896	GeneID:171178,Genbank:XM_008761493.2,RGD:621638	alcohol dehydrogenase 7 (class IV), mu or sigma polypeptide	GO:0004745,GO:0005576,GO:0005622,GO:0005737,GO:0005829,GO:0019841,GO:0005886,GO:0006067,GO:0035276,GO:0042572,GO:0042573,GO:0001523,GO:0004022,GO:0004024,GO:0004031,GO:0006068,GO:0006069,GO:0008270,GO:0009617,GO:0042803,GO:0010430,GO:0045471,GO:0048019,GO:0051287,GO:0055114,GO:1900116	retinol dehydrogenase activity|extracellular region|intracellular|cytoplasm|cytosol|retinol binding|plasma membrane|ethanol metabolic process|ethanol binding|retinol metabolic process|retinoic acid metabolic process|retinoid metabolic process|alcohol dehydrogenase (NAD) activity|alcohol dehydrogenase activity, zinc-dependent|aldehyde oxidase activity|ethanol catabolic process|ethanol oxidation|zi…	rno00010,rno00071,rno00350,rno00830,rno00980,rno00982,rno05204	Glycolysis / Gluconeogenesis|Fatty acid degradation|Tyrosine metabolism|Retinol metabolism|Metabolism of xenobiotics by cytochrome P450|Drug metabolism - cytochrome P450|Chemical carcinogenesis
Adora2b	18.9405	8.67086	29.2101	3.36877	1.75222	4.9e-08	4.61e-07	Up	0.281711	0.128598	0.335899	0.184785	0.248445	0.711926	1.00651	0.88013	0.998429	1.07967	GeneID:29316,Genbank:NM_017161.1,RGD:2050	adenosine A2B receptor	GO:0045765,GO:0032722,GO:0010575,GO:0002882,GO:0060087,GO:0010701,GO:0032755,GO:0010893,GO:0004930,GO:0097755,GO:0005622,GO:0005886,GO:0016021,GO:0007189,GO:0032966,GO:0030828,GO:0033605,GO:0031284,GO:0008284,GO:0043306,GO:0008285,GO:0001609,GO:0031668,GO:0009986,GO:0043950,GO:0001973	regulation of angiogenesis|positive regulation of chemokine production|positive regulation of vascular endothelial growth factor production|positive regulation of chronic inflammatory response to non-antigenic stimulus|relaxation of vascular smooth muscle|positive regulation of norepinephrine secretion|positive regulation of interleukin-6 production|positive regulation of steroid biosynthetic pro…	rno04015,rno04020,rno04080,rno04270,rno05034	Rap1 signaling pathway|Calcium signaling pathway|Neuroactive ligand-receptor interaction|Vascular smooth muscle contraction|Alcoholism
Akap2	606.994	828.503	385.485	0.465278	-1.10383	2.95e-30	1.04e-28	Down	5.84401	5.54914	5.28826	5.01191	4.3816	2.41207	2.88321	2.24456	2.67594	2.52942	GeneID:298024,Genbank:XM_006238186.3,RGD:1305135	A-kinase anchoring protein 2	GO:0007178,GO:0008104,GO:0019904,GO:0023052,GO:0032991,GO:0051018,GO:0051291,GO:0007015	transmembrane receptor protein serine/threonine kinase signaling pathway|protein localization|protein domain specific binding|signaling|protein-containing complex|protein kinase A binding|protein heterooligomerization|actin filament organization
Akr1b7	21.5871	1.20395	41.9701	34.8603	5.12351	8.2e-33	3.16e-31	Up	0	0	0.0110603	0	0.0366832	0.395603	0.397949	0.418636	0.582983	0.55306	GeneID:116463,Genbank:XM_006236250.3,RGD:620257	aldo-keto reductase family 1, member B7	GO:0004303,GO:0005739,GO:0005829,GO:0008106,GO:0016491,GO:0016616,GO:0055114,GO:0004032,GO:0004033	estradiol 17-beta-dehydrogenase activity|mitochondrion|cytosol|alcohol dehydrogenase (NADP+) activity|oxidoreductase activity|oxidoreductase activity, acting on the CH-OH group of donors, NAD or NADP as acceptor|oxidation-reduction process|alditol:NADP+ 1-oxidoreductase activity|aldo-keto reductase (NADP) activity	rno00040,rno00051,rno00052,rno00561,rno00790	Pentose and glucuronate interconversions|Fructose and mannose metabolism|Galactose metabolism|Glycerolipid metabolism|Folate biosynthesis
Alas2	109.064	55.3324	162.796	2.94214	1.55687	2.34e-16	4.46e-15	Up	1.40392	1.7338	1.59827	1.34966	1.34996	3.96106	6.21572	4.51164	4.51854	4.18905	GeneID:25748,Genbank:NM_013197.1,RGD:2084	5'-aminolevulinate synthase 2	GO:0070542,GO:0030218,GO:0006783,GO:0001666,GO:0097421,GO:0003870,GO:1901423,GO:0032025,GO:0006879,GO:0042493,GO:0005739,GO:0042541,GO:0007595,GO:0005743,GO:0010288,GO:0016594,GO:0050662,GO:0030170,GO:0005759,GO:0060135,GO:0006782	response to fatty acid|erythrocyte differentiation|heme biosynthetic process|response to hypoxia|liver regeneration|5-aminolevulinate synthase activity|response to benzene|response to cobalt ion|cellular iron ion homeostasis|response to drug|mitochondrion|hemoglobin biosynthetic process|lactation|mitochondrial inner membrane|response to lead ion|glycine binding|coenzyme binding|pyridoxal phosphat…	rno00260,rno00860	Glycine, serine and threonine metabolism|Porphyrin and chlorophyll metabolism
Aldh1a1	1268.44	714.156	1822.73	2.55228	1.35179	3.23e-206	8.55e-204	Up	17.1372	17.6263	19.0657	19.397	18.6923	47.7824	48.9279	49.3216	49.8505	49.067	GeneID:24188,Genbank:NM_022407.3,RGD:2087	aldehyde dehydrogenase 1 family, member A1	GO:0004028,GO:0004029,GO:0042493,GO:0005634,GO:0042572,GO:0005737,GO:0005829,GO:0042573,GO:0042802,GO:0042904,GO:0042905,GO:0043065,GO:0001523,GO:0001758,GO:0001822,GO:0001889,GO:0002072,GO:0002138,GO:0006979,GO:0007494,GO:0014070,GO:0018479,GO:0032355,GO:0044849,GO:0032526,GO:0045471,GO:0048048,GO:0051287,GO:0051289,GO:0055114	3-chloroallyl aldehyde dehydrogenase activity|aldehyde dehydrogenase (NAD) activity|response to drug|nucleus|retinol metabolic process|cytoplasm|cytosol|retinoic acid metabolic process|identical protein binding|9-cis-retinoic acid biosynthetic process|9-cis-retinoic acid metabolic process|positive regulation of apoptotic process|retinoid metabolic process|retinal dehydrogenase activity|kidney dev…	rno00830	Retinol metabolism
Aldh1a7	14.5154	0.824941	28.2058	34.1913	5.09556	1.22e-21	2.95e-20	Up	0	0.12815	0	0	0.242173	2.23624	1.63163	3.17608	2.33972	3.43486	GeneID:29651,Genbank:XM_017590530.1,RGD:620252	aldehyde dehydrogenase family 1, subfamily A7	GO:0004028,GO:0004029,GO:0005829,GO:0006068,GO:0018479,GO:0035106,GO:0042802,GO:0051287,GO:0051289,GO:0001758,GO:0055114	3-chloroallyl aldehyde dehydrogenase activity|aldehyde dehydrogenase (NAD) activity|cytosol|ethanol catabolic process|benzaldehyde dehydrogenase (NAD+) activity|operant conditioning|identical protein binding|NAD binding|protein homotetramerization|retinal dehydrogenase activity|oxidation-reduction process	rno00830	Retinol metabolism
Aldh1b1	241.758	133.895	349.622	2.61116	1.38469	1.77e-54	1.11e-52	Up	3.19683	3.40157	3.18065	3.17991	3.81034	10.0034	9.07852	9.73317	9.02058	9.24575	GeneID:298079,Genbank:NM_001011975.1,RGD:1306737	aldehyde dehydrogenase 1 family, member B1	GO:0005654,GO:0005739,GO:0005759,GO:0006068,GO:0008150,GO:0016620,GO:0043231,GO:0055114,GO:0003674,GO:0004029,GO:0005575	nucleoplasm|mitochondrion|mitochondrial matrix|ethanol catabolic process|biological_process|oxidoreductase activity, acting on the aldehyde or oxo group of donors, NAD or NADP as acceptor|intracellular membrane-bounded organelle|oxidation-reduction process|molecular_function|aldehyde dehydrogenase (NAD) activity|cellular_component	rno00010,rno00053,rno00620,rno00071,rno00561,rno00280,rno00310,rno00330,rno00340,rno00380,rno00410	Glycolysis / Gluconeogenesis|Ascorbate and aldarate metabolism|Pyruvate metabolism|Fatty acid degradation|Glycerolipid metabolism|Valine, leucine and isoleucine degradation|Lysine degradation|Arginine and proline metabolism|Histidine metabolism|Tryptophan metabolism|beta-Alanine metabolism
Aldoc	7.89403	4.36922	11.4188	2.61347	1.38597	0.00538093	0.0207298	Up	0.168711	0.128466	0.177419	0.0779863	0.278741	0.33754	0.347228	0.553771	0.293937	0.72226	GeneID:24191,Genbank:NM_012497.1,RGD:2091	aldolase, fructose-bisphosphate C	GO:0030388,GO:0004332,GO:0030424,GO:0005515,GO:0005737,GO:0005739,GO:0006096,GO:0006915,GO:0030855,GO:0007568,GO:0008092,GO:0031100,GO:0051289,GO:0010243,GO:0001666,GO:0051290,GO:0014070	fructose 1,6-bisphosphate metabolic process|fructose-bisphosphate aldolase activity|axon|protein binding|cytoplasm|mitochondrion|glycolytic process|apoptotic process|epithelial cell differentiation|aging|cytoskeletal protein binding|animal organ regeneration|protein homotetramerization|response to organonitrogen compound|response to hypoxia|protein heterotetramerization|response to organic cyclic…	rno00010,rno00030,rno00051	Glycolysis / Gluconeogenesis|Pentose phosphate pathway|Fructose and mannose metabolism
Allc	1.10076	0	2.20152	Inf	Inf	0.0136602	0.0463463	Up	0	0	0	0	0	0.0363479	0.0323852	0	0.0372611	0.150726	GeneID:246758,Genbank:XM_006239944.3,RGD:621804	allantoicase	GO:0000256,GO:0004037	allantoin catabolic process|allantoicase activity	rno00230	Purine metabolism
Als2cl	107.018	67.2377	146.798	2.18328	1.12649	7.26e-18	1.48e-16	Up	0.468026	0.381609	0.425892	0.51455	0.523905	1.04582	1.00084	1.05492	0.905694	1.17225	GeneID:316017,Genbank:XM_006244015.3,RGD:1305208	ALS2 C-terminal like	GO:0017137,GO:0031410,GO:0042802,GO:0007032,GO:0008104,GO:0017112	Rab GTPase binding|cytoplasmic vesicle|identical protein binding|endosome organization|protein localization|Rab guanyl-nucleotide exchange factor activity
Amdhd1	818.297	1248.36	388.237	0.310998	-1.68502	3.98e-178	8.91e-176	Down	70.9867	61.9976	63.0663	62.9957	59.6156	21.0173	19.9531	17.0008	19.7533	22.0877	GeneID:299735,Genbank:NM_001191781.1,RGD:1308879	amidohydrolase domain containing 1	GO:0005737,GO:0016812,GO:0019556	cytoplasm|hydrolase activity, acting on carbon-nitrogen (but not peptide) bonds, in cyclic amides|histidine catabolic process to glutamate and formamide	rno00340	Histidine metabolism
Angptl8	849.68	426.093	1273.27	2.98824	1.57929	1.38e-191	3.44e-189	Up	32.5812	31.3369	25.875	24.1302	31.5657	95.1573	95.1465	95.0345	91.0539	88.316	GeneID:100361444,Genbank:NM_001271710.1,RGD:2320121	angiopoietin-like 8	GO:0006006,GO:0010469,GO:0010954,GO:0019216,GO:0044255,GO:0044342,GO:0045444,GO:0048469,GO:0050746,GO:0070328,GO:0005179,GO:0005576	glucose metabolic process|regulation of signaling receptor activity|positive regulation of protein processing|regulation of lipid metabolic process|cellular lipid metabolic process|type B pancreatic cell proliferation|fat cell differentiation|cell maturation|regulation of lipoprotein metabolic process|triglyceride homeostasis|hormone activity|extracellular region	rno04979	Cholesterol metabolism
Ankef1	1.60971	0	3.21943	Inf	Inf	0.00154162	0.00683438	Up	0	0	0	0	0	0.0452706	0.00808551	0.0187286	0.0367147	0	GeneID:296184,Genbank:XM_008762252.2,RGD:1304809	ankyrin repeat and EF-hand domain containing 1
Ankmy1	4.65072	1.82682	7.47462	4.0916	2.03266	0.00230787	0.0098317	Up	0.00776856	0.00795978	0	0.0222382	0	0.0547294	0.0573459	0.031919	0.00788234	0.0671293	GeneID:684015,Genbank:XM_008767387.2,RGD:1595229	ankyrin repeat and MYND domain containing 1	GO:0046872	metal ion binding
Anxa3	222.942	313.306	132.577	0.423156	-1.24074	1.57e-41	7.61e-40	Down	3.84884	3.30896	3.83108	3.42824	3.48728	1.45252	1.63577	1.53752	1.65587	1.44994	GeneID:25291,Genbank:NM_012823.2,RGD:2119	annexin A3	GO:0051054,GO:0030670,GO:0005544,GO:0051091,GO:0031100,GO:0051384,GO:0042581,GO:0005737,GO:0070848,GO:0005829,GO:0005886,GO:0006909,GO:0042742,GO:0010595,GO:0043025,GO:0016020,GO:0043086,GO:0019834,GO:0043312,GO:0021766,GO:0004859,GO:0045766,GO:0030424,GO:0005509,GO:0048306,GO:0030425	positive regulation of DNA metabolic process|phagocytic vesicle membrane|calcium-dependent phospholipid binding|positive regulation of DNA binding transcription factor activity|animal organ regeneration|response to glucocorticoid|specific granule|cytoplasm|response to growth factor|cytosol|plasma membrane|phagocytosis|defense response to bacterium|positive regulation of endothelial cell migration…
Apc2	17.2133	6.54545	27.8812	4.25963	2.09073	1.35e-09	1.53e-08	Up	0.0255206	0.0310377	0.0376782	0.0136382	0.037228	0.102984	0.129916	0.136866	0.111417	0.160621	GeneID:299611,Genbank:NM_001106769.2,RGD:1308256	APC2, WNT signaling pathway regulator	GO:0090090,GO:0031258,GO:0008150,GO:0005575,GO:0090630,GO:0031941,GO:0008283,GO:0005737,GO:0045171,GO:0015630,GO:0005794,GO:0005829,GO:0005881,GO:0016055,GO:0005884,GO:0045295,GO:0016342,GO:0007026,GO:0045595,GO:0016477,GO:0007389,GO:0045732,GO:0030496,GO:0008013,GO:0000226,GO:0048471,GO:0001708,GO:0030877,GO:0008017,GO:0003674	negative regulation of canonical Wnt signaling pathway|lamellipodium membrane|biological_process|cellular_component|activation of GTPase activity|filamentous actin|cell proliferation|cytoplasm|intercellular bridge|microtubule cytoskeleton|Golgi apparatus|cytosol|cytoplasmic microtubule|Wnt signaling pathway|actin filament|gamma-catenin binding|catenin complex|negative regulation of microtubule de…	rno04310,rno04390,rno04550,rno04810,rno05200,rno05206,rno05210,rno05225,rno05226,rno05217,rno05213,rno05224,rno04934,rno05166,rno05165	Wnt signaling pathway|Hippo signaling pathway|Signaling pathways regulating pluripotency of stem cells|Regulation of actin cytoskeleton|Pathways in cancer|MicroRNAs in cancer|Colorectal cancer|Hepatocellular carcinoma|Gastric cancer|Basal cell carcinoma|Endometrial cancer|Breast cancer|Cushing's syndrome|HTLV-I infection|Human papillomavirus infection
Apcdd1	39.8764	19.0626	60.6902	3.18373	1.67072	1.66e-14	2.8e-13	Up	0.397584	0.314605	0.222871	0.297466	0.320803	1.28178	0.896864	1.24959	1.0975	1.11248	GeneID:689616,Genbank:XM_001071384.4,RGD:1589962	APC down-regulated 1	GO:0030178,GO:0042802,GO:0043615,GO:0001942,GO:0005887,GO:0017147	negative regulation of Wnt signaling pathway|identical protein binding|astrocyte cell migration|hair follicle development|integral component of plasma membrane|Wnt-protein binding
Aplnr	1.39644	0.20335	2.58953	12.7344	3.67065	0.0222665	0.0701454	Up	0	0	0	0	0.016475	0.0169233	0.0465368	0.0540307	0.0177726	0.0719209	GeneID:83518,Genbank:NM_031349.2,RGD:621645	apelin receptor	GO:0060976,GO:0042277,GO:0004930,GO:0043951,GO:0005886,GO:1903589,GO:0007186,GO:1904325,GO:0045766,GO:0007369,GO:0007507,GO:0050878,GO:0007512,GO:0001525,GO:0051281,GO:0016020,GO:0001570,GO:0016021	coronary vasculature development|peptide binding|G-protein coupled receptor activity|negative regulation of cAMP-mediated signaling|plasma membrane|positive regulation of blood vessel endothelial cell proliferation involved in sprouting angiogenesis|G-protein coupled receptor signaling pathway|positive regulation of inhibitory G-protein coupled receptor phosphorylation|positive regulation of angi…	rno04371,rno04080	Apelin signaling pathway|Neuroactive ligand-receptor interaction
Apobec1	74.1515	45.755	102.548	2.24124	1.1643	8.35e-14	1.35e-12	Up	0.532948	0.648062	0.602551	0.422508	0.668162	1.23883	1.19859	1.4861	1.47837	1.04038	GeneID:25383,Genbank:XM_008763219.2,RGD:2133	apolipoprotein B mRNA editing enzyme catalytic subunit 1	GO:0005634,GO:0005737,GO:0006397,GO:0019904,GO:0006641,GO:0032869,GO:0006970,GO:0042127,GO:0008047,GO:0042157,GO:0042158,GO:0042493,GO:0042953,GO:0090310,GO:0043021,GO:0090366,GO:0043085,GO:0045471,GO:0003723,GO:0003729,GO:0004126,GO:0004131,GO:0005515,GO:0008270,GO:0009972,GO:0010043,GO:0010332,GO:0016554,GO:0046087,GO:0016556,GO:0048255,GO:0051592,GO:0017091,GO:0051607,GO:0070383,GO:0080111,GO:…	nucleus|cytoplasm|mRNA processing|protein domain specific binding|triglyceride metabolic process|cellular response to insulin stimulus|response to osmotic stress|regulation of cell proliferation|enzyme activator activity|lipoprotein metabolic process|lipoprotein biosynthetic process|response to drug|lipoprotein transport|negative regulation of methylation-dependent chromatin silencing|ribonucleop…
Apol3	314.622	124.865	504.378	4.03938	2.01413	2.04e-131	2.82e-129	Up	4.2663	3.81717	4.14935	4.46343	3.52768	17.534	14.8671	17.168	17.2133	17.8616	GeneID:315108,Genbank:NM_001277359.1,RGD:1306480	apolipoprotein L, 3	GO:0008289,GO:0016020,GO:0042157,GO:0050896,GO:0005576,GO:0006869,GO:0007165	lipid binding|membrane|lipoprotein metabolic process|response to stimulus|extracellular region|lipid transport|signal transduction
Apold1	355.35	523.676	187.024	0.357136	-1.48545	1.7e-51	9.99e-50	Down	9.80377	8.45862	9.2601	8.22585	10.2054	3.23892	3.40515	3.75986	3.27617	3.89757	GeneID:444983,Genbank:NM_001003403.1,RGD:1303123	apolipoprotein L domain containing 1	GO:0042157,GO:0005576,GO:0045601,GO:0005654,GO:0005829,GO:0005886,GO:0006869,GO:0050896,GO:0008289,GO:0016020,GO:0016021,GO:0001525,GO:0030154,GO:0042118,GO:0001666	lipoprotein metabolic process|extracellular region|regulation of endothelial cell differentiation|nucleoplasm|cytosol|plasma membrane|lipid transport|response to stimulus|lipid binding|membrane|integral component of membrane|angiogenesis|cell differentiation|endothelial cell activation|response to hypoxia
Arfgef3	1.89462	0.610648	3.17859	5.20527	2.37997	0.0398127	0.11351	Up	0.00497176	0	0	0	0.00996248	0.0311785	0.0141266	0.0107856	0.0159259	0.00538406	GeneID:292947,Genbank:XM_006227651.3,RGD:1309903	ARFGEF family member 3	GO:0005086,GO:0010923,GO:0032012	ARF guanyl-nucleotide exchange factor activity|negative regulation of phosphatase activity|regulation of ARF protein signal transduction
Arhgap33	31.7907	9.53321	54.0482	5.66946	2.50321	1.16e-19	2.55e-18	Up	0.0443271	0.166355	0.134869	0.120377	0.123326	0.854012	0.566345	0.671247	0.391148	0.567656	GeneID:100362311,Genbank:XM_008759253.2,RGD:2318374	Rho GTPase activating protein 33	GO:0043197,GO:0005737,GO:0043547,GO:0061001,GO:0005886,GO:0005938,GO:0007264,GO:0009636,GO:0015031,GO:0015629,GO:0019901,GO:0032991,GO:0005096,GO:0035091,GO:0005515	dendritic spine|cytoplasm|positive regulation of GTPase activity|regulation of dendritic spine morphogenesis|plasma membrane|cell cortex|small GTPase mediated signal transduction|response to toxic substance|protein transport|actin cytoskeleton|protein kinase binding|protein-containing complex|GTPase activator activity|phosphatidylinositol binding|protein binding
Arhgef37	51.9551	23.8202	80.09	3.36227	1.74944	1.44e-19	3.13e-18	Up	0.117539	0.09694	0.121035	0.196887	0.0990075	0.431169	0.369572	0.607819	0.462723	0.437102	GeneID:307398,Genbank:NM_001100974.1,RGD:1560471	Rho guanine nucleotide exchange factor 37	GO:0007264,GO:0035023,GO:0043547,GO:0005089,GO:0005737	small GTPase mediated signal transduction|regulation of Rho protein signal transduction|positive regulation of GTPase activity|Rho guanyl-nucleotide exchange factor activity|cytoplasm
Arl11	20.2987	30.3025	10.295	0.339739	-1.5575	3.09e-07	2.66e-06	Down	0.634986	0.801725	0.865602	0.641367	0.648653	0.200457	0.248583	0.205378	0.227845	0.307594	GeneID:364396,Genbank:XM_006252135.3,RGD:1308083	ADP-ribosylation factor like GTPase 11	GO:0002244,GO:0005525,GO:0005622	hematopoietic progenitor cell differentiation|GTP binding|intracellular
Arl4a	218.145	292.019	144.271	0.494048	-1.01728	8.12e-25	2.29e-23	Down	3.02069	2.69697	2.8415	2.88206	2.47133	1.08907	1.3783	1.61019	1.56692	1.48407	GeneID:29308,Genbank:XM_006240051.2,RGD:2152	ADP-ribosylation factor like GTPase 4A	GO:0005634,GO:0005654,GO:0005730,GO:0005829,GO:0005886,GO:0050873,GO:0005525	nucleus|nucleoplasm|nucleolus|cytosol|plasma membrane|brown fat cell differentiation|GTP binding
Arl4c	14.9976	20.3587	9.63644	0.473332	-1.07907	0.00233533	0.00993393	Down	0.318821	0.255508	0.241638	0.340446	0.324163	0.138913	0.236064	0.178647	0.0159358	0.177913	GeneID:103693239,Genbank:NM_001306054.1,RGD:1589685	ADP-ribosylation factor like GTPase 4C	GO:0005829,GO:0005886,GO:0008150,GO:0032456,GO:0043014,GO:0003674,GO:0005575,GO:0005737	cytosol|plasma membrane|biological_process|endocytic recycling|alpha-tubulin binding|molecular_function|cellular_component|cytoplasm
Arntl	23.8575	15.2012	32.5137	2.13888	1.09686	6.05e-05	0.000360703	Up	0.252307	0.145012	0.153718	0.200647	0.296739	0.409621	0.382364	0.503568	0.462466	0.435224	GeneID:29657,Genbank:XM_017589068.1,RGD:62003	aryl hydrocarbon receptor nuclear translocator-like	GO:2000323,GO:2000772,GO:2001016,GO:0001047,GO:0001190,GO:0003677,GO:0003700,GO:0005634,GO:0007623,GO:0016604,GO:0005654,GO:0016605,GO:0017162,GO:0042634,GO:0032007,GO:0042753,GO:0043161,GO:0000060,GO:0045893,GO:0043231,GO:0045944,GO:0043425,GO:0000976,GO:0046982,GO:0000982,GO:0050767,GO:0001046,GO:0060137,GO:0070491,GO:0050796,GO:0070888,GO:0090263,GO:0090403,GO:1901985,GO:2000074,GO:0005667,GO:…	negative regulation of glucocorticoid receptor signaling pathway|regulation of cellular senescence|positive regulation of skeletal muscle cell differentiation|core promoter binding|transcriptional activator activity, RNA polymerase II transcription factor binding|DNA binding|DNA binding transcription factor activity|nucleus|circadian rhythm|nuclear body|nucleoplasm|PML body|aryl hydrocarbon recep…	rno04728,rno04710,rno05168	Dopaminergic synapse|Circadian rhythm|Herpes simplex infection
Arr3	2.1202	0.741984	3.49841	4.71494	2.23724	0.0415534	0.117578	Up	0	0	0.0346283	0	0	0	0	0	0	0	GeneID:171107,Genbank:XM_006257053.3,RGD:621385	arrestin 3, retinal (X-arrestin)	GO:0045202,GO:0001917,GO:0051219,GO:0001932,GO:0002046,GO:0005515,GO:0006897,GO:0007165,GO:0007601,GO:0009968,GO:0001750,GO:0019904	synapse|photoreceptor inner segment|phosphoprotein binding|regulation of protein phosphorylation|opsin binding|protein binding|endocytosis|signal transduction|visual perception|negative regulation of signal transduction|photoreceptor outer segment|protein domain specific binding
Arrdc3	3622.85	2301.29	4944.42	2.14855	1.10336	2.31e-253	7.5e-251	Up	22.6287	22.0399	22.5708	22.1682	21.2761	50.2163	53.1859	51.5593	50.2764	50.2186	GeneID:309945,Genbank:NM_001007797.1,RGD:1359478	arrestin domain containing 3	GO:0005769,GO:0005886,GO:0007165,GO:0031651,GO:0031699,GO:0043588,GO:0051443,GO:0060613,GO:0071878,GO:0090327,GO:0001659,GO:0005764,GO:0005768	early endosome|plasma membrane|signal transduction|negative regulation of heat generation|beta-3 adrenergic receptor binding|skin development|positive regulation of ubiquitin-protein transferase activity|fat pad development|negative regulation of adenylate cyclase-activating adrenergic receptor signaling pathway|negative regulation of locomotion involved in locomotory behavior|temperature homeost…
Asrgl1	217.518	77.9484	357.088	4.58108	2.19569	1.08e-108	1.26e-106	Up	3.73683	3.9033	3.79509	2.58622	3.54091	16.0028	17.7704	16.0165	16.6534	16.3887	GeneID:246307,Genbank:NM_145089.4,RGD:708526	asparaginase like 1	GO:0005737,GO:0006508,GO:0008798,GO:0033345,GO:0003948,GO:0004067	cytoplasm|proteolysis|beta-aspartyl-peptidase activity|asparagine catabolic process via L-aspartate|N4-(beta-N-acetylglucosaminyl)-L-asparaginase activity|asparaginase activity
Atf3	314.857	209.531	420.184	2.00536	1.00386	1.71e-38	7.53e-37	Up	7.14704	6.29298	5.57219	5.55537	5.85576	12.3123	11.9294	13.6322	12.4802	13.4289	GeneID:25389,Genbank:NM_012912.2,RGD:2165	activating transcription factor 3	GO:0044212,GO:0006351,GO:0000978,GO:0045892,GO:0006357,GO:0045944,GO:0008284,GO:0000982,GO:0046982,GO:0001078,GO:0001709,GO:0003677,GO:0003700,GO:0010628,GO:0070373,GO:0030968,GO:0005634,GO:1902237,GO:0034198,GO:1903984,GO:0035914,GO:0005730,GO:0000122,GO:1990440,GO:0042802,GO:0000976,GO:1990622,GO:0042803,GO:0006094,GO:0000977	transcription regulatory region DNA binding|transcription, DNA-templated|RNA polymerase II proximal promoter sequence-specific DNA binding|negative regulation of transcription, DNA-templated|regulation of transcription by RNA polymerase II|positive regulation of transcription by RNA polymerase II|positive regulation of cell proliferation|transcription factor activity, RNA polymerase II proximal p…	rno05166	HTLV-I infection
Atp6ap1l	30.0131	13.1388	46.8875	3.56863	1.83537	6.36e-13	9.59e-12	Up	0.622619	0.393038	0.411406	0.282054	0.317707	1.597	1.21841	1.68447	0.997413	1.45166	GeneID:361875,Genbank:XM_017590948.1,RGD:1564936	ATPase H+ transporting accessory protein 1 like	GO:0046933,GO:0046961,GO:0015991,GO:0016021,GO:0033180	proton-transporting ATP synthase activity, rotational mechanism|proton-transporting ATPase activity, rotational mechanism|ATP hydrolysis coupled proton transport|integral component of membrane|proton-transporting V-type ATPase, V1 domain
Atrnl1	70.1902	94.7731	45.6073	0.481226	-1.05521	3.81e-11	4.99e-10	Down	0.631724	0.877725	0.804871	0.583898	0.546889	0.321575	0.386058	0.341475	0.358202	0.308518	GeneID:307992,Genbank:XM_008760587.2,RGD:1563485	attractin like 1	GO:0008150,GO:0003674,GO:0005575,GO:0007186	biological_process|molecular_function|cellular_component|G-protein coupled receptor signaling pathway
Avpr1a	1055.75	538.606	1572.89	2.9203	1.54612	3.5e-182	8.05e-180	Up	19.8926	18.3115	18.3086	16.5166	16.9553	56.3071	53.3296	55.6018	59.2983	53.1122	GeneID:25107,Genbank:NM_053019.2,RGD:2185	arginine vasopressin receptor 1A	GO:0005000,GO:0005886,GO:0005887,GO:0007186,GO:0019722,GO:0021537,GO:0007204,GO:0030307,GO:0007621,GO:0030659,GO:0031394,GO:0031410,GO:0031894,GO:0045819,GO:0032849,GO:0045907,GO:0032870,GO:0035176,GO:0051412,GO:0051459,GO:0051970,GO:1901652,GO:0001992,GO:0002125,GO:0003084,GO:0004930,GO:0007625,GO:0008284,GO:0010033,GO:0010035,GO:0010460,GO:0014049,GO:0014902,GO:0016021,GO:0035810,GO:0035815,GO:…	vasopressin receptor activity|plasma membrane|integral component of plasma membrane|G-protein coupled receptor signaling pathway|calcium-mediated signaling|telencephalon development|positive regulation of cytosolic calcium ion concentration|positive regulation of cell growth|negative regulation of female receptivity|cytoplasmic vesicle membrane|positive regulation of prostaglandin biosynthetic pr…	rno04020,rno04072,rno04080,rno04270	Calcium signaling pathway|Phospholipase D signaling pathway|Neuroactive ligand-receptor interaction|Vascular smooth muscle contraction
Axin2	93.6874	60.6629	126.712	2.08879	1.06267	1.03e-14	1.77e-13	Up	1.10368	1.12875	0.800932	0.774352	0.881925	2.30508	2.14809	1.81648	1.67682	1.6701	GeneID:29134,Genbank:NM_024355.1,RGD:69259	axin 2	GO:0003413,GO:0005096,GO:0005634,GO:0005737,GO:0010942,GO:0005813,GO:0016055,GO:0019899,GO:0019901,GO:0030111,GO:0030282,GO:0045668,GO:0031625,GO:0045860,GO:0048255,GO:0061181,GO:0001756,GO:0070411,GO:0001934,GO:0001957,GO:0003139,GO:0005886,GO:0008013,GO:0008219,GO:0008283,GO:0008285,GO:0032423,GO:0010718,GO:0032991,GO:0034613,GO:0042476,GO:0070602,GO:0043547,GO:0043570,GO:0071407,GO:0090090,GO:…	chondrocyte differentiation involved in endochondral bone morphogenesis|GTPase activator activity|nucleus|cytoplasm|positive regulation of cell death|centrosome|Wnt signaling pathway|enzyme binding|protein kinase binding|regulation of Wnt signaling pathway|bone mineralization|negative regulation of osteoblast differentiation|ubiquitin protein ligase binding|positive regulation of protein kinase a…	rno04310,rno04390,rno04550,rno05200,rno05210,rno05225,rno05226,rno05217,rno05213,rno05224,rno04934,rno05165	Wnt signaling pathway|Hippo signaling pathway|Signaling pathways regulating pluripotency of stem cells|Pathways in cancer|Colorectal cancer|Hepatocellular carcinoma|Gastric cancer|Basal cell carcinoma|Endometrial cancer|Breast cancer|Cushing's syndrome|Human papillomavirus infection
Bcl2l11	273.956	420.065	127.847	0.304351	-1.71619	1.33e-88	1.26e-86	Down	4.00798	3.76954	4.00193	3.92176	3.54879	1.22453	1.43968	1.18503	1.1717	1.2157	GeneID:64547,Genbank:NM_171988.2,RGD:628774	BCL2 like 11	GO:0005739,GO:0005829,GO:0005868,GO:0005874,GO:0006919,GO:0019901,GO:0007127,GO:0030879,GO:0032464,GO:0007160,GO:0034976,GO:0035148,GO:0042475,GO:0042981,GO:0048538,GO:0043029,GO:0048563,GO:0043065,GO:0060139,GO:0060154,GO:0070242,GO:0070840,GO:0090200,GO:0001701,GO:0097136,GO:0001776,GO:0097140,GO:0001782,GO:0097141,GO:0001783,GO:0001822,GO:0002260,GO:0002262,GO:0005515,GO:0005737,GO:0007283,GO:…	mitochondrion|cytosol|cytoplasmic dynein complex|microtubule|activation of cysteine-type endopeptidase activity involved in apoptotic process|protein kinase binding|meiosis I|mammary gland development|positive regulation of protein homooligomerization|cell-matrix adhesion|response to endoplasmic reticulum stress|tube formation|odontogenesis of dentin-containing tooth|regulation of apoptotic proce…	rno04068,rno04151,rno04210,rno04215,rno05200,rno05206,rno05210,rno04932,rno01521	FoxO signaling pathway|PI3K-Akt signaling pathway|Apoptosis|Apoptosis - multiple species|Pathways in cancer|MicroRNAs in cancer|Colorectal cancer|Non-alcoholic fatty liver disease (NAFLD)|EGFR tyrosine kinase inhibitor resistance
Bcl6	715.403	358.607	1072.2	2.9899	1.5801	5.84e-163	1.07e-160	Up	4.2881	4.55466	4.24405	4.87933	5.08974	13.8639	15.4681	15.6931	14.1762	14.405	GeneID:303836,Genbank:NM_001107084.1,RGD:1309345	B-cell CLL/lymphoma 6	GO:0003674,GO:0003677,GO:0003682,GO:0003700,GO:0005575,GO:0005634,GO:0005654,GO:0030308,GO:0030890,GO:0005657,GO:0031065,GO:0005794,GO:0031490,GO:0032764,GO:0035024,GO:0042092,GO:0045666,GO:0045746,GO:0042127,GO:0045892,GO:0048294,GO:0048821,GO:0050727,GO:0000060,GO:0051272,GO:0000122,GO:2000773,GO:0000902,GO:0000977,GO:0001161,GO:0001227,GO:0001953,GO:0002467,GO:0002829,GO:0006357,GO:0006974,GO:…	molecular_function|DNA binding|chromatin binding|DNA binding transcription factor activity|cellular_component|nucleus|nucleoplasm|negative regulation of cell growth|positive regulation of B cell proliferation|replication fork|positive regulation of histone deacetylation|Golgi apparatus|chromatin DNA binding|negative regulation of mast cell cytokine production|negative regulation of Rho protein si…	rno04068,rno05202	FoxO signaling pathway|Transcriptional misregulation in cancers
Bex3	36.0573	23.2623	48.8523	2.10006	1.07043	0.0011696	0.00534459	Up	1.2375	1.86816	1.06923	1.69483	2.20264	5.10585	3.71847	2.12648	2.8308	2.6163	GeneID:117089,Genbank:XM_006257257.3,RGD:3148	brain expressed X-linked 3	GO:0005634,GO:0005737,GO:0005829,GO:0008150,GO:0008625,GO:0042802,GO:0046872,GO:0005123,GO:0005163,GO:0005515	nucleus|cytoplasm|cytosol|biological_process|extrinsic apoptotic signaling pathway via death domain receptors|identical protein binding|metal ion binding|death receptor binding|nerve growth factor receptor binding|protein binding	rno04722	Neurotrophin signaling pathway
Bhlhe41	45.5744	81.5713	9.57743	0.117412	-3.09035	7.86e-41	3.74e-39	Down	1.28899	1.21745	1.55145	1.18574	1.31287	0.211819	0.130381	0.145301	0.107211	0.235774	GeneID:117095,Genbank:XM_002729454.6,RGD:70900	basic helix-loop-helix family, member e41	GO:0001191,GO:0003705,GO:0003714,GO:0005634,GO:0042826,GO:0006351,GO:0043425,GO:0007399,GO:0043426,GO:0007623,GO:0045892,GO:0046982,GO:0048168,GO:0000122,GO:0000978,GO:0000981,GO:0001078,GO:0001102,GO:0010832,GO:0010944,GO:0032922,GO:0070888,GO:0042803,GO:0071820	transcriptional repressor activity, RNA polymerase II transcription factor binding|transcription factor activity, RNA polymerase II distal enhancer sequence-specific binding|transcription corepressor activity|nucleus|histone deacetylase binding|transcription, DNA-templated|bHLH transcription factor binding|nervous system development|MRF binding|circadian rhythm|negative regulation of transcriptio…	rno04710	Circadian rhythm
Bicdl1	44.8109	27.7966	61.8252	2.2242	1.15329	2.4e-07	2.1e-06	Up	0.139962	0.70284	0.475108	0.372328	0.455996	1.35258	0.910592	0.869634	0.978046	0.922468	GeneID:304537,Genbank:XM_017598342.1,RGD:1310292	BICD family like cargo adaptor 1	GO:0005813,GO:0017137,GO:0031175,GO:0034452,GO:0055107,GO:0005622,GO:0005623,GO:0005737	centrosome|Rab GTPase binding|neuron projection development|dynactin binding|Golgi to secretory granule transport|intracellular|cell|cytoplasm
Birc5	13.9092	6.91662	20.9018	3.02197	1.59549	1.86e-05	0.000121633	Up	0.503101	0.218598	0.250479	0.137682	0.210955	0.663787	0.860991	0.839205	0.903347	0.840629	GeneID:64041,Genbank:NM_022274.1,RGD:70499	baculoviral IAP repeat-containing 5	GO:0000777,GO:0000910,GO:0003674,GO:0004842,GO:0004869,GO:0005634,GO:0005881,GO:0006351,GO:0005737,GO:0006468,GO:0006915,GO:0007059,GO:0007094,GO:0016324,GO:0016567,GO:0007346,GO:0019899,GO:0030496,GO:0031021,GO:0000086,GO:0043027,GO:0031503,GO:0000226,GO:0043066,GO:0000228,GO:0000281,GO:0043154,GO:0000775,GO:0051301,GO:0043434,GO:0051303,GO:0043524,GO:0051384,GO:0061178,GO:0061469,GO:1990001,GO:…	condensed chromosome kinetochore|cytokinesis|molecular_function|ubiquitin-protein transferase activity|cysteine-type endopeptidase inhibitor activity|nucleus|cytoplasmic microtubule|transcription, DNA-templated|cytoplasm|protein phosphorylation|apoptotic process|chromosome segregation|mitotic spindle assembly checkpoint|apical plasma membrane|protein ubiquitination|regulation of mitotic cell cycl…	rno04390,rno04210,rno04215,rno05200,rno05210,rno05161,rno01524	Hippo signaling pathway|Apoptosis|Apoptosis - multiple species|Pathways in cancer|Colorectal cancer|Hepatitis B|Platinum drug resistance
C1qtnf3	8.19964	5.43453	10.9647	2.01761	1.01264	0.0320611	0.0950416	Up	0.182659	0.134637	0.0466387	0.154316	0.0767449	0.244594	0.247208	0.389984	0.301752	0.166235	GeneID:294806,Genbank:XM_006232067.3,RGD:1305010	C1q and tumor necrosis factor related protein 3	GO:0070374,GO:0005623,GO:0071638,GO:0010629,GO:1900165,GO:0035356,GO:0042593,GO:0042802,GO:0045444,GO:0045721,GO:1901223,GO:0050715,GO:0050728,GO:0051259,GO:0051897,GO:0005576,GO:0070165,GO:0005581,GO:0070206,GO:0005615	positive regulation of ERK1 and ERK2 cascade|cell|negative regulation of monocyte chemotactic protein-1 production|negative regulation of gene expression|negative regulation of interleukin-6 secretion|cellular triglyceride homeostasis|glucose homeostasis|identical protein binding|fat cell differentiation|negative regulation of gluconeogenesis|negative regulation of NIK/NF-kappaB signaling|positiv…
C3ar1	14.7671	20.1102	9.42396	0.468616	-1.09352	0.00167794	0.00737796	Down	0.241173	0.289427	0.244079	0.233429	0.12282	0.077546	0.0815826	0.190405	0.0666963	0.0951744	GeneID:84007,Genbank:XM_006237314.3,RGD:620537	complement component 3a receptor 1	GO:0004876,GO:0004930,GO:0005623,GO:0010759,GO:0005886,GO:0005887,GO:0016021,GO:0006935,GO:0030335,GO:0045766,GO:0048661,GO:0050900,GO:0060326,GO:0072126,GO:0001850,GO:0002430,GO:0002462,GO:0004875,GO:0006954,GO:0007186,GO:0007200,GO:0007204,GO:0090023,GO:0008217,GO:0010575,GO:2000573	complement component C3a receptor activity|G-protein coupled receptor activity|cell|positive regulation of macrophage chemotaxis|plasma membrane|integral component of plasma membrane|integral component of membrane|chemotaxis|positive regulation of cell migration|positive regulation of angiogenesis|positive regulation of smooth muscle cell proliferation|leukocyte migration|cell chemotaxis|positive…	rno04080,rno04610,rno05150	Neuroactive ligand-receptor interaction|Complement and coagulation cascades|Staphylococcus aureus infection
C5ar2	95.8146	59.3834	132.246	2.22698	1.15509	2.91e-17	5.78e-16	Up	1.06329	0.769482	0.83553	0.826342	0.892945	2.0176	2.27545	2.16068	2.14708	2.01603	GeneID:445269,Genbank:XM_006228352.3,RGD:1303027	complement component 5a receptor 2	GO:1900165,GO:0045177,GO:0004930,GO:2000482,GO:0050679,GO:0005887,GO:0006954,GO:0007186,GO:0007200,GO:0007204,GO:0050900,GO:0009925,GO:0060326,GO:0070374,GO:0016021,GO:0090024,GO:0032720,GO:0002430,GO:0004875,GO:0038178,GO:0004878	negative regulation of interleukin-6 secretion|apical part of cell|G-protein coupled receptor activity|regulation of interleukin-8 secretion|positive regulation of epithelial cell proliferation|integral component of plasma membrane|inflammatory response|G-protein coupled receptor signaling pathway|phospholipase C-activating G-protein coupled receptor signaling pathway|positive regulation of cytos…
Cacna1h	2.96072	0.997333	4.92411	4.93727	2.30371	0.00930803	0.0333533	Up	0.0143396	0.0217651	0.00590932	0	0.0132101	0.0208591	0.0589034	0.0348628	0.0415095	0.0278459	GeneID:114862,Genbank:XM_017596953.1,RGD:68943	calcium voltage-gated channel subunit alpha1 H	GO:0005887,GO:0005891,GO:0005901,GO:0006816,GO:0008332,GO:0035725,GO:0035865,GO:0042383,GO:0042391,GO:0043204,GO:0045956,GO:0046872,GO:0070509,GO:0005244,GO:0005245,GO:0005248,GO:0005261,GO:0005634,GO:0005737,GO:0005886,GO:0016021,GO:0019228,GO:0019233,GO:0030425,GO:0032342,GO:0032870,GO:0034651,GO:0070588,GO:0086010,GO:0034765,GO:0097110,GO:0098662,GO:2000344	integral component of plasma membrane|voltage-gated calcium channel complex|caveola|calcium ion transport|low voltage-gated calcium channel activity|sodium ion transmembrane transport|cellular response to potassium ion|sarcolemma|regulation of membrane potential|perikaryon|positive regulation of calcium ion-dependent exocytosis|metal ion binding|calcium ion import|voltage-gated ion channel activi…	rno04010,rno04020,rno04925,rno04927,rno04713,rno04934	MAPK signaling pathway|Calcium signaling pathway|Aldosterone synthesis and secretion|Cortisol synthesis and secretion|Circadian entrainment|Cushing's syndrome
Cacnb2	20.7536	9.25518	32.252	3.48475	1.80106	5.15e-09	5.42e-08	Up	0.029128	0.0423959	0.0801878	0.0118189	0.0588919	0.143454	0.139567	0.174872	0.139715	0.135972	GeneID:116600,Genbank:XM_017600435.1,RGD:67385	calcium voltage-gated channel auxiliary subunit beta 2	GO:0005891,GO:0006816,GO:0007268,GO:0007528,GO:0007601,GO:0051928,GO:0070509,GO:0008331,GO:0070588,GO:0072659,GO:0086007,GO:1901843,GO:0086045,GO:1904879,GO:1990454,GO:0005245,GO:0005246,GO:0005515,GO:0019901,GO:0019904,GO:0042802,GO:0051015,GO:0086056,GO:0051219,GO:0086091,GO:0098912,GO:1901385	voltage-gated calcium channel complex|calcium ion transport|chemical synaptic transmission|neuromuscular junction development|visual perception|positive regulation of calcium ion transport|calcium ion import|high voltage-gated calcium channel activity|calcium ion transmembrane transport|protein localization to plasma membrane|voltage-gated calcium channel activity involved in cardiac muscle cell …	rno04010,rno04921,rno04260,rno04261,rno05410,rno05412,rno05414	MAPK signaling pathway|Oxytocin signaling pathway|Cardiac muscle contraction|Adrenergic signaling in cardiomyocytes|Hypertrophic cardiomyopathy (HCM)|Arrhythmogenic right ventricular cardiomyopathy (ARVC)|Dilated cardiomyopathy (DCM)
Camk2n1	158.459	221.372	95.5455	0.431607	-1.21221	9.46e-25	2.65e-23	Down	35.7054	22.6379	20.9483	24.5054	30.2641	12.2258	10.0514	10.8628	11.5871	14.5633	GeneID:287005,Genbank:NM_173337.1,RGD:708430	calcium/calmodulin-dependent protein kinase II inhibitor 1	GO:0045211,GO:0007268,GO:0045786,GO:0008285,GO:0045861,GO:0008427,GO:0010628,GO:0014069,GO:0019901,GO:0070373,GO:1904030,GO:0030054,GO:0030425,GO:0004860,GO:0043025,GO:0005622,GO:0045202,GO:0006469	postsynaptic membrane|chemical synaptic transmission|negative regulation of cell cycle|negative regulation of cell proliferation|negative regulation of proteolysis|calcium-dependent protein kinase inhibitor activity|positive regulation of gene expression|postsynaptic density|protein kinase binding|negative regulation of ERK1 and ERK2 cascade|negative regulation of cyclin-dependent protein kinase …
Camkk2	18.0074	11.544	24.4708	2.11978	1.08392	0.00061196	0.00299667	Up	0.14222	0.114685	0.119446	0.155984	0.320391	0.223011	0.464106	0.366992	0.335324	0.393855	GeneID:83506,Genbank:NM_031338.1,RGD:620092	calcium/calmodulin-dependent protein kinase kinase 2	GO:0035556,GO:0005829,GO:0004672,GO:0042995,GO:0004683,GO:0045860,GO:0006468,GO:0046777,GO:0005509,GO:0005516,GO:0018105,GO:0005524,GO:0061762,GO:0018107,GO:0005622,GO:0001934,GO:0030295,GO:0005634,GO:0032147,GO:0005737	intracellular signal transduction|cytosol|protein kinase activity|cell projection|calmodulin-dependent protein kinase activity|positive regulation of protein kinase activity|protein phosphorylation|protein autophosphorylation|calcium ion binding|calmodulin binding|peptidyl-serine phosphorylation|ATP binding|CAMKK-AMPK signaling cascade|peptidyl-threonine phosphorylation|intracellular|positive reg…	rno04152,rno04140,rno04920,rno04921,rno04211,rno05034	AMPK signaling pathway|Autophagy - animal|Adipocytokine signaling pathway|Oxytocin signaling pathway|Longevity regulating pathway - mammal|Alcoholism
Capns1	124.218	12.9016	235.534	18.2561	4.19031	0.0310475	0.0925877	Up	0.824623	1.00178	1.20884	0.410035	0.670564	46.6995	1.08584	46.4109	0.6122	0.879648	GeneID:29156,Genbank:NM_017118.1,RGD:2270	calpain, small subunit 1	GO:0005509,GO:0005515,GO:0005829,GO:0005886,GO:0006508,GO:0016020,GO:0046982,GO:0004198	calcium ion binding|protein binding|cytosol|plasma membrane|proteolysis|membrane|protein heterodimerization activity|calcium-dependent cysteine-type endopeptidase activity
Caprin2	67.8694	40.6665	95.0724	2.33786	1.22519	6.07e-14	9.93e-13	Up	0.513608	0.384812	0.360992	0.514193	0.439236	0.816164	1.15001	1.25736	1.18326	1.17489	GeneID:686779,Genbank:XM_017593069.1,RGD:1593683	caprin family member 2	GO:0005739,GO:0005813,GO:0005829,GO:0030308,GO:0032092,GO:0033138,GO:0043235,GO:0045944,GO:0050775,GO:0061003,GO:0090263,GO:0005102,GO:0005634,GO:0005737	mitochondrion|centrosome|cytosol|negative regulation of cell growth|positive regulation of protein binding|positive regulation of peptidyl-serine phosphorylation|receptor complex|positive regulation of transcription by RNA polymerase II|positive regulation of dendrite morphogenesis|positive regulation of dendritic spine morphogenesis|positive regulation of canonical Wnt signaling pathway|signalin…
Caps2	23.1023	13.8134	32.3913	2.34492	1.22954	8.33e-06	5.75e-05	Up	0.106397	0.184545	0.098977	0.18356	0.145448	0.256414	0.409562	0.293279	0.248049	0.358708	GeneID:366891,Genbank:XM_017595018.1,RGD:1309826	calcyphosine 2	GO:0035725,GO:0055074,GO:0005432,GO:0005509	sodium ion transmembrane transport|calcium ion homeostasis|calcium:sodium antiporter activity|calcium ion binding
Car1	66.3071	99.9866	32.6276	0.32632	-1.61564	1.55e-21	3.73e-20	Down	4.42049	4.51013	4.28834	4.01732	4.51819	1.38946	1.79951	1.53783	1.15204	0.95901	GeneID:310218,Genbank:NM_001107660.1,RGD:1309780	carbonic anhydrase I	GO:0006730,GO:0008270,GO:0016836,GO:0004064,GO:0004089,GO:0005737	one-carbon metabolic process|zinc ion binding|hydro-lyase activity|arylesterase activity|carbonate dehydratase activity|cytoplasm	rno00910	Nitrogen metabolism
Car7	45.8505	30.4189	61.2821	2.01461	1.0105	2.78e-07	2.4e-06	Up	0.752937	0.830998	0.826264	1.02955	0.757316	2.39188	1.82785	1.82422	1.94711	1.68012	GeneID:291819,Genbank:NM_001106165.1,RGD:1306842	carbonic anhydrase 7	GO:0008270,GO:0032230,GO:0032849,GO:2001225,GO:0004089,GO:0005829,GO:0006730	zinc ion binding|positive regulation of synaptic transmission, GABAergic|positive regulation of cellular pH reduction|regulation of chloride transport|carbonate dehydratase activity|cytosol|one-carbon metabolic process	rno00910	Nitrogen metabolism
Car9	9.12148	5.55879	12.6842	2.28182	1.19019	0.00844831	0.03061	Up	0.165271	0.0425385	0.073109	0.120403	0.0203441	0.20966	0.250641	0.240628	0.151298	0.240167	GeneID:313495,Genbank:XM_008763676.1,RGD:1306426	carbonic anhydrase 9	GO:0004089,GO:0005886,GO:0006730,GO:0008270,GO:0016021,GO:0016323,GO:0033574,GO:0042493,GO:0046903,GO:0001666,GO:0002009,GO:0003674	carbonate dehydratase activity|plasma membrane|one-carbon metabolic process|zinc ion binding|integral component of membrane|basolateral plasma membrane|response to testosterone|response to drug|secretion|response to hypoxia|morphogenesis of an epithelium|molecular_function	rno00910	Nitrogen metabolism
Card14	24.2261	13.9255	34.5267	2.47939	1.30998	1.71e-06	1.32e-05	Up	0.0597066	0.105318	0.0741141	0.0538752	0.027704	0.421178	0.281808	0.260321	0.18624	0.302494	GeneID:688292,Genbank:XM_008768487.2,RGD:1591135	caspase recruitment domain family, member 14	GO:0043066,GO:0050700,GO:0051092,GO:0001934,GO:0005737,GO:0033209	negative regulation of apoptotic process|CARD domain binding|positive regulation of NF-kappaB transcription factor activity|positive regulation of protein phosphorylation|cytoplasm|tumor necrosis factor-mediated signaling pathway	rno04064	NF-kappa B signaling pathway
Casr	5.74901	2.40725	9.09077	3.77642	1.91702	0.00727067	0.0268111	Up	0	0.00840163	0.00367305	0.0121413	0.00813298	0.0127874	0.0115168	0.0484349	0.0389986	0.0263582	GeneID:24247,Genbank:XM_017597870.1,RGD:2277	calcium-sensing receptor	GO:0005509,GO:0005513,GO:0005634,GO:0007193,GO:0005737,GO:0007200,GO:0005886,GO:0007254,GO:0005887,GO:0008144,GO:0008284,GO:0009986,GO:0010038,GO:0042311,GO:0010628,GO:0042803,GO:0014070,GO:0016020,GO:0043005,GO:0043025,GO:0043679,GO:0044325,GO:0000287,GO:0090280,GO:0045907,GO:0001503,GO:1901653,GO:0048754,GO:0002931,GO:0050927,GO:0004930,GO:0005178,GO:0006816,GO:0006874,GO:0016323,GO:0006915,GO:…	calcium ion binding|detection of calcium ion|nucleus|adenylate cyclase-inhibiting G-protein coupled receptor signaling pathway|cytoplasm|phospholipase C-activating G-protein coupled receptor signaling pathway|plasma membrane|JNK cascade|integral component of plasma membrane|drug binding|positive regulation of cell proliferation|cell surface|response to metal ion|vasodilation|positive regulation o…	rno04621	NOD-like receptor signaling pathway
Catsperg1	47.9645	30.4333	65.4957	2.1521	1.10575	1.1e-07	9.9e-07	Up	0.169604	0.161032	0.28772	0.329632	0.155341	0.61924	0.583033	0.381044	0.452603	0.473471	GeneID:292767,Genbank:XM_008759124.2,RGD:1310942	catsper channel auxiliary subunit gamma 1	GO:0036128,GO:0097228	CatSper complex|sperm principal piece
Cbx4	177.519	118.32	236.717	2.00066	1.00048	7.58e-23	1.95e-21	Up	4.27636	3.32268	4.10027	3.86411	2.83679	7.30796	8.7565	7.12155	7.73318	7.18354	GeneID:501403,Genbank:XM_008768485.2,RGD:1587243	chromobox 4	GO:0005634,GO:0005654,GO:0016604,GO:0016925,GO:0019789,GO:0019899,GO:0031519,GO:0032183,GO:0035064,GO:0035102,GO:0044212,GO:0000122,GO:0045892,GO:0003682,GO:0051219,GO:0003727	nucleus|nucleoplasm|nuclear body|protein sumoylation|SUMO transferase activity|enzyme binding|PcG protein complex|SUMO binding|methylated histone binding|PRC1 complex|transcription regulatory region DNA binding|negative regulation of transcription by RNA polymerase II|negative regulation of transcription, DNA-templated|chromatin binding|phosphoprotein binding|single-stranded RNA binding
Cby3	2.70337	0.361667	5.04507	13.9495	3.80214	0.000744672	0.0035635	Up	0	0	0.0950103	0	0	0.17877	0.112977	0.234518	0.463222	0.354533	GeneID:690544,Genbank:XM_008767754.1,RGD:1594715	chibby family member 3	GO:0030178,GO:0036064,GO:0060271,GO:1905349,GO:0005737,GO:0005814	negative regulation of Wnt signaling pathway|ciliary basal body|cilium assembly|ciliary transition zone assembly|cytoplasm|centriole
Ccbe1	6.30053	8.57745	4.02362	0.469093	-1.09206	0.045995	0.128084	Down	0.0659133	0.223313	0.110887	0.0606865	0.144706	0.0871184	0	0	0.0653999	0.0877755	GeneID:361341,Genbank:XM_017601124.1,RGD:1307670	collagen and calcium binding EGF domains 1	GO:0003016,GO:0005518,GO:0005578,GO:0005615,GO:0007585,GO:0010575,GO:0010595,GO:0010954,GO:0030324,GO:0045766,GO:1900748,GO:0001945,GO:1901492,GO:0001946,GO:0002020	respiratory system process|collagen binding|proteinaceous extracellular matrix|extracellular space|respiratory gaseous exchange|positive regulation of vascular endothelial growth factor production|positive regulation of endothelial cell migration|positive regulation of protein processing|lung development|positive regulation of angiogenesis|positive regulation of vascular endothelial growth factor…
Ccdc122	2.80854	1.20137	4.41571	3.67558	1.87797	0.04048	0.115165	Up	0.00504431	0	0	0.0162031	0	0.0167569	0	0.0118214	0.0115464	0.0295105	GeneID:100360752,Genbank:XM_008770913.2,RGD:2321506	coiled-coil domain containing 122
Ccdc141	61.4355	39.3803	83.4907	2.12011	1.08414	4.42e-10	5.26e-09	Up	0.224228	0.170082	0.183398	0.186546	0.230803	0.44923	0.491869	0.344734	0.560686	0.398687	GeneID:311134,Genbank:XM_003749494.4,RGD:1593250	coiled-coil domain containing 141	GO:0021799,GO:0051642,GO:0005737,GO:0005813,GO:0016021	cerebral cortex radially oriented cell migration|centrosome localization|cytoplasm|centrosome|integral component of membrane
Ccdc146	36.3813	21.6469	51.1156	2.36133	1.2396	3.74e-08	3.58e-07	Up	0.12373	0.181157	0.302965	0.253645	0.28374	0.54871	0.607438	0.53184	0.50984	0.561058	GeneID:499980,Genbank:NM_001025044.1,RGD:1559535	coiled-coil domain containing 146	GO:0005814	centriole
Ccdc160	2.01568	0.621591	3.40977	5.48556	2.45564	0.0312635	0.0930775	Up	0	0.0381907	0	0	0.0184851	0.0394141	0.0528413	0.0401341	0.0394481	0.16062	GeneID:683891,Genbank:XM_006257581.3,RGD:1597791	coiled-coil domain containing 160
Ccdc57	3.01216	1.2213	4.80302	3.93272	1.97553	0.0213566	0.0678374	Up	0.0359199	0	0	0	0.0499267	0.0529275	0	0.0517167	0.0683258	0.120476	GeneID:688324,Genbank:XM_017597826.1,RGD:1590047	coiled-coil domain containing 57
Ccdc77	58.8178	23.9536	93.682	3.91098	1.96753	1.5e-22	3.81e-21	Up	0.14942	0.231724	0.174651	0.246719	0.332708	0.821927	1.1178	0.810282	0.853228	0.985969	GeneID:312677,Genbank:XM_008763244.2,RGD:1310710	coiled-coil domain containing 77	GO:0005813	centrosome
Ccl24	98.7256	134.804	62.6469	0.464725	-1.10555	4.98e-16	9.22e-15	Down	5.0048	3.98844	3.71084	4.4641	4.01979	2.0903	2.45299	1.97526	1.69124	2.41561	GeneID:288593,Genbank:XM_017598295.1,RGD:1310245	C-C motif chemokine ligand 24	GO:0048245,GO:0030593,GO:0005125,GO:0048247,GO:0030838,GO:0005575,GO:0050729,GO:0031728,GO:0005615,GO:0070098,GO:0006935,GO:0006954,GO:0007010,GO:0007186,GO:0043547,GO:0008009,GO:0070374,GO:0071346,GO:0045766,GO:0008150,GO:0071347,GO:0048018,GO:0008360,GO:0001938,GO:0071356,GO:0048020,GO:0010469,GO:0002548,GO:2000418,GO:0030335,GO:0003674	eosinophil chemotaxis|neutrophil chemotaxis|cytokine activity|lymphocyte chemotaxis|positive regulation of actin filament polymerization|cellular_component|positive regulation of inflammatory response|CCR3 chemokine receptor binding|extracellular space|chemokine-mediated signaling pathway|chemotaxis|inflammatory response|cytoskeleton organization|G-protein coupled receptor signaling pathway|posit…	rno04060,rno04062	Cytokine-cytokine receptor interaction|Chemokine signaling pathway
Ccl6	337.148	491.482	182.814	0.371965	-1.42676	7.05e-62	4.88e-60	Down	44.2736	52.7311	43.5042	55.6414	52.6209	18.4783	18.6796	16.2535	17.7716	18.1227	GeneID:287910,Genbank:NM_001004202.2,RGD:1303200	chemokine (C-C motif) ligand 6	GO:0060326,GO:0006954,GO:0070098,GO:0007186,GO:0070374,GO:0008009,GO:0010469,GO:0030593,GO:0071346,GO:0031726,GO:0071347,GO:0043547,GO:0071356,GO:0048020,GO:2001264,GO:0048245,GO:0002548,GO:0048247,GO:0005615,GO:0050729,GO:0006915	cell chemotaxis|inflammatory response|chemokine-mediated signaling pathway|G-protein coupled receptor signaling pathway|positive regulation of ERK1 and ERK2 cascade|chemokine activity|regulation of signaling receptor activity|neutrophil chemotaxis|cellular response to interferon-gamma|CCR1 chemokine receptor binding|cellular response to interleukin-1|positive regulation of GTPase activity|cellula…	rno04060,rno04062	Cytokine-cytokine receptor interaction|Chemokine signaling pathway
Ccnd1	1108.69	1878.56	338.816	0.18036	-2.47105	0	0	Down	20.9162	22.2018	22.1232	21.9933	21.3863	4.07093	4.30156	4.063	4.50814	4.13689	GeneID:58919,Genbank:XM_008760168.1,RGD:68384	cyclin D1	GO:0001934,GO:0003714,GO:0004672,GO:0004693,GO:0005622,GO:0005634,GO:0008284,GO:0010033,GO:0010039,GO:0005654,GO:0010165,GO:0010243,GO:0010971,GO:0031100,GO:0014070,GO:0031571,GO:0016020,GO:0016055,GO:0032026,GO:0032355,GO:0033197,GO:0033327,GO:0000082,GO:0051301,GO:0033598,GO:0051384,GO:0033601,GO:0000122,GO:0051412,GO:0042493,GO:0051592,GO:0000307,GO:0051726,GO:0000320,GO:0060070,GO:0001889,GO:…	positive regulation of protein phosphorylation|transcription corepressor activity|protein kinase activity|cyclin-dependent protein serine/threonine kinase activity|intracellular|nucleus|positive regulation of cell proliferation|response to organic substance|response to iron ion|nucleoplasm|response to X-ray|response to organonitrogen compound|positive regulation of G2/M transition of mitotic cell…	rno04310,rno04340,rno04390,rno04371,rno04630,rno04068,rno04151,rno04152,rno04110,rno04115,rno04218,rno04510,rno04530,rno04917,rno04921,rno04919,rno05200,rno05206,rno05205,rno05203,rno05210,rno05212,rno05225,rno05226,rno05214,rno05216,rno05221,rno05220,rno05218,rno05219,rno05215,rno05213,rno05224,rno05222,rno05223,rno05416,rno04933,rno04934,rno05166,rno05162,rno05161,rno05167,rno05165,rno01522	Wnt signaling pathway|Hedgehog signaling pathway|Hippo signaling pathway|Apelin signaling pathway|Jak-STAT signaling pathway|FoxO signaling pathway|PI3K-Akt signaling pathway|AMPK signaling pathway|Cell cycle|p53 signaling pathway|Cellular senescence|Focal adhesion|Tight junction|Prolactin signaling pathway|Oxytocin signaling pathway|Thyroid hormone signaling pathway|Pathways in cancer|MicroRNAs …
Ccnd2	19.5396	26.684	12.3952	0.464519	-1.10619	0.000218599	0.00116865	Down	1.03429	0.832301	0.739155	0.807995	0.372935	0.354796	0.280428	0.402875	0.529137	0.269311	GeneID:64033,Genbank:NM_022267.1,RGD:621083	cyclin D2	GO:0005575,GO:0005634,GO:0005654,GO:0005730,GO:0005737,GO:0019901,GO:0005829,GO:0031965,GO:0007283,GO:0032355,GO:0032869,GO:0033574,GO:0043066,GO:0097129,GO:1900087,GO:0043434,GO:0045471,GO:0000082,GO:0000307,GO:0000785,GO:0001541,GO:0001889,GO:0001934,GO:0007616,GO:0008284,GO:0008344,GO:0045664,GO:0014070,GO:0045737,GO:0050679,GO:0051301,GO:0051591,GO:0051726,GO:0071481	cellular_component|nucleus|nucleoplasm|nucleolus|cytoplasm|protein kinase binding|cytosol|nuclear membrane|spermatogenesis|response to estradiol|cellular response to insulin stimulus|response to testosterone|negative regulation of apoptotic process|cyclin D2-CDK4 complex|positive regulation of G1/S transition of mitotic cell cycle|response to peptide hormone|response to ethanol|G1/S transition of…	rno04310,rno04340,rno04390,rno04630,rno04068,rno04151,rno04110,rno04115,rno04218,rno04510,rno04917,rno05200,rno05202,rno05206,rno05203,rno05166,rno05162,rno05165	Wnt signaling pathway|Hedgehog signaling pathway|Hippo signaling pathway|Jak-STAT signaling pathway|FoxO signaling pathway|PI3K-Akt signaling pathway|Cell cycle|p53 signaling pathway|Cellular senescence|Focal adhesion|Prolactin signaling pathway|Pathways in cancer|Transcriptional misregulation in cancers|MicroRNAs in cancer|Viral carcinogenesis|HTLV-I infection|Measles|Human papillomavirus infect…
Cd200r1l	27.7113	38.9597	16.4628	0.422559	-1.24278	1.23e-06	9.74e-06	Down	1.12366	1.50802	1.32163	1.05967	1.23712	0.470309	0.618686	0.40834	0.510863	0.479904	GeneID:501779,Genbank:XM_008768758.2,RGD:1563387	CD200 receptor 1-like	GO:0038023,GO:0009897,GO:0016021	signaling receptor activity|external side of plasma membrane|integral component of membrane
Cd300a	35.9455	50.1971	21.6938	0.432172	-1.21032	6.7e-08	6.18e-07	Down	1.03683	1.80597	1.11252	0.910194	1.17288	0.417612	0.338139	0.558929	0.720222	0.427853	GeneID:501736,Genbank:NM_001205348.1,RGD:1583719	Cd300a molecule	GO:1902569,GO:0043305,GO:0006898,GO:2000417,GO:0043407,GO:0007165,GO:0048147,GO:0008429,GO:0014063,GO:0016020,GO:0016021,GO:0019902,GO:0050856,GO:0030889,GO:0050859,GO:0032516,GO:0051134,GO:0033007,GO:0060101,GO:0034125,GO:0001786,GO:1902564,GO:0038023,GO:0002552,GO:1902567,GO:0042629,GO:0005886	negative regulation of activation of Janus kinase activity|negative regulation of mast cell degranulation|receptor-mediated endocytosis|negative regulation of eosinophil migration|negative regulation of MAP kinase activity|signal transduction|negative regulation of fibroblast proliferation|phosphatidylethanolamine binding|negative regulation of serotonin secretion|membrane|integral component of m…
Cd36	184.861	73.4147	296.308	4.03609	2.01296	1.22e-48	6.74e-47	Up	1.40988	1.15791	0.820231	1.29466	1.12801	4.91997	5.28833	4.05836	4.76764	4.99888	GeneID:29184,Genbank:NM_031561.2,RGD:2301	CD36 molecule	GO:0060907,GO:0070053,GO:0070374,GO:0070508,GO:0070538,GO:0070542,GO:0071813,GO:0090208,GO:0097009,GO:0070543,GO:0098742,GO:0140052,GO:0150024,GO:0150025,GO:1900227,GO:0005622,GO:0005739,GO:0005783,GO:0005794,GO:0005886,GO:0008289,GO:0005901,GO:0009612,GO:0006631,GO:0009897,GO:0009986,GO:0010628,GO:0010629,GO:0019915,GO:0010744,GO:0019934,GO:0010886,GO:0030169,GO:0010942,GO:0030194,GO:0030299,GO:…	positive regulation of macrophage cytokine production|thrombospondin receptor activity|positive regulation of ERK1 and ERK2 cascade|cholesterol import|oleic acid binding|response to fatty acid|lipoprotein particle binding|positive regulation of triglyceride metabolic process|energy homeostasis|response to linoleic acid|cell-cell adhesion via plasma-membrane adhesion molecules|cellular response to…	rno04152,rno04512,rno04145,rno04640,rno04920,rno03320,rno04975,rno04979,rno04931,rno05144	AMPK signaling pathway|ECM-receptor interaction|Phagosome|Hematopoietic cell lineage|Adipocytokine signaling pathway|PPAR signaling pathway|Fat digestion and absorption|Cholesterol metabolism|Insulin resistance|Malaria
Cd52	6.49007	3.85501	9.12513	2.36708	1.24311	0.0195406	0.0629979	Up	0.698216	0.525148	0.140145	0.462597	1.12439	2.33524	1.12678	1.10918	1.83079	0.938696	GeneID:117054,Genbank:NM_053983.1,RGD:620627	CD52 molecule	GO:0016021,GO:0031225,GO:0097225,GO:0005886,GO:0007204	integral component of membrane|anchored component of membrane|sperm midpiece|plasma membrane|positive regulation of cytosolic calcium ion concentration
Cd5l	414.543	674.087	154.999	0.229939	-2.12068	1.54e-183	3.75e-181	Down	20.9909	20.1982	19.2116	19.1396	18.9309	4.77804	4.70079	5.13397	5.14255	3.79324	GeneID:310693,Genbank:NM_001025685.1,RGD:1308526	Cd5 molecule-like	GO:0016020,GO:0005044,GO:0005615,GO:0006898	membrane|scavenger receptor activity|extracellular space|receptor-mediated endocytosis
Cd79b	14.8353	9.8156	19.8549	2.02279	1.01635	0.00721618	0.0266443	Up	0.540402	0.303398	0.611477	0.336164	0.632522	1.56272	0.711859	1.03715	0.905544	1.46259	GeneID:171055,Genbank:NM_133533.2,RGD:620012	CD79b molecule	GO:0019815,GO:0005654,GO:0030183,GO:0005737,GO:0042802,GO:0005794,GO:0005829,GO:0005886,GO:0042803,GO:0005887,GO:0050853,GO:0008150,GO:0009897,GO:0051260,GO:0003674,GO:0016021,GO:0004888	B cell receptor complex|nucleoplasm|B cell differentiation|cytoplasm|identical protein binding|Golgi apparatus|cytosol|plasma membrane|protein homodimerization activity|integral component of plasma membrane|B cell receptor signaling pathway|biological_process|external side of plasma membrane|protein homooligomerization|molecular_function|integral component of membrane|transmembrane signaling rece…	rno04662	B cell receptor signaling pathway
Cd86	16.349	23.6096	9.08827	0.384939	-1.3773	3.85e-05	0.000237328	Down	0.546978	0.319406	0.912512	0.428411	0.316487	0.12516	0.258012	0.172851	0.211916	0.172915	GeneID:56822,Genbank:XM_006248399.3,RGD:628714	CD86 molecule	GO:0071345,GO:0043011,GO:0034138,GO:0002668,GO:0043231,GO:0034341,GO:0005102,GO:0051607,GO:0042102,GO:0006955,GO:0007165,GO:0007166,GO:0007568,GO:0009897,GO:0070062,GO:0009986,GO:0071222,GO:0042104,GO:0042113,GO:0016021,GO:0001878,GO:0042130,GO:0031295,GO:0002224,GO:0071248,GO:0042493,GO:0032496,GO:0002309	cellular response to cytokine stimulus|myeloid dendritic cell differentiation|toll-like receptor 3 signaling pathway|negative regulation of T cell anergy|intracellular membrane-bounded organelle|response to interferon-gamma|signaling receptor binding|defense response to virus|positive regulation of T cell proliferation|immune response|signal transduction|cell surface receptor signaling pathway|ag…	rno04514,rno04620,rno04672,rno05202,rno05322,rno05323,rno05320,rno05330,rno05332,rno05416,rno04940,rno05167	Cell adhesion molecules (CAMs)|Toll-like receptor signaling pathway|Intestinal immune network for IgA production|Transcriptional misregulation in cancers|Systemic lupus erythematosus|Rheumatoid arthritis|Autoimmune thyroid disease|Allograft rejection|Graft-versus-host disease|Viral myocarditis|Type I diabetes mellitus|Kaposi's sarcoma-associated herpesvirus infection
Cd93	95.1003	126.809	63.3918	0.4999	-1.00029	1.01e-08	1.03e-07	Down	1.17571	1.42994	1.42633	0.983115	1.27085	0.5233	0.554109	0.891169	0.818504	0.65154	GeneID:84398,Genbank:NM_053383.1,RGD:621251	CD93 molecule	GO:0009986,GO:0016021,GO:0030246,GO:0031410,GO:0098609,GO:0001849,GO:0005509,GO:0005886	cell surface|integral component of membrane|carbohydrate binding|cytoplasmic vesicle|cell-cell adhesion|complement component C1q binding|calcium ion binding|plasma membrane
Cdc20	24.0279	15.847	32.2089	2.0325	1.02325	0.000167836	0.000912928	Up	0.784017	0.688698	0.373781	0.314092	0.225553	0.851516	0.80784	1.13804	0.987171	1.10144	GeneID:64515,Genbank:NM_171993.1,RGD:620477	cell division cycle 20	GO:0090129,GO:0031145,GO:0005654,GO:0031915,GO:0090307,GO:0005680,GO:0097027,GO:0005813,GO:0005829,GO:0032991,GO:0007064,GO:1904668,GO:0040020,GO:0008022,GO:0042826,GO:0008284,GO:0048471,GO:0010997,GO:0000922,GO:0050773,GO:0016567,GO:0005515,GO:0051301,GO:0019899,GO:0005634	positive regulation of synapse maturation|anaphase-promoting complex-dependent catabolic process|nucleoplasm|positive regulation of synaptic plasticity|mitotic spindle assembly|anaphase-promoting complex|ubiquitin-protein transferase activator activity|centrosome|cytosol|protein-containing complex|mitotic sister chromatid cohesion|positive regulation of ubiquitin protein ligase activity|regulatio…	rno04120,rno04110,rno04114,rno05203,rno05166	Ubiquitin mediated proteolysis|Cell cycle|Oocyte meiosis|Viral carcinogenesis|HTLV-I infection
Cdc25b	78.3083	46.2424	110.374	2.38686	1.25512	7.25e-13	1.09e-11	Up	0.877226	0.758138	0.860745	0.79388	0.6345	2.39544	1.55804	1.88074	1.81672	2.47735	GeneID:171103,Genbank:NM_133572.1,RGD:621500	cell division cycle 25B	GO:0045931,GO:0007144,GO:0000922,GO:0001556,GO:0051301,GO:0019901,GO:1902751,GO:0004725,GO:0005634,GO:0005737,GO:0032467,GO:0005813,GO:0035335,GO:0000278,GO:0045860,GO:0006468	positive regulation of mitotic cell cycle|female meiosis I|spindle pole|oocyte maturation|cell division|protein kinase binding|positive regulation of cell cycle G2/M phase transition|protein tyrosine phosphatase activity|nucleus|cytoplasm|positive regulation of cytokinesis|centrosome|peptidyl-tyrosine dephosphorylation|mitotic cell cycle|positive regulation of protein kinase activity|protein phos…	rno04010,rno04110,rno04914,rno05206	MAPK signaling pathway|Cell cycle|Progesterone-mediated oocyte maturation|MicroRNAs in cancer
Cdc6	2.8068	4.43424	1.17937	0.26597	-1.91066	0.0368673	0.106468	Down	0.0332258	0.0170673	0.0439256	0.0160654	0.145814	0	0.0310994	0	0.0172971	0	GeneID:360621,Genbank:XM_006247355.3,RGD:1309157	cell division cycle 6	GO:0051233,GO:0003682,GO:0051301,GO:0005515,GO:0051984,GO:0005575,GO:0005634,GO:0005730,GO:0005737,GO:0005819,GO:1904117,GO:0006270,GO:1904385,GO:0019900,GO:0030071,GO:0032467,GO:0000278,GO:0045737,GO:0000922,GO:0048146,GO:0003674	spindle midzone|chromatin binding|cell division|protein binding|positive regulation of chromosome segregation|cellular_component|nucleus|nucleolus|cytoplasm|spindle|cellular response to vasopressin|DNA replication initiation|cellular response to angiotensin|kinase binding|regulation of mitotic metaphase/anaphase transition|positive regulation of cytokinesis|mitotic cell cycle|positive regulation …	rno04110	Cell cycle
Cdca3	4.75908	2.39312	7.12504	2.9773	1.57401	0.0153508	0.0512844	Up	0.0267344	0.0273692	0.0236611	0.129836	0.0262981	0.221331	0.224377	0.0853049	0.168241	0.199261	GeneID:297594,Genbank:XM_017592590.1,RGD:1359093	cell division cycle associated 3	GO:0051301,GO:0005829,GO:0005913,GO:0016567	cell division|cytosol|cell-cell adherens junction|protein ubiquitination
Cdh17	744.246	398.265	1090.23	2.73744	1.45283	1.56e-134	2.2e-132	Up	3.58826	3.46136	3.61413	3.99637	3.74769	10.9867	10.3928	11.4684	9.94901	10.8889	GeneID:117048,Genbank:XM_008763521.1,RGD:619748	cadherin 17	GO:0035672,GO:0016021,GO:0005178,GO:0048536,GO:0016323,GO:0005427,GO:0005509,GO:0005634,GO:0005886,GO:0016339,GO:0006857,GO:0030054,GO:0007156,GO:0002314,GO:0030183,GO:0007229,GO:0002315,GO:0033626,GO:0009986,GO:0002456	oligopeptide transmembrane transport|integral component of membrane|integrin binding|spleen development|basolateral plasma membrane|proton-dependent oligopeptide secondary active transmembrane transporter activity|calcium ion binding|nucleus|plasma membrane|calcium-dependent cell-cell adhesion via plasma membrane cell adhesion molecules|oligopeptide transport|cell junction|homophilic cell adhesio…	rno05226	Gastric cancer
Cdk1	6.22692	2.50649	9.94735	3.96864	1.98865	0.00075068	0.00358927	Up	0	0.0455977	0.193666	0.0852647	0.131301	0.416959	0.45992	0.23769	0.328174	0.570284	GeneID:54237,Genbank:XM_006256353.3,RGD:2319	cyclin-dependent kinase 1	GO:0004693,GO:0005515,GO:0005524,GO:0005634,GO:0005737,GO:0007569,GO:0008283,GO:0005759,GO:0008353,GO:0005813,GO:0009636,GO:0010243,GO:0010468,GO:0010628,GO:0030332,GO:0010971,GO:0014070,GO:0030496,GO:0014075,GO:0030544,GO:0030855,GO:0031100,GO:0033160,GO:0000226,GO:0048678,GO:0034501,GO:0000278,GO:0051301,GO:0035173,GO:0000307,GO:0051445,GO:0003682,GO:0055015,GO:0004672,GO:0060045,GO:0004674,GO:…	cyclin-dependent protein serine/threonine kinase activity|protein binding|ATP binding|nucleus|cytoplasm|cell aging|cell proliferation|mitochondrial matrix|RNA polymerase II carboxy-terminal domain kinase activity|centrosome|response to toxic substance|response to organonitrogen compound|regulation of gene expression|positive regulation of gene expression|cyclin binding|positive regulation of G2/M…	rno04110,rno04114,rno04115,rno04218,rno04540,rno04914,rno05203,rno05168,rno05169	Cell cycle|Oocyte meiosis|p53 signaling pathway|Cellular senescence|Gap junction|Progesterone-mediated oocyte maturation|Viral carcinogenesis|Herpes simplex infection|Epstein-Barr virus infection
Cdkn1a	104.825	152.624	57.0264	0.37364	-1.42028	1.12e-26	3.48e-25	Down	4.04722	5.18235	4.59661	4.48066	4.16731	1.79626	1.58917	2.48371	1.56955	1.55081	GeneID:114851,Genbank:NM_080782.3,RGD:69328	cyclin-dependent kinase inhibitor 1A	GO:0005634,GO:0005654,GO:0005730,GO:0005737,GO:0005829,GO:0006974,GO:0014070,GO:0006977,GO:0016310,GO:0006978,GO:0016604,GO:0007050,GO:0019901,GO:0019912,GO:0030308,GO:0044877,GO:0030332,GO:0030890,GO:0031100,GO:0045736,GO:0045860,GO:0046685,GO:0048146,GO:0000079,GO:1904030,GO:0048471,GO:0000082,GO:1904031,GO:0051384,GO:0000086,GO:2000134,GO:0051412,GO:0000307,GO:2000278,GO:0004693,GO:2000379,GO:…	nucleus|nucleoplasm|nucleolus|cytoplasm|cytosol|cellular response to DNA damage stimulus|response to organic cyclic compound|DNA damage response, signal transduction by p53 class mediator resulting in cell cycle arrest|phosphorylation|DNA damage response, signal transduction by p53 class mediator resulting in transcription of p21 class mediator|nuclear body|cell cycle arrest|protein kinase bindin…	rno04012,rno04630,rno04066,rno04068,rno04151,rno04110,rno04115,rno04218,rno04921,rno05200,rno05202,rno05206,rno05205,rno05203,rno05210,rno05212,rno05225,rno05226,rno05214,rno05216,rno05220,rno05217,rno05218,rno05211,rno05219,rno05215,rno05213,rno05224,rno05222,rno05223,rno04934,rno05166,rno05161,rno05160,rno05167,rno05169,rno05165,rno01524,rno01522	ErbB signaling pathway|Jak-STAT signaling pathway|HIF-1 signaling pathway|FoxO signaling pathway|PI3K-Akt signaling pathway|Cell cycle|p53 signaling pathway|Cellular senescence|Oxytocin signaling pathway|Pathways in cancer|Transcriptional misregulation in cancers|MicroRNAs in cancer|Proteoglycans in cancer|Viral carcinogenesis|Colorectal cancer|Pancreatic cancer|Hepatocellular carcinoma|Gastric c…
Cdkn2a	1.80956	0	3.61912	Inf	Inf	0.000647309	0.00315097	Up	0	0	0	0	0	0.355202	0.226791	0.716254	0.472189	0.23916	GeneID:25163,Genbank:NM_031550.1,RGD:2323	cyclin-dependent kinase inhibitor 2A	GO:2000059,GO:2000111,GO:2000346,GO:2000435,GO:2000774,GO:0003677,GO:0003700,GO:0004861,GO:0005515,GO:0005634,GO:0005654,GO:0007265,GO:0007568,GO:0005730,GO:0007569,GO:0008134,GO:0008285,GO:0019901,GO:0008544,GO:0021549,GO:0008637,GO:0022008,GO:0009303,GO:0030308,GO:0030889,GO:0031647,GO:0031648,GO:0000079,GO:0042593,GO:0032088,GO:0000082,GO:0043065,GO:0032091,GO:0000209,GO:0032991,GO:0000422,GO:…	negative regulation of ubiquitin-dependent protein catabolic process|positive regulation of macrophage apoptotic process|negative regulation of hepatocyte proliferation|negative regulation of protein neddylation|positive regulation of cellular senescence|DNA binding|DNA binding transcription factor activity|cyclin-dependent protein serine/threonine kinase inhibitor activity|protein binding|nucleu…	rno04110,rno04115,rno04218,rno05200,rno05206,rno05203,rno05212,rno05225,rno05214,rno05220,rno05218,rno05219,rno05223,rno04934,rno05166,rno01524,rno01522	Cell cycle|p53 signaling pathway|Cellular senescence|Pathways in cancer|MicroRNAs in cancer|Viral carcinogenesis|Pancreatic cancer|Hepatocellular carcinoma|Glioma|Chronic myeloid leukemia|Melanoma|Bladder cancer|Non-small cell lung cancer|Cushing's syndrome|HTLV-I infection|Platinum drug resistance|Endocrine resistance
Cds1	48.2704	65.4359	31.105	0.475351	-1.07293	1.99e-08	1.97e-07	Down	1.67773	0.83804	1.94078	1.46477	1.6117	0.519445	0.857359	0.642582	0.83275	0.674863	GeneID:81925,Genbank:NM_031242.2,RGD:621185	CDP-diacylglycerol synthase 1	GO:0005783,GO:0005789,GO:0006655,GO:0006661,GO:0016020,GO:0016021,GO:0016024,GO:0004605	endoplasmic reticulum|endoplasmic reticulum membrane|phosphatidylglycerol biosynthetic process|phosphatidylinositol biosynthetic process|membrane|integral component of membrane|CDP-diacylglycerol biosynthetic process|phosphatidate cytidylyltransferase activity	rno00564,rno04070	Glycerophospholipid metabolism|Phosphatidylinositol signaling system
Ceacam20	31.6044	15.0681	48.1407	3.19487	1.67576	1.68e-11	2.28e-10	Up	0.437872	0.111102	0.406838	0.653388	0.460596	1.39333	1.76902	1.59022	1.19846	0.795889	GeneID:292701,Genbank:NM_001170324.1,RGD:1311281	carcinoembryonic antigen-related cell adhesion molecule 20	GO:0016324,GO:0031528,GO:0001819,GO:0009617,GO:0016021	apical plasma membrane|microvillus membrane|positive regulation of cytokine production|response to bacterium|integral component of membrane
Cemip	20.0277	7.78923	32.2662	4.14241	2.05047	1.02e-10	1.28e-09	Up	0.0244988	0.0554052	0.0308302	0.0484632	0.00981139	0.202197	0.141635	0.104696	0.149507	0.177086	GeneID:308797,Genbank:XM_218855.9,RGD:1305254	cell migration-inducing hyaluronan binding protein	GO:1900020,GO:0045334,GO:0030214,GO:0005540,GO:0046923,GO:0005737,GO:0005783,GO:0030335,GO:0005886,GO:0051281,GO:0030665,GO:0090314,GO:0007605,GO:0004415,GO:0032050,GO:0010800	positive regulation of protein kinase C activity|clathrin-coated endocytic vesicle|hyaluronan catabolic process|hyaluronic acid binding|ER retention sequence binding|cytoplasm|endoplasmic reticulum|positive regulation of cell migration|plasma membrane|positive regulation of release of sequestered calcium ion into cytosol|clathrin-coated vesicle membrane|positive regulation of protein targeting to…
Cenpi	0.904059	0	1.80812	Inf	Inf	0.0323759	0.095726	Up	0	0	0	0	0	0.0286118	0.0126753	0.0152025	0	0.0456207	GeneID:25448,Genbank:XM_006257216.3,RGD:2631	centromere protein I	GO:0005829,GO:0016604,GO:0034508,GO:0042699,GO:0000776,GO:0005634	cytosol|nuclear body|centromere complex assembly|follicle-stimulating hormone signaling pathway|kinetochore|nucleus
Cep70	39.6941	25.4281	53.9601	2.12207	1.08547	3.6e-07	3.06e-06	Up	0.250415	0.186026	0.294333	0.251119	0.149579	0.487089	0.574804	0.455805	0.539969	0.469573	GeneID:367153,Genbank:XM_008766554.2,RGD:1561486	centrosomal protein 70	GO:0005813,GO:0005829,GO:0031965,GO:0042802,GO:0043015,GO:0060271,GO:0070507,GO:0005654,GO:0005737	centrosome|cytosol|nuclear membrane|identical protein binding|gamma-tubulin binding|cilium assembly|regulation of microtubule cytoskeleton organization|nucleoplasm|cytoplasm
Ces2	2.77857	0.810729	4.7464	5.85448	2.54954	0.00642249	0.0241537	Up	0	0	0	0	0	0.161622	0.221145	0.0419056	0.164855	0.0416828	GeneID:100910144,Genbank:NM_001271303.1,RGD:6504334	carboxylesterase 2	GO:0052689	carboxylic ester hydrolase activity	rno00983	Drug metabolism - other enzymes
Ces2e	339.163	593.696	84.6286	0.142545	-2.81051	2.69e-237	8.29e-235	Down	13.9257	13.8737	14.4105	14.0756	14.0248	1.26665	1.2834	1.33747	1.14593	0.982511	GeneID:192257,Genbank:NM_001100477.1,RGD:621563	carboxylesterase 2E	GO:0016042,GO:0052689,GO:0004771,GO:0004806,GO:0005615	lipid catabolic process|carboxylic ester hydrolase activity|sterol esterase activity|triglyceride lipase activity|extracellular space
Cfap77	4.41387	6.39158	2.43617	0.381153	-1.39156	0.0373923	0.107768	Down	0.226717	0.133179	0.170604	0.155968	0.253653	0.0999744	0	0.103225	0.0679781	0.0686879	GeneID:499765,Genbank:NM_001127563.1,RGD:1564114	cilia and flagella associated protein 77
Ch25h	17.5455	11.385	23.706	2.08222	1.05812	0.000930009	0.00435724	Up	0.137119	0.157118	0.124041	0.151095	0.164788	0.276472	0.316681	0.473118	0.314595	0.351603	GeneID:309527,Genbank:XM_006231291.3,RGD:1310575	cholesterol 25-hydroxylase	GO:0035754,GO:0005506,GO:0055114,GO:0005789,GO:0006629,GO:0008203,GO:0008395,GO:0016020,GO:0016021,GO:0016126,GO:0000254,GO:0016491,GO:0001567	B cell chemotaxis|iron ion binding|oxidation-reduction process|endoplasmic reticulum membrane|lipid metabolic process|cholesterol metabolic process|steroid hydroxylase activity|membrane|integral component of membrane|sterol biosynthetic process|C-4 methylsterol oxidase activity|oxidoreductase activity|cholesterol 25-hydroxylase activity	rno00120	Primary bile acid biosynthesis
Chac1	714.889	974.045	455.734	0.467877	-1.0958	3.12e-90	3.01e-88	Down	43.6242	38.1668	40.8973	37.413	38.5336	19.104	19.7617	17.1054	17.5714	17.5171	GeneID:362196,Genbank:NM_001173437.1,RGD:1307153	ChaC glutathione-specific gamma-glutamylcyclotransferase 1	GO:0045746,GO:0005737,GO:0070059,GO:0005802,GO:0005829,GO:0006751,GO:0006986,GO:0007219,GO:0010955,GO:0016829,GO:0022008,GO:0003839,GO:0005112	negative regulation of Notch signaling pathway|cytoplasm|intrinsic apoptotic signaling pathway in response to endoplasmic reticulum stress|trans-Golgi network|cytosol|glutathione catabolic process|response to unfolded protein|Notch signaling pathway|negative regulation of protein processing|lyase activity|neurogenesis|gamma-glutamylcyclotransferase activity|Notch binding
Chad	10.1164	3.59516	16.6376	4.62779	2.21032	1.14e-06	9.1e-06	Up	0	0.0444175	0.0490082	0.0534941	0.0272427	0.200804	0.187177	0.203311	0.258985	0.159319	GeneID:29195,Genbank:XM_006247186.1,RGD:2336	chondroadherin	GO:0005737,GO:0006469,GO:0016021,GO:0019221,GO:0046426,GO:0060348,GO:1900155,GO:0001502,GO:0004860,GO:0005578	cytoplasm|negative regulation of protein kinase activity|integral component of membrane|cytokine-mediated signaling pathway|negative regulation of JAK-STAT cascade|bone development|negative regulation of bone trabecula formation|cartilage condensation|protein kinase inhibitor activity|proteinaceous extracellular matrix	rno04151,rno04512,rno04510,rno05165	PI3K-Akt signaling pathway|ECM-receptor interaction|Focal adhesion|Human papillomavirus infection
Chchd4	70.4312	98.662	42.2004	0.427727	-1.22524	2.31e-11	3.08e-10	Down	4.77388	3.96915	3.97266	3.50388	5.39744	2.18975	1.37753	1.9862	2.04635	1.9681	GeneID:312559,Genbank:NM_001013431.1,RGD:1310746	coiled-coil-helix-coiled-coil-helix domain containing 4	GO:0045041,GO:0005739,GO:0046825,GO:0005758,GO:0051084,GO:0008150,GO:0015035,GO:0018171,GO:0072655,GO:0022417,GO:1901857,GO:1990830,GO:0034599,GO:0003674,GO:0043504,GO:0005575	protein import into mitochondrial intermembrane space|mitochondrion|regulation of protein export from nucleus|mitochondrial intermembrane space|'de novo' posttranslational protein folding|biological_process|protein disulfide oxidoreductase activity|peptidyl-cysteine oxidation|establishment of protein localization to mitochondrion|protein maturation by protein folding|positive regulation of cellul…
Chka	327.861	218.206	437.517	2.00507	1.00365	6.95e-40	3.25e-38	Up	0.873748	1.23429	1.04672	1.09741	1.07373	2.19548	2.22776	2.29275	2.34331	2.30691	GeneID:29194,Genbank:XM_006230707.3,RGD:61944	choline kinase alpha	GO:0006657,GO:0004103,GO:0008144,GO:0004104,GO:0004305,GO:0005524,GO:0005737,GO:0009636,GO:0006580,GO:0016310,GO:0006646,GO:0019695,GO:0033265,GO:0042803,GO:0006656,GO:1904681	CDP-choline pathway|choline kinase activity|drug binding|cholinesterase activity|ethanolamine kinase activity|ATP binding|cytoplasm|response to toxic substance|ethanolamine metabolic process|phosphorylation|phosphatidylethanolamine biosynthetic process|choline metabolic process|choline binding|protein homodimerization activity|phosphatidylcholine biosynthetic process|response to 3-methylcholanthr…	rno00564,rno05231	Glycerophospholipid metabolism|Choline metabolism in cancer
Ciart	119.056	207.937	30.174	0.145111	-2.78477	7.25e-88	6.83e-86	Down	6.9342	7.76843	6.44786	6.84716	7.22525	0.948209	1.20493	1.11139	0.594596	1.42905	GeneID:365871,Genbank:NM_001134593.1,RGD:1566380	circadian associated repressor of transcription	GO:0045475,GO:0045892,GO:0070888,GO:0001046,GO:0005634,GO:0032922	locomotor rhythm|negative regulation of transcription, DNA-templated|E-box binding|core promoter sequence-specific DNA binding|nucleus|circadian regulation of gene expression
Cib2	203.586	385.02	22.1515	0.0575335	-4.11945	1.52e-229	4.61e-227	Down	14.1894	16.498	14.4386	12.9656	13.6176	0.816825	0.637352	0.908555	1.0218	0.990344	GeneID:300719,Genbank:NM_001015010.1,RGD:1308718	calcium and integrin binding family member 2	GO:0055074,GO:0032420,GO:0001750,GO:0032437,GO:0001917,GO:0071318,GO:0005178,GO:0005509,GO:0005737,GO:0042383,GO:0042803,GO:0005927,GO:0007204,GO:0044877,GO:0000287,GO:0045494,GO:0031594	calcium ion homeostasis|stereocilium|photoreceptor outer segment|cuticular plate|photoreceptor inner segment|cellular response to ATP|integrin binding|calcium ion binding|cytoplasm|sarcolemma|protein homodimerization activity|muscle tendon junction|positive regulation of cytosolic calcium ion concentration|protein-containing complex binding|magnesium ion binding|photoreceptor cell maintenance|neu…
Cidea	72.6136	97.1094	48.1177	0.4955	-1.01304	1.06e-10	1.33e-09	Down	5.68805	5.68848	6.33393	5.11245	5.47385	2.41978	3.16652	2.40007	3.48512	2.55662	GeneID:291541,Genbank:NM_001170467.1,RGD:1305106	cell death-inducing DFFA-like effector a	GO:0035634,GO:0005737,GO:0042803,GO:0005739,GO:0042981,GO:0005740,GO:0005811,GO:0006629,GO:0006915,GO:0050710,GO:0008150,GO:0050995,GO:0008219,GO:1900118,GO:0010890,GO:1902510,GO:0019915,GO:0001659,GO:0030512,GO:0003674,GO:0032720,GO:0005634	response to stilbenoid|cytoplasm|protein homodimerization activity|mitochondrion|regulation of apoptotic process|mitochondrial envelope|lipid droplet|lipid metabolic process|apoptotic process|negative regulation of cytokine secretion|biological_process|negative regulation of lipid catabolic process|cell death|negative regulation of execution phase of apoptosis|positive regulation of sequestering …
Cish	73.2165	102.101	44.3316	0.434192	-1.20359	1.27e-14	2.16e-13	Down	3.54618	3.14271	3.36981	2.98934	2.9945	1.79463	1.21376	1.44838	1.39519	1.44358	GeneID:83681,Genbank:NM_031804.1,RGD:69261	cytokine inducible SH2-containing protein	GO:0005886,GO:0006469,GO:0007205,GO:0016567,GO:0019221,GO:0035556,GO:0040008,GO:0046426,GO:0046627,GO:0004860,GO:0005622,GO:0005737	plasma membrane|negative regulation of protein kinase activity|protein kinase C-activating G-protein coupled receptor signaling pathway|protein ubiquitination|cytokine-mediated signaling pathway|intracellular signal transduction|regulation of growth|negative regulation of JAK-STAT cascade|negative regulation of insulin receptor signaling pathway|protein kinase inhibitor activity|intracellular|cyt…	rno04630,rno04917	Jak-STAT signaling pathway|Prolactin signaling pathway
Cited2	1304.97	1930.55	679.384	0.351913	-1.50671	2.01e-245	6.29e-243	Down	41.537	41.9646	46.8083	45.301	44.6857	16.9069	16.0632	18.0218	17.9247	16.2492	GeneID:114490,Genbank:NM_053698.2,RGD:620112	Cbp/p300-interacting transactivator, with Glu/Asp-rich carboxy-terminal domain, 2	GO:0001666,GO:0001701,GO:0001822,GO:0001829,GO:0001841,GO:0001843,GO:0001889,GO:0003700,GO:0001892,GO:0001944,GO:0003713,GO:0001947,GO:0003714,GO:0005575,GO:0005634,GO:0007530,GO:0007569,GO:0005737,GO:0008283,GO:0008584,GO:0009612,GO:0000122,GO:0030851,GO:0010628,GO:0000790,GO:0032502,GO:0001102,GO:0032991,GO:0001105,GO:0034405,GO:0035035,GO:0001106,GO:0035360,GO:0001568,GO:0035802,GO:0001570,GO:…	response to hypoxia|in utero embryonic development|kidney development|trophectodermal cell differentiation|neural tube formation|neural tube closure|liver development|DNA binding transcription factor activity|embryonic placenta development|vasculature development|transcription coactivator activity|heart looping|transcription corepressor activity|cellular_component|nucleus|sex determination|cell a…	rno04137	Mitophagy - animal
Cited4	17.8417	25.8247	9.85865	0.381753	-1.38929	5.98e-05	0.000356828	Down	1.63664	0.760352	1.16357	0.859556	2.21026	0.274826	0.530985	0.914889	0.63139	0.276385	GeneID:114491,Genbank:NM_053699.1,RGD:620113	Cbp/p300-interacting transactivator, with Glu/Asp-rich carboxy-terminal domain, 4	GO:0005634,GO:0005737,GO:0006357,GO:0006366,GO:0032502,GO:0043627,GO:0045893,GO:0045944,GO:0001105,GO:0003713	nucleus|cytoplasm|regulation of transcription by RNA polymerase II|transcription by RNA polymerase II|developmental process|response to estrogen|positive regulation of transcription, DNA-templated|positive regulation of transcription by RNA polymerase II|RNA polymerase II transcription coactivator activity|transcription coactivator activity
Ckap2	3.99973	1.16407	6.8354	5.87201	2.55385	0.0011414	0.00522547	Up	0.0169482	0	0.0304638	0.0337478	0	0.163401	0.0478386	0.0920668	0.180854	0.128867	GeneID:306575,Genbank:NM_001169139.1,RGD:1311631	cytoskeleton associated protein 2	GO:0005829,GO:0005881,GO:0007026,GO:0015630,GO:0045944,GO:0000281,GO:0005813	cytosol|cytoplasmic microtubule|negative regulation of microtubule depolymerization|microtubule cytoskeleton|positive regulation of transcription by RNA polymerase II|mitotic cytokinesis|centrosome
Clca5	75.2351	0.565615	149.905	265.03	8.05001	2.33e-89	2.22e-87	Up	0.0123099	0	0.0224087	0	0	1.90121	1.73774	2.15001	2.3657	1.50843	GeneID:308016,Genbank:NM_001107450.1,RGD:1304894	chloride channel calcium activated 5	GO:0005829,GO:0005886,GO:0005887,GO:0006821,GO:0015276,GO:0030054,GO:0031965,GO:1902476,GO:0005229,GO:0005254,GO:0005634	cytosol|plasma membrane|integral component of plasma membrane|chloride transport|ligand-gated ion channel activity|cell junction|nuclear membrane|chloride transmembrane transport|intracellular calcium activated chloride channel activity|chloride channel activity|nucleus	rno04924,rno04972	Renin secretion|Pancreatic secretion
Clcn2	46.9132	11.9407	81.8857	6.8577	2.77772	4.67e-06	3.36e-05	Up	0.196453	0.119604	0.0492516	0.322006	0.110254	1.19855	1.19056	1.75998	1.97116	0.0779665	GeneID:29232,Genbank:NM_017137.1,RGD:2361	chloride channel, voltage-sensitive 2	GO:0005886,GO:0005887,GO:0006821,GO:0015629,GO:0030324,GO:0030425,GO:0034707,GO:0034765,GO:0043204,GO:0060041,GO:0060689,GO:0005247,GO:1902476	plasma membrane|integral component of plasma membrane|chloride transport|actin cytoskeleton|lung development|dendrite|chloride channel complex|regulation of ion transmembrane transport|perikaryon|retina development in camera-type eye|cell differentiation involved in salivary gland development|voltage-gated chloride channel activity|chloride transmembrane transport	rno04978	Mineral absorption
Cldn1	279.726	179.986	379.466	2.10832	1.07609	4.07e-39	1.86e-37	Up	2.38554	2.37957	3.06506	3.04542	2.99429	6.80978	6.24635	6.49274	5.97714	6.30566	GeneID:65129,Genbank:NM_031699.2,RGD:68422	claudin 1	GO:0007568,GO:0008065,GO:0009636,GO:0016323,GO:0016324,GO:0016328,GO:0061436,GO:0016338,GO:0061772,GO:0070673,GO:0070830,GO:0071284,GO:0071346,GO:0071356,GO:0071548,GO:0071560,GO:0001618,GO:0005198,GO:0005737,GO:0005886,GO:0005887,GO:0005923,GO:0030054,GO:0032496,GO:0042538,GO:0042802,GO:0045216,GO:0045471,GO:0090557,GO:0046718,GO:0097421,GO:0051260,GO:1903348,GO:0051291,GO:1903545	aging|establishment of blood-nerve barrier|response to toxic substance|basolateral plasma membrane|apical plasma membrane|lateral plasma membrane|establishment of skin barrier|calcium-independent cell-cell adhesion via plasma membrane cell-adhesion molecules|drug transport across blood-nerve barrier|response to interleukin-18|bicellular tight junction assembly|cellular response to lead ion|cellul…	rno04514,rno04530,rno04670,rno05160	Cell adhesion molecules (CAMs)|Tight junction|Leukocyte transendothelial migration|Hepatitis C
Clec2dl1	51.7553	28.0055	75.505	2.69607	1.43086	2.93e-14	4.85e-13	Up	0.471727	0.317813	0.408409	0.371156	0.32165	1.00988	1.18905	1.12442	1.06356	1.10402	GeneID:689790,Genbank:XM_006237453.3,RGD:1588698	C-type lectin domain family 2 member D-like 1	GO:0005886,GO:0016021,GO:0030246	plasma membrane|integral component of membrane|carbohydrate binding
Clec2l	15.4789	22.8709	8.08689	0.353589	-1.49985	1.94e-05	0.000126351	Down	0.821315	0.663355	0.775097	0.65693	0.862296	0.276255	0.377411	0.282181	0.319454	0.241646	GeneID:296985,Genbank:XM_017592533.1,RGD:1565373	C-type lectin domain family 2, member L	GO:0016021,GO:0030246	integral component of membrane|carbohydrate binding
Clic2	280.791	484.563	77.0183	0.158944	-2.65341	1.38e-141	2.14e-139	Down	15.9131	18.0751	15.0918	15.353	16.1079	2.45393	2.34958	2.33416	4.12448	2.8377	GeneID:294141,Genbank:NM_001009651.1,RGD:1306580	chloride intracellular channel 2	GO:0060315,GO:0004602,GO:0098869,GO:0005244,GO:1902476,GO:0005254,GO:0005575,GO:0005622,GO:0005634,GO:0005737,GO:0006749,GO:0008150,GO:0010880,GO:0003674,GO:0034707,GO:0004364,GO:0051099	negative regulation of ryanodine-sensitive calcium-release channel activity|glutathione peroxidase activity|cellular oxidant detoxification|voltage-gated ion channel activity|chloride transmembrane transport|chloride channel activity|cellular_component|intracellular|nucleus|cytoplasm|glutathione metabolic process|biological_process|regulation of release of sequestered calcium ion into cytosol by …
Cntn1	5.83123	0.622189	11.0403	17.7442	4.14928	5.18e-06	3.7e-05	Up	0.00594406	0.0123722	0	0	0	0.032126	0.0515254	0.107647	0.0461229	0.0939893	GeneID:117258,Genbank:XM_017594616.1,RGD:621300	contactin 1	GO:0007219,GO:0010628,GO:0010765,GO:0010976,GO:0021549,GO:0030246,GO:0031175,GO:0031225,GO:0043209,GO:0045121,GO:0050731,GO:0005515,GO:0005886,GO:0007155	Notch signaling pathway|positive regulation of gene expression|positive regulation of sodium ion transport|positive regulation of neuron projection development|cerebellum development|carbohydrate binding|neuron projection development|anchored component of membrane|myelin sheath|membrane raft|positive regulation of peptidyl-tyrosine phosphorylation|protein binding|plasma membrane|cell adhesion	rno04514	Cell adhesion molecules (CAMs)
Cntnap2	7.21339	3.04945	11.3773	3.73094	1.89954	0.000315565	0.00163249	Up	0.00608285	0.0189083	0.00554704	0.00613349	0.0246104	0.0258911	0.0581256	0.0537228	0.0461083	0.0669945	GeneID:500105,Genbank:XM_008762930.2,RGD:1307076	contactin associated protein-like 2	GO:0044224,GO:0030534,GO:0005886,GO:0044325,GO:0030673,GO:0007612,GO:0045163,GO:0008076,GO:0048812,GO:0009986,GO:0016020,GO:0016021,GO:0031175,GO:0019899,GO:0071109,GO:0033270,GO:0021756,GO:0071205,GO:0035176,GO:0021761,GO:0071625,GO:0042297,GO:0021794,GO:0002020,GO:0097060,GO:0043025,GO:0021987,GO:0005769,GO:0030425,GO:0005794	juxtaparanode region of axon|adult behavior|plasma membrane|ion channel binding|axolemma|learning|clustering of voltage-gated potassium channels|voltage-gated potassium channel complex|neuron projection morphogenesis|cell surface|membrane|integral component of membrane|neuron projection development|enzyme binding|superior temporal gyrus development|paranode region of axon|striatum development|pro…	rno04514	Cell adhesion molecules (CAMs)
Col1a2	45.8454	24.3014	67.3894	2.77307	1.47148	0.0363559	0.105256	Up	0.763728	0.503817	0.02578	0.126248	0.0428847	0.237106	0.616572	0.890319	1.30639	1.76805	GeneID:84352,Genbank:NM_053356.1,RGD:621351	collagen type I alpha 2 chain	GO:0071230,GO:0030674,GO:0003674,GO:0071300,GO:0031012,GO:0005201,GO:0071310,GO:0005576,GO:0071873,GO:0005581,GO:0005584,GO:0005615,GO:0042802,GO:0005622,GO:0097067,GO:0043589,GO:0005783,GO:0046332,GO:0007179,GO:0046872,GO:0007266,GO:0001501,GO:0048407,GO:0008217,GO:0001568,GO:0070208,GO:0030199,GO:0002020	cellular response to amino acid stimulus|protein binding, bridging|molecular_function|cellular response to retinoic acid|extracellular matrix|extracellular matrix structural constituent|cellular response to organic substance|extracellular region|response to norepinephrine|collagen trimer|collagen type I trimer|extracellular space|identical protein binding|intracellular|cellular response to thyroi…	rno04151,rno04512,rno04510,rno04611,rno04926,rno04974,rno04933,rno05165,rno05146	PI3K-Akt signaling pathway|ECM-receptor interaction|Focal adhesion|Platelet activation|Relaxin signaling pathway|Protein digestion and absorption|AGE-RAGE signaling pathway in diabetic complications|Human papillomavirus infection|Amoebiasis
Col26a1	7.88011	4.54042	11.2198	2.47109	1.30515	0.00761435	0.0279052	Up	0.097607	0.0495264	0.101698	0.0664063	0.158739	0.117402	0.419187	0.165649	0.21153	0.188146	GeneID:685612,Genbank:NM_001271268.1,RGD:1591401	collagen, type XXVI, alpha 1	GO:0010811,GO:0005578,GO:0005783,GO:0005794	positive regulation of cell-substrate adhesion|proteinaceous extracellular matrix|endoplasmic reticulum|Golgi apparatus
Col28a1	5.09451	1.69178	8.49723	5.02265	2.32845	0.000582144	0.00286124	Up	0.0125814	0	0.0669746	0.0122321	0.0123701	0.0897938	0.138378	0.0908883	0.115713	0.0901415	GeneID:312115,Genbank:XM_003749699.4,RGD:1564680	collagen type XXVIII alpha 1 chain	GO:0031012,GO:0004867,GO:0005604,GO:0010951	extracellular matrix|serine-type endopeptidase inhibitor activity|basement membrane|negative regulation of endopeptidase activity
Col8a1	9.93677	5.03835	14.8352	2.94446	1.558	0.000324472	0.00167454	Up	0.0884782	0.134601	0.0551426	0.100148	0.122366	0.29829	0.318207	0.149398	0.425361	0.148251	GeneID:304021,Genbank:XM_017598011.1,RGD:1309361	collagen, type VIII, alpha 1	GO:0031012,GO:0035987,GO:0048593,GO:0050673,GO:0005581,GO:0005615,GO:0010811	extracellular matrix|endodermal cell differentiation|camera-type eye morphogenesis|epithelial cell proliferation|collagen trimer|extracellular space|positive regulation of cell-substrate adhesion
Colgalt2	18.5756	26.4456	10.7056	0.404815	-1.30467	8.89e-05	0.000513202	Down	0.343004	0.202916	0.431202	0.243566	0.454463	0.163166	0.160455	0.0841881	0.151816	0.16804	GeneID:289081,Genbank:XM_008769687.2,RGD:1304702	collagen beta(1-O)galactosyltransferase 2			rno00310,rno00514	Lysine degradation|Other types of O-glycan biosynthesis
Coq10b	1692.97	2653.55	732.395	0.276006	-1.85723	0	0	Down	49.4175	45.9347	49.6989	52.6828	49.9037	12.1624	12.9653	14.497	16.0849	15.3121	GeneID:301416,Genbank:NM_001009671.1,RGD:1359509	coenzyme Q10B	GO:0045333,GO:0048039,GO:0005739,GO:0005743,GO:0006744	cellular respiration|ubiquinone binding|mitochondrion|mitochondrial inner membrane|ubiquinone biosynthetic process
Coro6	5.63115	2.7675	8.4948	3.06949	1.618	0.00666103	0.0248987	Up	0.0467467	0	0.0261629	0.0142763	0.0292105	0.0624458	0.101144	0.109622	0.0309057	0.062578	GeneID:245982,Genbank:XM_006246888.3,RGD:708560	coronin 6	GO:0015629,GO:0030036,GO:0051015	actin cytoskeleton|actin cytoskeleton organization|actin filament binding
Cpb1	8.61108	1.5437	15.6785	10.1564	3.34432	4.63e-07	3.88e-06	Up	0	0	0.149991	0	0	0.889345	0.827965	0.229744	0.586601	0.4121	GeneID:24271,Genbank:NM_012533.2,RGD:2391	carboxypeptidase B1	GO:0005575,GO:0005615,GO:0006508,GO:0008150,GO:0008270,GO:0004180,GO:0004181	cellular_component|extracellular space|proteolysis|biological_process|zinc ion binding|carboxypeptidase activity|metallocarboxypeptidase activity	rno04972,rno04974	Pancreatic secretion|Protein digestion and absorption
Cpeb1	0.98741	1.97482	0	0	#NAME?	0.0214477	0.0680765	Down	0.0271141	0.0140339	0.0365361	0.0133737	0.0268103	0	0	0	0	0	GeneID:293056,Genbank:XM_017588939.1,RGD:1310421	cytoplasmic polyadenylation element binding protein 1	GO:0005634,GO:0005654,GO:0005737,GO:0030054,GO:0005813,GO:0030335,GO:0005829,GO:0030426,GO:0006397,GO:0032869,GO:0035925,GO:0071230,GO:0043005,GO:0043022,GO:0071456,GO:0043025,GO:0072687,GO:1990124,GO:2000766,GO:0000900,GO:0000932,GO:0003723,GO:0003729,GO:0003730,GO:0006412,GO:0006417,GO:0007130,GO:0008135,GO:0008285,GO:0010976,GO:0045182,GO:0014069,GO:0045202,GO:0016020,GO:0045211,GO:0017148,GO:…	nucleus|nucleoplasm|cytoplasm|cell junction|centrosome|positive regulation of cell migration|cytosol|growth cone|mRNA processing|cellular response to insulin stimulus|mRNA 3'-UTR AU-rich region binding|cellular response to amino acid stimulus|neuron projection|ribosome binding|cellular response to hypoxia|neuronal cell body|meiotic spindle|messenger ribonucleoprotein complex|negative regulation o…	rno04114,rno04914	Oocyte meiosis|Progesterone-mediated oocyte maturation
Cpm	5.15895	2.40774	7.91017	3.28532	1.71603	0.0438668	0.122978	Up	0.0396523	0.0247256	0.0146767	0.0162119	0	0.15328	0.0455952	0.0445136	0.026183	0.0355383	GeneID:314855,Genbank:NM_001108098.1,RGD:1310532	carboxypeptidase M	GO:0006518,GO:0008270,GO:0009986,GO:0016485,GO:0004181,GO:0004185,GO:0005615	peptide metabolic process|zinc ion binding|cell surface|protein processing|metallocarboxypeptidase activity|serine-type carboxypeptidase activity|extracellular space
Cpne4	14.0389	5.72038	22.3574	3.90839	1.96657	1.42e-07	1.27e-06	Up	0.0285963	0.0444635	0.0065739	0.0145285	0.0508546	0.121117	0.102028	0.158191	0.201957	0.126114	GeneID:367160,Genbank:NM_001109003.1,RGD:1308844	copine 4
Cpt1a	4254.65	6108.28	2401.02	0.393077	-1.34712	0	0	Down	63.6814	63.9682	67.1759	65.6008	64.6013	26.8191	27.4237	27.5541	26.5878	25.9295	GeneID:25757,Genbank:XM_006230695.2,RGD:2396	carnitine palmitoyltransferase 1A	GO:0042493,GO:0009437,GO:0001676,GO:0042755,GO:0004095,GO:0042802,GO:0043231,GO:0005515,GO:0005739,GO:0014070,GO:0046320,GO:0016021,GO:0005741,GO:0050796,GO:0030855,GO:0005789,GO:0051260,GO:0031307,GO:0006006,GO:0071398,GO:0031998,GO:0006635,GO:1990698,GO:0032000,GO:0006641	response to drug|carnitine metabolic process|long-chain fatty acid metabolic process|eating behavior|carnitine O-palmitoyltransferase activity|identical protein binding|intracellular membrane-bounded organelle|protein binding|mitochondrion|response to organic cyclic compound|regulation of fatty acid oxidation|integral component of membrane|mitochondrial outer membrane|regulation of insulin secret…	rno00071,rno04152,rno04922,rno04920,rno03320,rno04714,rno04931	Fatty acid degradation|AMPK signaling pathway|Glucagon signaling pathway|Adipocytokine signaling pathway|PPAR signaling pathway|Thermogenesis|Insulin resistance
Crocc	22.9597	14.1209	31.7985	2.25188	1.17113	0.000122934	0.000687567	Up	0.0241801	0.0548794	0.0792886	0.0859811	0.0385514	0.190624	0.157511	0.0745586	0.119517	0.182921	GeneID:313663,Genbank:XM_017593421.1,RGD:1305364	ciliary rootlet coiled-coil, rootletin	GO:0032053,GO:0005813,GO:0033365,GO:0005814,GO:0035253,GO:0005829,GO:0005886,GO:0007098,GO:0045494,GO:0008104,GO:0045724,GO:0010457,GO:0051656,GO:0010669,GO:1903566,GO:0015629,GO:0001917,GO:0003779,GO:0019894,GO:0005198	ciliary basal body organization|centrosome|protein localization to organelle|centriole|ciliary rootlet|cytosol|plasma membrane|centrosome cycle|photoreceptor cell maintenance|protein localization|positive regulation of cilium assembly|centriole-centriole cohesion|establishment of organelle localization|epithelial structure maintenance|positive regulation of protein localization to cilium|actin cy…
Crtap	3.2651	5.71266	0.817545	0.143111	-2.80479	0.0269164	0.08215	Down	0.282972	0	0.216104	0	0	0.0930044	0	0	0	0	GeneID:363158,Genbank:NM_001108785.1,RGD:1565180	cartilage associated protein	GO:0005783,GO:0018400	endoplasmic reticulum|peptidyl-proline hydroxylation to 3-hydroxy-L-proline
Cry1	111.656	149.924	73.3888	0.489508	-1.0306	2.24e-16	4.28e-15	Down	2.50378	2.56026	2.71346	2.64149	2.15418	1.3019	0.93662	1.65855	1.3275	1.23922	GeneID:299691,Genbank:XM_008765225.2,RGD:735083	cryptochrome circadian clock 1	GO:0003914,GO:0005634,GO:0005739,GO:0006094,GO:0006351,GO:0032868,GO:0006975,GO:0032922,GO:0007165,GO:0033762,GO:0035257,GO:0042593,GO:2000001,GO:2000323,GO:0042752,GO:2000850,GO:0000122,GO:0000166,GO:0000989,GO:0001046,GO:0001047,GO:0003690,GO:0003904,GO:0007623,GO:0008134,GO:0009881,GO:0018298,GO:0019900,GO:0019901,GO:0019902,GO:0042754,GO:0019915,GO:0031397,GO:0042826,GO:0043153,GO:0045744,GO:…	DNA (6-4) photolyase activity|nucleus|mitochondrion|gluconeogenesis|transcription, DNA-templated|response to insulin|DNA damage induced protein phosphorylation|circadian regulation of gene expression|signal transduction|response to glucagon|nuclear hormone receptor binding|glucose homeostasis|regulation of DNA damage checkpoint|negative regulation of glucocorticoid receptor signaling pathway|regu…	rno04710	Circadian rhythm
Crym	680.065	1027.02	333.112	0.324348	-1.62438	4.22e-177	9.1e-175	Down	57.887	53.763	49.9641	53.9131	55.3578	20.2884	18.9081	18.9813	18.1197	16.1048	GeneID:117024,Genbank:NM_053955.1,RGD:620943	crystallin, mu	GO:0070327,GO:0042803,GO:0007605,GO:0003714,GO:0009725,GO:0047127,GO:0016639,GO:0005634,GO:0050661,GO:0005737,GO:0005739,GO:0033280,GO:0042403,GO:0005829,GO:0055114,GO:0070324,GO:0000122,GO:0042562,GO:0006839,GO:0003674	thyroid hormone transport|protein homodimerization activity|sensory perception of sound|transcription corepressor activity|response to hormone|thiomorpholine-carboxylate dehydrogenase activity|oxidoreductase activity, acting on the CH-NH2 group of donors, NAD or NADP as acceptor|nucleus|NADP binding|cytoplasm|mitochondrion|response to vitamin D|thyroid hormone metabolic process|cytosol|oxidation-…
Csf3r	34.51	17.4565	51.5636	2.95384	1.56259	2.37e-11	3.15e-10	Up	0.104958	0.108224	0.208517	0.0762746	0.154081	0.327612	0.389372	0.320471	0.27188	0.219232	GeneID:298518,Genbank:XM_017593288.1,RGD:1309114	colony stimulating factor 3 receptor	GO:0016021,GO:0019221,GO:0030593,GO:0045637,GO:0051916,GO:0097186,GO:0003674,GO:0004896,GO:0005575	integral component of membrane|cytokine-mediated signaling pathway|neutrophil chemotaxis|regulation of myeloid cell differentiation|granulocyte colony-stimulating factor binding|amelogenesis|molecular_function|cytokine receptor activity|cellular_component	rno04630,rno04151,rno04060,rno04640,rno05200	Jak-STAT signaling pathway|PI3K-Akt signaling pathway|Cytokine-cytokine receptor interaction|Hematopoietic cell lineage|Pathways in cancer
Cspg5	8.24991	11.589	4.91085	0.423752	-1.23871	0.0111596	0.0389591	Down	0.263582	0.357679	0.250286	0.164235	0.334009	0.0861295	0.0805353	0.0293373	0.144973	0.0871804	GeneID:50568,Genbank:NM_019284.1,RGD:2431	chondroitin sulfate proteoglycan 5	GO:0005794,GO:0005886,GO:0009986,GO:0016021,GO:0030660,GO:0031103,GO:0040008,GO:0050804,GO:0000139,GO:0005789	Golgi apparatus|plasma membrane|cell surface|integral component of membrane|Golgi-associated vesicle membrane|axon regeneration|regulation of growth|modulation of chemical synaptic transmission|Golgi membrane|endoplasmic reticulum membrane
Ctnna2	2.55015	1.02502	4.07527	3.97579	1.99124	0.037773	0.108606	Up	0.00930565	0.0191778	0	0.00929038	0.00935109	0.02942	0	0.0505777	0.0397247	0.0504989	GeneID:297357,Genbank:NM_001106598.1,RGD:1305060	catenin alpha 2	GO:0060134,GO:0007155,GO:0007409,GO:0014069,GO:0016323,GO:0021942,GO:0030027,GO:0030424,GO:0042802,GO:0045296,GO:0048813,GO:0048854,GO:0005737,GO:0051015,GO:0005912,GO:0051823,GO:0005913	prepulse inhibition|cell adhesion|axonogenesis|postsynaptic density|basolateral plasma membrane|radial glia guided migration of Purkinje cell|lamellipodium|axon|identical protein binding|cadherin binding|dendrite morphogenesis|brain morphogenesis|cytoplasm|actin filament binding|adherens junction|regulation of synapse structural plasticity|cell-cell adherens junction	rno04390,rno04520,rno04670,rno05200,rno05226,rno05213,rno05412,rno05100	Hippo signaling pathway|Adherens junction|Leukocyte transendothelial migration|Pathways in cancer|Gastric cancer|Endometrial cancer|Arrhythmogenic right ventricular cardiomyopathy (ARVC)|Bacterial invasion of epithelial cells
Cux2	53.6154	74.4794	32.7513	0.439737	-1.18529	6.28e-11	8.04e-10	Down	0.51883	0.416336	0.522925	0.415677	0.410037	0.25217	0.147302	0.268055	0.229794	0.166373	GeneID:288665,Genbank:XM_017598302.1,RGD:1305967	cut-like homeobox 2	GO:0048193,GO:0000977,GO:0050775,GO:0050890,GO:0000978,GO:0001078,GO:0003677,GO:0005634,GO:0051965,GO:0006351,GO:0061003,GO:0007275,GO:0071310,GO:0007614,GO:2000463,GO:0010628,GO:0000122,GO:0043565,GO:0045892,GO:0000139	Golgi vesicle transport|RNA polymerase II regulatory region sequence-specific DNA binding|positive regulation of dendrite morphogenesis|cognition|RNA polymerase II proximal promoter sequence-specific DNA binding|transcriptional repressor activity, RNA polymerase II proximal promoter sequence-specific DNA binding|DNA binding|nucleus|positive regulation of synapse assembly|transcription, DNA-templa…
Cx3cl1	17.8299	10.4221	25.2377	2.42156	1.27594	7.05e-05	0.000415318	Up	0.240189	0.163789	0.107863	0.147541	0.135751	0.489254	0.250076	0.433654	0.445229	0.353338	GeneID:89808,Genbank:XM_008772329.2,RGD:620458	C-X3-C motif chemokine ligand 1	GO:0005178,GO:0005576,GO:0005615,GO:0005737,GO:0005886,GO:0006935,GO:0010759,GO:0010976,GO:0006954,GO:0016021,GO:0006955,GO:0019221,GO:0030168,GO:0033622,GO:0030335,GO:0042060,GO:0030336,GO:0042995,GO:0043547,GO:0045766,GO:0045785,GO:0001666,GO:0050902,GO:0045906,GO:0001774,GO:0051041,GO:0048020,GO:0002052,GO:0048245,GO:0002523,GO:0060055,GO:0060080,GO:0002548,GO:0070098,GO:0070374,GO:0071346,GO:…	integrin binding|extracellular region|extracellular space|cytoplasm|plasma membrane|chemotaxis|positive regulation of macrophage chemotaxis|positive regulation of neuron projection development|inflammatory response|integral component of membrane|immune response|cytokine-mediated signaling pathway|platelet activation|integrin activation|positive regulation of cell migration|wound healing|negative …	rno04668,rno04060,rno04062	TNF signaling pathway|Cytokine-cytokine receptor interaction|Chemokine signaling pathway
Cxcl1	148.478	42.3271	254.629	6.01575	2.58874	2.53e-97	2.71e-95	Up	2.39535	1.49907	2.76275	2.27349	1.87567	13.3262	10.5077	13.0267	11.4112	11.9217	GeneID:81503,Genbank:NM_030845.1,RGD:619869	chemokine (C-X-C motif) ligand 1	GO:0006954,GO:0006955,GO:0007186,GO:0007204,GO:0008009,GO:0043268,GO:0045236,GO:0008083,GO:0051384,GO:0009408,GO:0060326,GO:0070098,GO:0070965,GO:0090023,GO:1902035,GO:0001975,GO:0002526,GO:0002690,GO:0005615,GO:0005623,GO:0006952,GO:0010332,GO:0010469,GO:0010765,GO:0030593,GO:0032355,GO:0032496,GO:0032930,GO:0042127	inflammatory response|immune response|G-protein coupled receptor signaling pathway|positive regulation of cytosolic calcium ion concentration|chemokine activity|positive regulation of potassium ion transport|CXCR chemokine receptor binding|growth factor activity|response to glucocorticoid|response to heat|cell chemotaxis|chemokine-mediated signaling pathway|positive regulation of neutrophil media…	rno04668,rno04060,rno04621,rno04657,rno04062,rno05132,rno05134,rno05167	TNF signaling pathway|Cytokine-cytokine receptor interaction|NOD-like receptor signaling pathway|IL-17 signaling pathway|Chemokine signaling pathway|Salmonella infection|Legionellosis|Kaposi's sarcoma-associated herpesvirus infection
Cxcl2	13.6531	21.167	6.1392	0.290037	-1.78569	2.29e-06	1.73e-05	Down	1.00477	1.34154	1.17285	0.714122	0.776239	0.249771	0.167543	0.132547	0.585904	0.132004	GeneID:114105,Genbank:NM_053647.1,RGD:70069	C-X-C motif chemokine ligand 2	GO:0070098,GO:0010469,GO:0005615,GO:0070997,GO:0030593,GO:0071222,GO:0030595,GO:0071347,GO:0005623,GO:0006954,GO:0006955,GO:0007186,GO:0032355,GO:0007204,GO:0090023,GO:0032496,GO:0008009,GO:0042060,GO:0042127,GO:0001975,GO:0045236,GO:0009408,GO:0002237,GO:0051384,GO:0010332,GO:0002690	chemokine-mediated signaling pathway|regulation of signaling receptor activity|extracellular space|neuron death|neutrophil chemotaxis|cellular response to lipopolysaccharide|leukocyte chemotaxis|cellular response to interleukin-1|cell|inflammatory response|immune response|G-protein coupled receptor signaling pathway|response to estradiol|positive regulation of cytosolic calcium ion concentration|…	rno04064,rno04668,rno04060,rno04621,rno04657,rno04062,rno05132,rno05134,rno05167	NF-kappa B signaling pathway|TNF signaling pathway|Cytokine-cytokine receptor interaction|NOD-like receptor signaling pathway|IL-17 signaling pathway|Chemokine signaling pathway|Salmonella infection|Legionellosis|Kaposi's sarcoma-associated herpesvirus infection
Cxcr2	6.65739	1.78364	11.5311	6.46494	2.69264	0.000744171	0.0035621	Up	0.0602843	0	0.036056	0.0199459	0.0399433	0.189108	0.265573	0.479572	0.0857497	0.152261	GeneID:29385,Genbank:XM_008767213.2,RGD:2906	C-X-C motif chemokine receptor 2	GO:0006935,GO:0006968,GO:0007165,GO:0007166,GO:0007186,GO:0007200,GO:0031623,GO:0007204,GO:0033030,GO:0008284,GO:0038112,GO:0009986,GO:0042119,GO:0042629,GO:0043066,GO:0043117,GO:0045766,GO:0070098,GO:0002438,GO:0002690,GO:0003674,GO:0004871,GO:0004918,GO:0004950,GO:0005575,GO:0005622,GO:0005886,GO:0010666,GO:0016020,GO:0016021,GO:0016494,GO:0019959,GO:0072173,GO:0030593,GO:0090023,GO:0030901	chemotaxis|cellular defense response|signal transduction|cell surface receptor signaling pathway|G-protein coupled receptor signaling pathway|phospholipase C-activating G-protein coupled receptor signaling pathway|receptor internalization|positive regulation of cytosolic calcium ion concentration|negative regulation of neutrophil apoptotic process|positive regulation of cell proliferation|interle…	rno04072,rno04060,rno04144,rno04062	Phospholipase D signaling pathway|Cytokine-cytokine receptor interaction|Endocytosis|Chemokine signaling pathway
Cybb	19.2615	27.9837	10.5394	0.376627	-1.40879	5.32e-06	3.79e-05	Down	0.629674	0.511819	0.577385	0.503615	0.27116	0.351294	0.186685	0.147856	0.254314	0.110633	GeneID:66021,Genbank:NM_023965.1,RGD:620574	cytochrome b-245 beta chain	GO:0005887,GO:0006801,GO:0006954,GO:0007584,GO:0009055,GO:0016174,GO:0016175,GO:0045766,GO:0046982,GO:0020037,GO:0048471,GO:0022900,GO:0050660,GO:0050665,GO:0055114,GO:0071276,GO:0071361,GO:0071456,GO:0097411,GO:0005515,GO:0005622,GO:0005635,GO:0005737,GO:0005783,GO:0005791,GO:0005794,GO:0005886,GO:0030425,GO:0042493,GO:0042535,GO:0042554,GO:0043020,GO:0043025,GO:1904044,GO:0045087,GO:1904845,GO:…	integral component of plasma membrane|superoxide metabolic process|inflammatory response|response to nutrient|electron transfer activity|NAD(P)H oxidase activity|superoxide-generating NADPH oxidase activity|positive regulation of angiogenesis|protein heterodimerization activity|heme binding|perinuclear region of cytoplasm|electron transport chain|flavin adenine dinucleotide binding|hydrogen perox…	rno04066,rno04145,rno04216,rno04217,rno04621,rno04670,rno04933,rno05140	HIF-1 signaling pathway|Phagosome|Ferroptosis|Necroptosis|NOD-like receptor signaling pathway|Leukocyte transendothelial migration|AGE-RAGE signaling pathway in diabetic complications|Leishmaniasis
Cyp26a1	32.7095	44.5975	20.8215	0.466875	-1.09889	2.21e-06	1.68e-05	Down	1.61609	1.16738	1.29842	1.75427	1.2443	0.672322	0.381772	0.602496	0.704852	0.941193	GeneID:154985,Genbank:NM_130408.2,RGD:620161	cytochrome P450, family 26, subfamily a, polypeptide 1	GO:0042573,GO:0005575,GO:0048384,GO:0006805,GO:0055114,GO:0007417,GO:0008401,GO:0009952,GO:0014032,GO:0016125,GO:0016491,GO:0071300,GO:0016709,GO:0020037,GO:0032526,GO:0001972,GO:0033189,GO:0004497,GO:0034653,GO:0005506	retinoic acid metabolic process|cellular_component|retinoic acid receptor signaling pathway|xenobiotic metabolic process|oxidation-reduction process|central nervous system development|retinoic acid 4-hydroxylase activity|anterior/posterior pattern specification|neural crest cell development|sterol metabolic process|oxidoreductase activity|cellular response to retinoic acid|oxidoreductase activity…	rno00830	Retinol metabolism
Cyp26b1	28.541	42.2899	14.7921	0.349779	-1.51548	2.96e-09	3.22e-08	Down	0.590925	0.530757	0.448152	0.466597	0.459822	0.228836	0.12951	0.288115	0.142259	0.143676	GeneID:312495,Genbank:NM_181087.2,RGD:631379	cytochrome P450, family 26, subfamily b, polypeptide 1	GO:0006954,GO:0007140,GO:0007283,GO:0008401,GO:0009954,GO:0010628,GO:0048384,GO:0016125,GO:0048385,GO:0016491,GO:0048387,GO:0016709,GO:0055114,GO:0060349,GO:0061436,GO:0070268,GO:0071300,GO:2001037,GO:0001709,GO:0001768,GO:0001972,GO:0005506,GO:0005575,GO:0005737,GO:0005789,GO:0006805,GO:0020037,GO:0030326,GO:0031090,GO:0032526,GO:0033189,GO:0034653,GO:0043587,GO:0045580	inflammatory response|male meiotic nuclear division|spermatogenesis|retinoic acid 4-hydroxylase activity|proximal/distal pattern formation|positive regulation of gene expression|retinoic acid receptor signaling pathway|sterol metabolic process|regulation of retinoic acid receptor signaling pathway|oxidoreductase activity|negative regulation of retinoic acid receptor signaling pathway|oxidoreducta…	rno00830	Retinol metabolism
Cyp2c24	7.98837	2.75928	13.2175	4.79019	2.26008	1.27e-05	8.54e-05	Up	0.0246084	0.0767543	0.068157	0.101184	0.0505457	0.265278	0.423464	0.222349	0.353727	0.194203	GeneID:499353,Genbank:XM_017589587.1,RGD:1563697	cytochrome P450, family 2, subfamily c, polypeptide 24	GO:0071614,GO:0006805,GO:0008392,GO:0008395,GO:0016712,GO:0019369,GO:0020037,GO:0042738,GO:0043231,GO:0043651,GO:0005506,GO:0055114,GO:0005737,GO:0006082	linoleic acid epoxygenase activity|xenobiotic metabolic process|arachidonic acid epoxygenase activity|steroid hydroxylase activity|oxidoreductase activity, acting on paired donors, with incorporation or reduction of molecular oxygen, reduced flavin or flavoprotein as one donor, and incorporation of one atom of oxygen|arachidonic acid metabolic process|heme binding|exogenous drug catabolic process…	rno00140,rno00590,rno00591,rno00830,rno04726,rno04750,rno05204	Steroid hormone biosynthesis|Arachidonic acid metabolism|Linoleic acid metabolism|Retinol metabolism|Serotonergic synapse|Inflammatory mediator regulation of TRP channels|Chemical carcinogenesis
Cyp3a71-ps	76.2794	49.5543	103.005	2.07862	1.05563	4.74e-12	6.68e-11	Up	0.582417	0.638498	0.604008	0.581617	0.546803	1.27685	1.38307	1.65507	1.3866	1.14604	GeneID:690383,Genbank:XM_008769030.2,RGD:1597309	cytochrome P450, family 3, subfamily a, polypeptide 71, pseudogene
Cyp4f17	102.652	67.6061	137.697	2.03675	1.02627	9.11e-15	1.57e-13	Up	0.468866	0.6736	0.58706	0.527639	0.466687	1.02369	0.986907	1.28389	1.29741	1.24461	GeneID:500801,Genbank:XM_006241085.3,RGD:1561655	cytochrome P450, family 4, subfamily f, polypeptide 17	GO:0020037,GO:0055114,GO:0004497,GO:0005506,GO:0016705	heme binding|oxidation-reduction process|monooxygenase activity|iron ion binding|oxidoreductase activity, acting on paired donors, with incorporation or reduction of molecular oxygen
Cyp51	6766.05	3941.91	9590.18	2.43288	1.28266	0	0	Up	56.4507	55.451	56.709	58.5055	56.4624	142.199	145.217	150.421	147.547	149.869	GeneID:25427,Genbank:NM_012941.2,RGD:2481	cytochrome P450, family 51	GO:0033488,GO:0005789,GO:0043231,GO:0005886,GO:0045540,GO:0006694,GO:0008398,GO:0016021,GO:0055114,GO:0016125,GO:0016126,GO:0070988,GO:0016491,GO:0020037,GO:0005506,GO:0031090,GO:0005783	cholesterol biosynthetic process via 24,25-dihydrolanosterol|endoplasmic reticulum membrane|intracellular membrane-bounded organelle|plasma membrane|regulation of cholesterol biosynthetic process|steroid biosynthetic process|sterol 14-demethylase activity|integral component of membrane|oxidation-reduction process|sterol metabolic process|sterol biosynthetic process|demethylation|oxidoreductase ac…	rno00100	Steroid biosynthesis
Cyp7a1	4066.5	2367.47	5765.53	2.43531	1.28411	0	0	Up	27.3461	29.3891	29.8626	28.7386	27.5472	71.7462	72.4382	81.6277	76.6659	78.3946	GeneID:25428,Genbank:NM_012942.2,RGD:2482	cytochrome P450, family 7, subfamily a, polypeptide 1	GO:0042632,GO:0006699,GO:0043231,GO:0006707,GO:0008123,GO:0055114,GO:0070857,GO:0008395,GO:0071333,GO:0020037,GO:0005506,GO:0031090,GO:0005789,GO:0071397	cholesterol homeostasis|bile acid biosynthetic process|intracellular membrane-bounded organelle|cholesterol catabolic process|cholesterol 7-alpha-monooxygenase activity|oxidation-reduction process|regulation of bile acid biosynthetic process|steroid hydroxylase activity|cellular response to glucose stimulus|heme binding|iron ion binding|organelle membrane|endoplasmic reticulum membrane|cellular r…	rno00120,rno00140,rno03320,rno04976,rno04979	Primary bile acid biosynthesis|Steroid hormone biosynthesis|PPAR signaling pathway|Bile secretion|Cholesterol metabolism
Cyr61	1085.46	705.222	1465.69	2.07834	1.05543	1.1e-115	1.39e-113	Up	17.3356	16.2918	18.3043	17.5415	18.1359	38.8024	39.2685	40.0891	41.7498	39.6659	GeneID:83476,Genbank:NM_031327.2,RGD:620763	cysteine-rich, angiogenic inducer, 61	GO:0003278,GO:0003281,GO:0005178,GO:0005520,GO:0010518,GO:0005578,GO:0010811,GO:0005615,GO:0030198,GO:0030335,GO:0045669,GO:0030513,GO:0045766,GO:0045860,GO:0045944,GO:0001558,GO:0070372,GO:0050840,GO:0001649,GO:0072593,GO:0060413,GO:0001934,GO:0002041,GO:0098609,GO:2000304,GO:0003181,GO:0006935,GO:0007155,GO:0007165,GO:0007267,GO:0033690,GO:0008201,GO:0043065,GO:0043066,GO:0043280,GO:0044319,GO:…	apoptotic process involved in heart morphogenesis|ventricular septum development|integrin binding|insulin-like growth factor binding|positive regulation of phospholipase activity|proteinaceous extracellular matrix|positive regulation of cell-substrate adhesion|extracellular space|extracellular matrix organization|positive regulation of cell migration|positive regulation of osteoblast differentiat…
Cytip	67.1323	99.6154	34.6491	0.347829	-1.52355	3.49e-20	7.94e-19	Down	2.00702	1.78908	1.99354	1.89766	2.0148	0.575195	0.513641	0.796496	1.13616	0.819429	GeneID:311047,Genbank:XM_006234202.3,RGD:1307990	cytohesin 1 interacting protein	GO:0005769,GO:0005829,GO:0005938,GO:0030155,GO:0005654,GO:0005737	early endosome|cytosol|cell cortex|regulation of cell adhesion|nucleoplasm|cytoplasm
Ddhd1	228.9	108.772	349.027	3.20878	1.68203	3.99e-55	2.54e-53	Up	0.916874	0.871435	0.910869	0.915911	0.825587	3.46738	2.82347	3.076	3.09112	2.69187	GeneID:305816,Genbank:XM_006251770.3,RGD:1308576	DDHD domain containing 1	GO:0046872,GO:0090141,GO:0004620,GO:0005737,GO:0030382	metal ion binding|positive regulation of mitochondrial fission|phospholipase activity|cytoplasm|sperm mitochondrion organization
Ddit4	284.396	444.849	123.942	0.278617	-1.84365	9.63e-104	1.08e-101	Down	16.7548	15.6225	14.8168	16.8126	15.2154	4.76239	4.35536	3.80981	5.2687	4.52573	GeneID:140942,Genbank:NM_080906.2,RGD:621731	DNA-damage-inducible transcript 4	GO:0072593,GO:0045820,GO:0032007,GO:0001764,GO:1901216,GO:0048011,GO:0005622,GO:1902532,GO:0051607,GO:0005737,GO:0005739,GO:0005829,GO:0032984,GO:0071549,GO:0033137,GO:0006915,GO:0042771,GO:0007420,GO:0071889,GO:0008283,GO:0001666,GO:0010801,GO:0030182	reactive oxygen species metabolic process|negative regulation of glycolytic process|negative regulation of TOR signaling|neuron migration|positive regulation of neuron death|neurotrophin TRK receptor signaling pathway|intracellular|negative regulation of intracellular signal transduction|defense response to virus|cytoplasm|mitochondrion|cytosol|protein-containing complex disassembly|cellular resp…	rno04151,rno04150,rno04140,rno05206	PI3K-Akt signaling pathway|mTOR signaling pathway|Autophagy - animal|MicroRNAs in cancer
Dhcr24	3498.48	1879.05	5117.91	2.72368	1.44555	2.82e-306	1.39e-303	Up	63.2412	60.0302	58.8467	55.7886	51.3187	169.782	164.22	159.766	162.366	157.243	GeneID:298298,Genbank:NM_001080148.1,RGD:1306529	24-dehydrocholesterol reductase	GO:0005783,GO:0005789,GO:0005829,GO:0005856,GO:0006695,GO:0016021,GO:0006979,GO:0016125,GO:0016491,GO:0007265,GO:0016614,GO:0016628,GO:0019899,GO:0050614,GO:0050660,GO:0030539,GO:0055114,GO:0031639,GO:0061024,GO:0000139,GO:0000246,GO:0005634,GO:0005737,GO:0008104,GO:0008202,GO:0008203,GO:0008285,GO:0009725,GO:0009888,GO:0042605,GO:0016020,GO:0042987,GO:0043066,GO:0043154,GO:0043588	endoplasmic reticulum|endoplasmic reticulum membrane|cytosol|cytoskeleton|cholesterol biosynthetic process|integral component of membrane|response to oxidative stress|sterol metabolic process|oxidoreductase activity|Ras protein signal transduction|oxidoreductase activity, acting on CH-OH group of donors|oxidoreductase activity, acting on the CH-CH group of donors, NAD or NADP as acceptor|enzyme b…	rno00100	Steroid biosynthesis
Dhcr7	2508.97	1165.61	3852.33	3.30498	1.72464	0	0	Up	18.3423	21.6358	20.3094	21.0864	20.0781	72.2824	68.0832	68.7741	71.2506	71.5516	GeneID:64191,Genbank:NM_022389.2,RGD:621769	7-dehydrocholesterol reductase	GO:0047598,GO:0016132,GO:0005829,GO:0016627,GO:0030154,GO:0006695,GO:0030176,GO:0050661,GO:0030324,GO:0055114,GO:0035264,GO:0009791,GO:0042127,GO:0009918,GO:0001568,GO:0043231,GO:0016126,GO:0005640,GO:0045540,GO:0005783	7-dehydrocholesterol reductase activity|brassinosteroid biosynthetic process|cytosol|oxidoreductase activity, acting on the CH-CH group of donors|cell differentiation|cholesterol biosynthetic process|integral component of endoplasmic reticulum membrane|NADP binding|lung development|oxidation-reduction process|multicellular organism growth|post-embryonic development|regulation of cell proliferatio…	rno00100	Steroid biosynthesis
Dhrs7	9442.63	14439.7	4445.53	0.307868	-1.69961	0	0	Down	246.883	241.345	251.569	263.968	253.367	71.481	73.6073	72.5987	74.5222	73.4943	GeneID:299131,Genbank:XM_017594092.1,RGD:1308036	dehydrogenase/reductase (SDR family) member 7	GO:0016491,GO:0055114	oxidoreductase activity|oxidation-reduction process
Disp1	94.9275	48.8489	141.006	2.88658	1.52936	2.01e-27	6.48e-26	Up	0.168756	0.279764	0.256748	0.196662	0.208042	0.623954	0.703554	0.698349	0.752068	0.736124	GeneID:289338,Genbank:NM_001105983.1,RGD:1307675	dispatched RND transporter family member 1	GO:0007225,GO:0007368,GO:0007389,GO:0008150,GO:0009880,GO:0009953,GO:0015833,GO:0016021,GO:0060539,GO:1904680,GO:0003674,GO:0005575,GO:0007224	patched ligand maturation|determination of left/right symmetry|pattern specification process|biological_process|embryonic pattern specification|dorsal/ventral pattern formation|peptide transport|integral component of membrane|diaphragm development|peptide transmembrane transporter activity|molecular_function|cellular_component|smoothened signaling pathway
Dkk2	6.76035	1.37068	12.15	8.8642	3.14799	1.51e-06	1.18e-05	Up	0	0	0.0143126	0.0315875	0.047529	0.232901	0.11999	0.0858189	0.151541	0.0340695	GeneID:295445,Genbank:NM_001106472.1,RGD:1308639	dickkopf WNT signaling pathway inhibitor 2	GO:0030178,GO:0039706,GO:0048019,GO:0090090,GO:0090263,GO:0005615,GO:0007275	negative regulation of Wnt signaling pathway|co-receptor binding|receptor antagonist activity|negative regulation of canonical Wnt signaling pathway|positive regulation of canonical Wnt signaling pathway|extracellular space|multicellular organism development	rno04310	Wnt signaling pathway
Dmtn	70.1492	46.0157	94.2827	2.04893	1.03487	8.09e-11	1.03e-09	Up	0.984988	0.690949	0.857833	0.957657	0.588844	1.68542	1.93085	1.34793	1.65826	1.86919	GeneID:361069,Genbank:XM_017599747.1,RGD:1311419	dematin actin binding protein	GO:0010801,GO:0010812,GO:0014069,GO:0014731,GO:0015629,GO:0016020,GO:0030032,GO:0048471,GO:0030036,GO:0048821,GO:0030194,GO:0050732,GO:0030507,GO:0051015,GO:0051017,GO:0051489,GO:0051895,GO:0065003,GO:0003779,GO:0005102,GO:0005829,GO:0005884,GO:0005886,GO:0008360,GO:0010591,GO:0010763,GO:0030863,GO:0031095,GO:0031253,GO:0031410,GO:0032956,GO:0033137,GO:0035584,GO:0070560,GO:0035585,GO:0071277,GO:…	negative regulation of peptidyl-threonine phosphorylation|negative regulation of cell-substrate adhesion|postsynaptic density|spectrin-associated cytoskeleton|actin cytoskeleton|membrane|lamellipodium assembly|perinuclear region of cytoplasm|actin cytoskeleton organization|erythrocyte development|positive regulation of blood coagulation|negative regulation of peptidyl-tyrosine phosphorylation|spe…
Dnah8	6.05975	1.3578	10.7617	7.92582	2.98656	4.15e-06	3.03e-05	Up	0	0	0.00891567	0.00327337	0.00663915	0.0174486	0.018728	0.0141839	0.0174512	0.01414	GeneID:207117,Genbank:XM_017601834.1,RGD:619986	dynein, axonemal, heavy chain 8	GO:0097228,GO:0005524,GO:0005575,GO:0007018,GO:0008150,GO:0008569,GO:0030286,GO:0036157,GO:0036158,GO:0045503,GO:0003341,GO:0045505,GO:0003674,GO:0051959,GO:0003777	sperm principal piece|ATP binding|cellular_component|microtubule-based movement|biological_process|ATP-dependent microtubule motor activity, minus-end-directed|dynein complex|outer dynein arm|outer dynein arm assembly|dynein light chain binding|cilium movement|dynein intermediate chain binding|molecular_function|dynein light intermediate chain binding|microtubule motor activity	rno05016	Huntington's disease
Dnase2b	57.8995	36.5345	79.2646	2.16958	1.11742	2.39e-09	2.63e-08	Up	0.141166	0.208154	0.169476	0.15428	0.110399	0.342872	0.50312	0.324856	0.306774	0.402451	GeneID:59296,Genbank:XM_017591060.1,RGD:70901	deoxyribonuclease II beta	GO:0004531,GO:0005576,GO:0005622,GO:0005737,GO:0005764,GO:0006259,GO:0006309,GO:0004520	deoxyribonuclease II activity|extracellular region|intracellular|cytoplasm|lysosome|DNA metabolic process|apoptotic DNA fragmentation|endodeoxyribonuclease activity	rno04142	Lysosome
Dnm1	30.4541	18.3932	42.515	2.31145	1.2088	7.61e-07	6.22e-06	Up	0.133153	0.0771262	0.221198	0.207462	0.285881	0.567362	0.454785	0.455827	0.563536	0.37999	GeneID:140694,Genbank:NM_080689.4,RGD:71096	dynamin 1	GO:0005654,GO:0005737,GO:0005794,GO:0005874,GO:0005886,GO:0016020,GO:0016185,GO:0006897,GO:0017124,GO:0019901,GO:0030117,GO:0030424,GO:0044877,GO:0031410,GO:0031623,GO:0045202,GO:0045211,GO:0046983,GO:0048285,GO:0000266,GO:1904645,GO:0050803,GO:0001917,GO:0050998,GO:0002031,GO:0003374,GO:0003924,GO:0005515,GO:0005525,GO:0005634,GO:0006898,GO:0007032,GO:0007605,GO:0008017,GO:0008021,GO:0008022,GO:…	nucleoplasm|cytoplasm|Golgi apparatus|microtubule|plasma membrane|membrane|synaptic vesicle budding from presynaptic endocytic zone membrane|endocytosis|SH3 domain binding|protein kinase binding|membrane coat|axon|protein-containing complex binding|cytoplasmic vesicle|receptor internalization|synapse|postsynaptic membrane|protein dimerization activity|organelle fission|mitochondrial fission|respo…	rno04072,rno04144,rno04961,rno04721,rno05100	Phospholipase D signaling pathway|Endocytosis|Endocrine and other factor-regulated calcium reabsorption|Synaptic vesicle cycle|Bacterial invasion of epithelial cells
Dpp6	37.5924	51.4215	23.7633	0.462127	-1.11364	4.64e-07	3.89e-06	Down	0	0	0	0	0	0	0	0	0	0	GeneID:29272,Genbank:XM_017592501.1,RGD:68402	dipeptidyl peptidase like 6	GO:1901381,GO:0042391,GO:0008076,GO:1903078,GO:0043025,GO:0043266,GO:0008236,GO:0008239,GO:0009986,GO:0043268,GO:0015459,GO:0072659,GO:1901379,GO:0016020,GO:0005515,GO:0016021,GO:0005886,GO:0019228,GO:0006508	positive regulation of potassium ion transmembrane transport|regulation of membrane potential|voltage-gated potassium channel complex|positive regulation of protein localization to plasma membrane|neuronal cell body|regulation of potassium ion transport|serine-type peptidase activity|dipeptidyl-peptidase activity|cell surface|positive regulation of potassium ion transport|potassium channel regula…
Dqx1	27.3785	16.2099	38.5472	2.37801	1.24975	1.15e-06	9.11e-06	Up	0.238598	0.223156	0.271608	0.315967	0.246356	0.453563	0.765161	0.605661	0.439157	0.483419	GeneID:680434,Genbank:XM_006236717.3,RGD:1591766	DEAQ box RNA-dependent ATPase 1	GO:0005524,GO:0005681,GO:0005737,GO:0006396,GO:0000398,GO:0003723,GO:0004004	ATP binding|spliceosomal complex|cytoplasm|RNA processing|mRNA splicing, via spliceosome|RNA binding|ATP-dependent RNA helicase activity
Drc3	4.67852	2.39897	6.95806	2.90043	1.53627	0.019233	0.0622277	Up	0	0	0.0223174	0.0123043	0.0495323	0.0390572	0.0467306	0.0804378	0.0922442	0.0133632	GeneID:287371,Genbank:XM_006246464.3,RGD:1309150	dynein regulatory complex subunit 3	GO:0005737,GO:0005930	cytoplasm|axoneme
Dus4l	15.1326	9.33874	20.9265	2.24083	1.16403	0.0130347	0.0445397	Up	0.104619	0.109277	0.13078	0.163522	0.090251	0.266061	0.151851	0.603865	0.197178	0.423159	GeneID:366593,Genbank:XM_006239993.3,RGD:1311445	dihydrouridine synthase 4-like	GO:0017150,GO:0050660,GO:0055114,GO:0002943,GO:0005829	tRNA dihydrouridine synthase activity|flavin adenine dinucleotide binding|oxidation-reduction process|tRNA dihydrouridine synthesis|cytosol
Dusp26	1.08265	2.16529	0	0	#NAME?	0.0139926	0.0472972	Down	0	0.0554465	0.0920365	0	0.0514013	0	0	0	0	0	GeneID:306527,Genbank:XM_006253232.3,RGD:1310090	dual specificity phosphatase 26 (putative)	GO:0070373,GO:0004647,GO:1902310,GO:0004721,GO:0004725,GO:0005634,GO:0005737,GO:0005794,GO:0006470,GO:0008138,GO:0035335,GO:0000122,GO:0044387,GO:0001102,GO:0045785,GO:0002039	negative regulation of ERK1 and ERK2 cascade|phosphoserine phosphatase activity|positive regulation of peptidyl-serine dephosphorylation|phosphoprotein phosphatase activity|protein tyrosine phosphatase activity|nucleus|cytoplasm|Golgi apparatus|protein dephosphorylation|protein tyrosine/serine/threonine phosphatase activity|peptidyl-tyrosine dephosphorylation|negative regulation of transcription …
Dusp4	2.20621	4.41243	0	0	#NAME?	0.00045816	0.00230242	Down	0	0.408202	0.0468969	0.102025	0.262684	0	0	0	0	0	GeneID:60587,Genbank:NM_022199.1,RGD:620625	dual specificity phosphatase 4	GO:1990439,GO:0035335,GO:0008330,GO:0004725,GO:0035970,GO:0016311,GO:0005634,GO:0005654,GO:0016791,GO:0070373,GO:0017017,GO:0005737,GO:0006470,GO:0000188,GO:0008138,GO:0001706	MAP kinase serine/threonine phosphatase activity|peptidyl-tyrosine dephosphorylation|protein tyrosine/threonine phosphatase activity|protein tyrosine phosphatase activity|peptidyl-threonine dephosphorylation|dephosphorylation|nucleus|nucleoplasm|phosphatase activity|negative regulation of ERK1 and ERK2 cascade|MAP kinase tyrosine/serine/threonine phosphatase activity|cytoplasm|protein dephosphory…	rno04010	MAPK signaling pathway
Dusp6	732.028	424.573	1039.48	2.4483	1.29178	3.95e-124	5.19e-122	Up	7.56895	7.3341	8.31493	8.04404	7.4763	20.7479	19.1572	20.8333	20.8369	20.1509	GeneID:116663,Genbank:NM_053883.2,RGD:70978	dual specificity phosphatase 6	GO:0043065,GO:0014070,GO:0004725,GO:0051409,GO:0017017,GO:0005737,GO:0060420,GO:0005829,GO:0006470,GO:0030154,GO:0070373,GO:0035335,GO:0008138,GO:0040036,GO:0042493,GO:0009953,GO:0000188,GO:0070848,GO:0042663,GO:0010033,GO:0001933,GO:0010942,GO:0004721	positive regulation of apoptotic process|response to organic cyclic compound|protein tyrosine phosphatase activity|response to nitrosative stress|MAP kinase tyrosine/serine/threonine phosphatase activity|cytoplasm|regulation of heart growth|cytosol|protein dephosphorylation|cell differentiation|negative regulation of ERK1 and ERK2 cascade|peptidyl-tyrosine dephosphorylation|protein tyrosine/serin…	rno04010,rno05202,rno05221	MAPK signaling pathway|Transcriptional misregulation in cancers|Acute myeloid leukemia
Dusp8	121.354	194.522	48.1861	0.247716	-2.01324	1.1e-47	5.98e-46	Down	3.7841	4.37429	4.39565	3.79357	4.34057	0.625464	1.03492	1.1395	0.706467	1.45899	GeneID:361679,Genbank:NM_001108510.1,RGD:1306425	dual specificity phosphatase 8	GO:0005575,GO:0008150,GO:0016311,GO:0016791,GO:0017017,GO:0035335,GO:0000188,GO:0003674,GO:0004725	cellular_component|biological_process|dephosphorylation|phosphatase activity|MAP kinase tyrosine/serine/threonine phosphatase activity|peptidyl-tyrosine dephosphorylation|inactivation of MAPK activity|molecular_function|protein tyrosine phosphatase activity	rno04010	MAPK signaling pathway
E2f2	60.1571	38.6087	81.7056	2.11625	1.08151	2.42e-10	2.96e-09	Up	0.231163	0.299187	0.190975	0.237297	0.253554	0.637025	0.576291	0.44241	0.666633	0.500776	GeneID:684111,Genbank:XM_003750061.3,RGD:1593939	E2F transcription factor 2	GO:1990086,GO:0003700,GO:0005634,GO:0006355,GO:0006366,GO:0008134,GO:0043565,GO:0045944,GO:0046983,GO:0051726,GO:0072332,GO:0090575,GO:0000977,GO:1903671,GO:0001047,GO:0001228	lens fiber cell apoptotic process|DNA binding transcription factor activity|nucleus|regulation of transcription, DNA-templated|transcription by RNA polymerase II|transcription factor binding|sequence-specific DNA binding|positive regulation of transcription by RNA polymerase II|protein dimerization activity|regulation of cell cycle|intrinsic apoptotic signaling pathway by p53 class mediator|RNA p…	rno04110,rno04218,rno05200,rno05206,rno05212,rno05225,rno05226,rno05214,rno05220,rno05218,rno05219,rno05215,rno05224,rno05222,rno05223,rno04934,rno05166,rno05161,rno05167,rno01522	Cell cycle|Cellular senescence|Pathways in cancer|MicroRNAs in cancer|Pancreatic cancer|Hepatocellular carcinoma|Gastric cancer|Glioma|Chronic myeloid leukemia|Melanoma|Bladder cancer|Prostate cancer|Breast cancer|Small cell lung cancer|Non-small cell lung cancer|Cushing's syndrome|HTLV-I infection|Hepatitis B|Kaposi's sarcoma-associated herpesvirus infection|Endocrine resistance
Echdc1	270.01	169.31	370.71	2.18954	1.13063	1.04e-41	5.09e-40	Up	1.15371	1.37021	1.30076	1.61163	1.28372	2.94601	3.03996	2.97512	3.21329	3.30766	GeneID:361465,Genbank:XM_017589332.1,RGD:1359654	ethylmalonyl-CoA decarboxylase 1	GO:0005829,GO:0006635,GO:0016831,GO:0004300,GO:0004492,GO:0005739	cytosol|fatty acid beta-oxidation|carboxy-lyase activity|enoyl-CoA hydratase activity|methylmalonyl-CoA decarboxylase activity|mitochondrion	rno00640	Propanoate metabolism
Edn1	8.39821	4.74755	12.0489	2.53791	1.34364	0.00463818	0.0181731	Up	0.114575	0.0471428	0.102989	0.204084	0.0459036	0.168151	0.389511	0.353052	0.198656	0.253088	GeneID:24323,Genbank:XM_017600453.1,RGD:2532	endothelin 1	GO:0071356,GO:0071375,GO:0071385,GO:0071389,GO:0071398,GO:0071456,GO:0071548,GO:0071559,GO:0071560,GO:0090023,GO:0005102,GO:0005125,GO:0005179,GO:0005615,GO:0005737,GO:0006885,GO:0008284,GO:0007166,GO:0009953,GO:0007186,GO:0010193,GO:0007193,GO:0010259,GO:0010460,GO:0010469,GO:0010613,GO:0030335,GO:0010827,GO:0030593,GO:0010870,GO:0031583,GO:0014032,GO:0031707,GO:0031708,GO:0000122,GO:0042045,GO:…	cellular response to tumor necrosis factor|cellular response to peptide hormone stimulus|cellular response to glucocorticoid stimulus|cellular response to mineralocorticoid stimulus|cellular response to fatty acid|cellular response to hypoxia|response to dexamethasone|response to transforming growth factor beta|cellular response to transforming growth factor beta stimulus|positive regulation of n…	rno04668,rno04066,rno04926,rno04916,rno04270,rno05418,rno05410,rno04933	TNF signaling pathway|HIF-1 signaling pathway|Relaxin signaling pathway|Melanogenesis|Vascular smooth muscle contraction|Fluid shear stress and atherosclerosis|Hypertrophic cardiomyopathy (HCM)|AGE-RAGE signaling pathway in diabetic complications
Ednra	80.5014	137.76	23.2425	0.168717	-2.56732	2.61e-26	7.97e-25	Down	1.32446	0.856192	1.21456	1.16289	1.04661	0.266304	0.281051	0.120272	0.255215	0.110248	GeneID:24326,Genbank:NM_012550.2,RGD:2535	endothelin receptor type A	GO:0004962,GO:0007193,GO:0007204,GO:0014070,GO:0007205,GO:0014824,GO:0007266,GO:0007507,GO:0016020,GO:0016021,GO:0019233,GO:0030315,GO:0050678,GO:0031965,GO:0050729,GO:0032496,GO:0051281,GO:0042310,GO:0051482,GO:0051928,GO:0060137,GO:0060322,GO:0001569,GO:0070374,GO:0001666,GO:0071260,GO:0001701,GO:0001821,GO:0001934,GO:0003094,GO:0007568,GO:0007585,GO:0008217,GO:0008284,GO:0010827,GO:0014032,GO:…	endothelin receptor activity|adenylate cyclase-inhibiting G-protein coupled receptor signaling pathway|positive regulation of cytosolic calcium ion concentration|response to organic cyclic compound|protein kinase C-activating G-protein coupled receptor signaling pathway|artery smooth muscle contraction|Rho protein signal transduction|heart development|membrane|integral component of membrane|senso…	rno04020,rno04024,rno04022,rno04080,rno04924,rno04270,rno05200	Calcium signaling pathway|cAMP signaling pathway|cGMP - PKG signaling pathway|Neuroactive ligand-receptor interaction|Renin secretion|Vascular smooth muscle contraction|Pathways in cancer
Efna1	572.535	260.43	884.64	3.39685	1.7642	8.97e-178	1.98e-175	Up	3.2046	3.32389	3.62447	3.48939	3.76088	12.3473	12.541	12.3878	11.8047	11.4316	GeneID:94268,Genbank:XM_008761228.1,RGD:620388	ephrin A1	GO:0010719,GO:0014028,GO:0016477,GO:0030182,GO:0033628,GO:0034446,GO:0043409,GO:0050731,GO:0043410,GO:0050770,GO:0043535,GO:0050821,GO:0045765,GO:0061002,GO:0061098,GO:0070244,GO:1902004,GO:1902961,GO:1903051,GO:0000122,GO:0001525,GO:0001934,GO:0003180,GO:0003183,GO:0003199,GO:0005886,GO:0007411,GO:0046658,GO:0046875,GO:0048013,GO:0050730	negative regulation of epithelial to mesenchymal transition|notochord formation|cell migration|neuron differentiation|regulation of cell adhesion mediated by integrin|substrate adhesion-dependent cell spreading|negative regulation of MAPK cascade|positive regulation of peptidyl-tyrosine phosphorylation|positive regulation of MAPK cascade|regulation of axonogenesis|regulation of blood vessel endot…	rno04014,rno04015,rno04010,rno04151,rno04360	Ras signaling pathway|Rap1 signaling pathway|MAPK signaling pathway|PI3K-Akt signaling pathway|Axon guidance
Efna5	891.497	1230.82	552.174	0.448622	-1.15643	6.95e-114	8.62e-112	Down	12.9302	12.0438	13.971	13.2723	12.141	5.72721	6.54663	6.49425	6.26961	6.17889	GeneID:116683,Genbank:XM_006245593.3,RGD:620391	ephrin A5	GO:0005912,GO:0006915,GO:0007411,GO:0007413,GO:0007417,GO:0007420,GO:0032956,GO:0022407,GO:0043087,GO:0045499,GO:0046658,GO:0050731,GO:0046875,GO:0050919,GO:0051893,GO:0005169,GO:1904322,GO:0051965,GO:0005604,GO:0061178,GO:0005886,GO:0005901,GO:0022604,GO:0031290,GO:0031362,GO:0048013,GO:0048668,GO:0048672,GO:0070507,GO:0071372,GO:0071944,GO:1900025	adherens junction|apoptotic process|axon guidance|axonal fasciculation|central nervous system development|brain development|regulation of actin cytoskeleton organization|regulation of cell-cell adhesion|regulation of GTPase activity|chemorepellent activity|anchored component of plasma membrane|positive regulation of peptidyl-tyrosine phosphorylation|ephrin receptor binding|negative chemotaxis|reg…	rno04014,rno04015,rno04010,rno04151,rno04360	Ras signaling pathway|Rap1 signaling pathway|MAPK signaling pathway|PI3K-Akt signaling pathway|Axon guidance
Egr1	4286.13	2777.93	5794.34	2.08585	1.06063	4.01e-171	8.14e-169	Up	75.6721	75.6144	84.3601	80.7093	69.2782	163.013	160.032	172.058	165.596	167.598	GeneID:24330,Genbank:NM_012551.2,RGD:2544	early growth response 1	GO:0071320,GO:0071363,GO:0071371,GO:0071372,GO:0071383,GO:0071455,GO:0071456,GO:1902949,GO:0071480,GO:1990841,GO:0071504,GO:2000182,GO:0001077,GO:0001666,GO:0001975,GO:0002931,GO:0006355,GO:0006366,GO:0003677,GO:0007611,GO:0007616,GO:0007623,GO:0030509,GO:0008134,GO:0008270,GO:0031667,GO:0032354,GO:0032868,GO:0032869,GO:0000122,GO:0042981,GO:0033233,GO:0043525,GO:0000976,GO:0043565,GO:0034465,GO:…	cellular response to cAMP|cellular response to growth factor stimulus|cellular response to gonadotropin stimulus|cellular response to follicle-stimulating hormone stimulus|cellular response to steroid hormone stimulus|cellular response to hyperoxia|cellular response to hypoxia|positive regulation of tau-protein kinase activity|cellular response to gamma radiation|promoter-specific chromatin bindi…	rno04371,rno05020,rno04933,rno05166	Apelin signaling pathway|Prion diseases|AGE-RAGE signaling pathway in diabetic complications|HTLV-I infection
Egr2	41.9194	9.95055	73.8883	7.42554	2.8925	3.85e-13	5.94e-12	Up	0.0747944	0.0495014	0.0558628	0.0409641	0.0613527	0.439009	0.582738	0.309472	0.696577	0.474779	GeneID:114090,Genbank:XM_008772857.2,RGD:621608	early growth response 2	GO:0005634,GO:0005654,GO:0005737,GO:0006355,GO:0030278,GO:0006366,GO:0031625,GO:0006611,GO:0032868,GO:0035284,GO:0035914,GO:0042552,GO:0043231,GO:0044212,GO:0045444,GO:0000978,GO:0001077,GO:0001102,GO:0003677,GO:0003682,GO:0003700,GO:0007611,GO:0007622,GO:0008045,GO:0014037,GO:0016740,GO:0016925,GO:0021569,GO:0045893,GO:0021612,GO:0021660,GO:0045944,GO:0021666,GO:0046872,GO:0048168,GO:0071310,GO:…	nucleus|nucleoplasm|cytoplasm|regulation of transcription, DNA-templated|regulation of ossification|transcription by RNA polymerase II|ubiquitin protein ligase binding|protein export from nucleus|response to insulin|brain segmentation|skeletal muscle cell differentiation|myelination|intracellular membrane-bounded organelle|transcription regulatory region DNA binding|fat cell differentiation|RNA p…	rno04625,rno05203,rno05166,rno05161	C-type lectin receptor signaling pathway|Viral carcinogenesis|HTLV-I infection|Hepatitis B
Egr3	14.0898	8.6924	19.4871	2.24186	1.1647	0.000999623	0.00463799	Up	0.124173	0.10341	0.0440766	0.0845609	0.109555	0.341294	0.241006	0.271842	0.187041	0.204597	GeneID:25148,Genbank:XM_006252240.3,RGD:2545	early growth response 3	GO:0006351,GO:0007274,GO:0007422,GO:0033089,GO:0035767,GO:0035924,GO:0043066,GO:0043565,GO:0044344,GO:0045586,GO:0045944,GO:0001938,GO:0046872,GO:0002042,GO:0005634	transcription, DNA-templated|neuromuscular synaptic transmission|peripheral nervous system development|positive regulation of T cell differentiation in thymus|endothelial cell chemotaxis|cellular response to vascular endothelial growth factor stimulus|negative regulation of apoptotic process|sequence-specific DNA binding|cellular response to fibroblast growth factor stimulus|regulation of gamma-d…	rno04625,rno05203,rno05161	C-type lectin receptor signaling pathway|Viral carcinogenesis|Hepatitis B
Elf3	19.1711	10.0973	28.2449	2.79727	1.48402	1.8e-06	1.39e-05	Up	0.214815	0.310671	0.104737	0.343502	0.323155	0.783184	0.36081	0.924864	0.918722	0.890404	GeneID:304815,Genbank:XM_017598796.1,RGD:1310687	E74-like factor 3	GO:0060056,GO:0006366,GO:0001824,GO:0006954,GO:0003677,GO:0009653,GO:0003700,GO:0003713,GO:0005634,GO:0005654,GO:0030154,GO:0005794,GO:0030198,GO:0030855,GO:0005829,GO:0045892,GO:0000978,GO:0045893,GO:0006355,GO:0000981,GO:0045944,GO:0006357,GO:0001077	mammary gland involution|transcription by RNA polymerase II|blastocyst development|inflammatory response|DNA binding|anatomical structure morphogenesis|DNA binding transcription factor activity|transcription coactivator activity|nucleus|nucleoplasm|cell differentiation|Golgi apparatus|extracellular matrix organization|epithelial cell differentiation|cytosol|negative regulation of transcription, D…
Eln	158.381	101.327	215.435	2.12614	1.08824	4.65e-24	1.26e-22	Up	1.93845	1.67273	2.00046	1.54115	1.37798	4.04703	3.90333	3.43994	4.30169	3.59368	GeneID:25043,Genbank:NM_012722.1,RGD:67394	elastin	GO:0071953,GO:0055093,GO:0031012,GO:0005578,GO:0071280,GO:0035904,GO:0071298,GO:0042493,GO:0005615,GO:0071300,GO:0005739,GO:0007519,GO:0007568,GO:0043149,GO:0030023,GO:0071407,GO:0030198,GO:0071456,GO:0044344,GO:0071549,GO:0048251,GO:0030833,GO:0001974,GO:0071560,GO:0050840,GO:0005201,GO:0005576	elastic fiber|response to hyperoxia|extracellular matrix|proteinaceous extracellular matrix|cellular response to copper ion|aorta development|cellular response to L-ascorbic acid|response to drug|extracellular space|cellular response to retinoic acid|mitochondrion|skeletal muscle tissue development|aging|stress fiber assembly|extracellular matrix constituent conferring elasticity|cellular respons…	rno04974	Protein digestion and absorption
Elovl6	8.65452	1.40006	15.909	11.3631	3.50629	5.11e-07	4.27e-06	Up	0	0	0	0	0	0	0	0	0	0	GeneID:171402,Genbank:NM_134383.2,RGD:620585	ELOVL fatty acid elongase 6	GO:0042759,GO:0009922,GO:0042761,GO:0016747,GO:0102336,GO:0019367,GO:0030148,GO:0030176,GO:0102337,GO:0102338,GO:0030497,GO:0102756,GO:0034625,GO:0005783,GO:0034626	long-chain fatty acid biosynthetic process|fatty acid elongase activity|very long-chain fatty acid biosynthetic process|transferase activity, transferring acyl groups other than amino-acyl groups|3-oxo-arachidoyl-CoA synthase activity|fatty acid elongation, saturated fatty acid|sphingolipid biosynthetic process|integral component of endoplasmic reticulum membrane|3-oxo-cerotoyl-CoA synthase activ…	rno00062,rno01040	Fatty acid elongation|Biosynthesis of unsaturated fatty acids
Eomes	7.59856	10.4383	4.75878	0.455894	-1.13323	0.0217421	0.0688459	Down	0.186101	0.04069	0.124682	0.160871	0.0753843	0.0269986	0.0748359	0.0680779	0.0806168	0.0408306	GeneID:316052,Genbank:XM_017596193.1,RGD:1359706	eomesodermin	GO:0045597,GO:0010468,GO:0001191,GO:0045664,GO:0019827,GO:0001706,GO:0045944,GO:0021772,GO:0001707,GO:0050767,GO:0001714,GO:0001824,GO:0001829,GO:0002302,GO:0021796,GO:0003682,GO:0060706,GO:0021895,GO:0005622,GO:0060809,GO:0030154,GO:0005634,GO:0032609,GO:0006357,GO:0000122,GO:0035914,GO:0007420,GO:0000977,GO:0043565,GO:0010002,GO:0001102	positive regulation of cell differentiation|regulation of gene expression|transcriptional repressor activity, RNA polymerase II transcription factor binding|regulation of neuron differentiation|stem cell population maintenance|endoderm formation|positive regulation of transcription by RNA polymerase II|olfactory bulb development|mesoderm formation|regulation of neurogenesis|endodermal cell fate s…
Epb42	10.0283	3.87627	16.1804	4.17421	2.0615	4.38e-06	3.18e-05	Up	0.044136	0.134365	0	0.105546	0.064869	0.293596	0.262636	0.345555	0.38591	0.321406	GeneID:362202,Genbank:NM_001108590.2,RGD:1305306	erythrocyte membrane protein band 4.2	GO:0005575,GO:0008150,GO:0016020,GO:0018149,GO:0020027,GO:0030863,GO:0048536,GO:0050801,GO:0055072,GO:0000902,GO:0003674,GO:0003810	cellular_component|biological_process|membrane|peptide cross-linking|hemoglobin metabolic process|cortical cytoskeleton|spleen development|ion homeostasis|iron ion homeostasis|cell morphogenesis|molecular_function|protein-glutamine gamma-glutamyltransferase activity
Epha3	88.79	56.8845	120.696	2.12177	1.08527	1.25e-14	2.13e-13	Up	0.316442	0.263404	0.228903	0.334883	0.285008	0.632936	0.723847	0.598125	0.711181	0.727387	GeneID:29210,Genbank:XM_006247976.3,RGD:68389	Eph receptor A3	GO:0005003,GO:0005004,GO:0005005,GO:0005524,GO:0005575,GO:0010976,GO:0005737,GO:0005769,GO:0010977,GO:0016477,GO:0018108,GO:0043087,GO:0030154,GO:0043235,GO:0030334,GO:0043410,GO:0031434,GO:0045806,GO:0048013,GO:0001660,GO:0097156,GO:0003197,GO:0051893,GO:0003674,GO:1903078,GO:0004709,GO:0004713,GO:0004714,GO:0004871,GO:0004888,GO:0005887,GO:0007275,GO:0008045,GO:0032496,GO:0009968,GO:0032956,GO:…	ephrin receptor activity|GPI-linked ephrin receptor activity|transmembrane-ephrin receptor activity|ATP binding|cellular_component|positive regulation of neuron projection development|cytoplasm|early endosome|negative regulation of neuron projection development|cell migration|peptidyl-tyrosine phosphorylation|regulation of GTPase activity|cell differentiation|receptor complex|regulation of cell m…	rno04360	Axon guidance
Epha4	14.742	9.43147	20.0526	2.12613	1.08823	0.00219134	0.00938864	Up	0.0433831	0.0521501	0.0856377	0.0802604	0.0439125	0.0927076	0.13039	0.120046	0.211565	0.135852	GeneID:316539,Genbank:NM_001162411.1,RGD:1560587	Eph receptor A4	GO:0005005,GO:0005515,GO:0005524,GO:0005737,GO:0009968,GO:0005741,GO:0009986,GO:0005783,GO:0010977,GO:0005794,GO:0014069,GO:0016301,GO:0018108,GO:0031901,GO:0021957,GO:0033674,GO:0030154,GO:0042731,GO:0042802,GO:0042995,GO:0043005,GO:0004672,GO:0044297,GO:0043066,GO:0046777,GO:0043087,GO:0004709,GO:0004713,GO:0046875,GO:0004714,GO:0048013,GO:0004871,GO:0048681,GO:0004888,GO:0005004,GO:0097155,GO:…	transmembrane-ephrin receptor activity|protein binding|ATP binding|cytoplasm|negative regulation of signal transduction|mitochondrial outer membrane|cell surface|endoplasmic reticulum|negative regulation of neuron projection development|Golgi apparatus|postsynaptic density|kinase activity|peptidyl-tyrosine phosphorylation|early endosome membrane|corticospinal tract morphogenesis|positive regulati…	rno04360	Axon guidance
Ephx2	219.962	384.154	55.7697	0.145175	-2.78413	9.52e-158	1.64e-155	Down	9.5512	10.3241	9.85095	9.08468	9.40988	1.26838	0.755757	1.01482	1.6844	1.07066	GeneID:65030,Genbank:XM_006252147.3,RGD:620732	epoxide hydrolase 2	GO:0005102,GO:0005777,GO:0016791,GO:0005829,GO:0019233,GO:0033885,GO:0042577,GO:0046839,GO:0090181,GO:0042632,GO:0097176,GO:0000287,GO:0002539,GO:0004301,GO:0006954,GO:0009636,GO:0010628,GO:0015643,GO:0042803,GO:0016311,GO:0043651,GO:0045777,GO:0046272	signaling receptor binding|peroxisome|phosphatase activity|cytosol|sensory perception of pain|10-hydroxy-9-(phosphonooxy)octadecanoate phosphatase activity|lipid phosphatase activity|phospholipid dephosphorylation|regulation of cholesterol metabolic process|cholesterol homeostasis|epoxide metabolic process|magnesium ion binding|prostaglandin production involved in inflammatory response|epoxide hy…	rno00590,rno04146	Arachidonic acid metabolism|Peroxisome
Esrrg	216.009	290.535	141.482	0.486971	-1.03809	1.17e-29	4.02e-28	Down	0.804564	0.844098	0.967735	0.912383	0.817528	0.401673	0.416959	0.482589	0.491591	0.519528	GeneID:360896,Genbank:XM_017598866.1,RGD:1303236	estrogen-related receptor gamma	GO:0003708,GO:0005496,GO:0005634,GO:0006355,GO:0006366,GO:0008270,GO:0043401,GO:0045893,GO:0045944,GO:0000977,GO:0048384,GO:0001228,GO:0050682,GO:0003707	retinoic acid receptor activity|steroid binding|nucleus|regulation of transcription, DNA-templated|transcription by RNA polymerase II|zinc ion binding|steroid hormone mediated signaling pathway|positive regulation of transcription, DNA-templated|positive regulation of transcription by RNA polymerase II|RNA polymerase II regulatory region sequence-specific DNA binding|retinoic acid receptor signal…
Eva1c	17.6585	28.6642	6.65281	0.232095	-2.10721	6.65e-10	7.78e-09	Down	0.449902	0.410405	0.639257	0.369188	0.504116	0.0895415	0.249742	0.11351	0.0448906	0.113903	GeneID:360695,Genbank:XM_017598089.1,RGD:1307569	eva-1 homolog C (C. elegans)	GO:0030246,GO:0005576,GO:0008201,GO:0016021	carbohydrate binding|extracellular region|heparin binding|integral component of membrane
Evc2	66.2059	36.1191	96.2928	2.66598	1.41467	3.27e-17	6.46e-16	Up	0.461949	0.279035	0.354026	0.326172	0.259429	0.905134	0.881699	0.940426	0.8324	1.10035	GeneID:289711,Genbank:XM_006251088.3,RGD:1310417	EvC ciliary complex subunit 2	GO:0005929,GO:0007224,GO:0008150,GO:0016021,GO:0060170,GO:0098797,GO:0003674,GO:0005575,GO:0005634	cilium|smoothened signaling pathway|biological_process|integral component of membrane|ciliary membrane|plasma membrane protein complex|molecular_function|cellular_component|nucleus	rno04340	Hedgehog signaling pathway
Exnef	11.1376	15.1319	7.14329	0.472069	-1.08293	0.00799089	0.0291057	Down	0.0562834	0.0586363	0.0573817	0.0405023	0.0630844	0.018175	0.0162277	0.00630302	0.0185766	0.0189279	GeneID:309036,Genbank:NM_001079706.1,RGD:1305412	exonuclease NEF-sp	GO:0005730,GO:0090305,GO:0003723,GO:0004527	nucleolus|nucleic acid phosphodiester bond hydrolysis|RNA binding|exonuclease activity	rno03008	Ribosome biogenesis in eukaryotes
Exoc3l4	24.6515	15.3034	33.9997	2.22171	1.15167	2.04e-05	0.000132556	Up	0.0330901	0.142694	0.126972	0.100235	0.101816	0.196528	0.211511	0.214574	0.285774	0.172391	GeneID:299338,Genbank:XM_006240575.3,RGD:1307749	exocyst complex component 3-like 4	GO:0051601,GO:0000145,GO:0000149,GO:0006887	exocyst localization|exocyst|SNARE binding|exocytosis
Fabp5	403.502	208.148	598.855	2.87706	1.5246	1.78e-102	1.98e-100	Up	26.2231	22.8734	22.1673	21.1603	24.7491	73.1325	76.0933	67.5668	67.7315	66.0145	GeneID:140868,Genbank:NM_145878.1,RGD:70997	fatty acid binding protein 5, epidermal	GO:0006629,GO:0006656,GO:0009611,GO:0010829,GO:0042593,GO:0005504,GO:0005737,GO:0006006	lipid metabolic process|phosphatidylcholine biosynthetic process|response to wounding|negative regulation of glucose transmembrane transport|glucose homeostasis|fatty acid binding|cytoplasm|glucose metabolic process	rno03320	PPAR signaling pathway
Fam101b	7.6097	10.8256	4.39381	0.405873	-1.3009	0.00986733	0.0350201	Down	0.44476	0.622578	0.315072	0.383343	0.232432	0.206849	0.114967	0.171592	0.126499	0.214883	GeneID:287534,Genbank:NM_001007611.1,RGD:1359691	family with sequence similarity 101, member B	GO:0030036,GO:0031005,GO:0032432,GO:0048705,GO:0061182,GO:0061572,GO:1900158,GO:0001837,GO:0005737,GO:0015629	actin cytoskeleton organization|filamin binding|actin filament bundle|skeletal system morphogenesis|negative regulation of chondrocyte development|actin filament bundle organization|negative regulation of bone mineralization involved in bone maturation|epithelial to mesenchymal transition|cytoplasm|actin cytoskeleton
Fam111a	350.257	693.103	7.41059	0.0106919	-6.54734	0	0	Down	7.08901	7.85428	9.15753	8.37852	8.0271	0.119151	0.173208	0.0826872	0.0405536	0.0551164	GeneID:499322,Genbank:XM_017589579.1,RGD:1560913	family with sequence similarity 111, member A	GO:0005634,GO:0005737,GO:0006260,GO:0045071,GO:0000785,GO:0001650	nucleus|cytoplasm|DNA replication|negative regulation of viral genome replication|chromatin|fibrillar center
Fam118a	24.8804	16.3346	33.4261	2.04633	1.03304	0.00058047	0.00285545	Up	0.195226	0.268722	0.395821	0.129583	0.194827	0.611575	0.613718	0.509305	0.501398	0.262571	GeneID:300120,Genbank:NM_001173336.1,RGD:1560783	family with sequence similarity 118, member A	GO:0042802	identical protein binding
Fam129c	8.69036	1.02372	16.357	15.9781	3.99802	3.11e-08	3.01e-07	Up	0.0130354	0	0	0	0.024935	0.130761	0.168418	0.252783	0.210195	0.0794391	GeneID:498604,Genbank:XM_017600214.1,RGD:1566103	family with sequence similarity 129, member C
Fam134b	39.2485	63.2709	15.2262	0.24065	-2.05499	0.000957377	0.00446603	Down	0.784614	0.921966	2.52527	2.33959	0.846642	0.436622	0.303204	0.367945	0.151188	0.386994	GeneID:619558,Genbank:NM_001034912.1,RGD:1565003	family with sequence similarity 134, member B	GO:0061709,GO:0005801,GO:0016604,GO:0019233,GO:0030176,GO:0043524,GO:0005730,GO:0005783	reticulophagy|cis-Golgi network|nuclear body|sensory perception of pain|integral component of endoplasmic reticulum membrane|negative regulation of neuron apoptotic process|nucleolus|endoplasmic reticulum
Fam13a	125.696	55.5554	195.836	3.52506	1.81765	3.43e-48	1.88e-46	Up	0.687906	0.444613	0.380681	0.685715	0.591922	2.04789	2.32315	1.94814	2.34194	2.0682	GeneID:362378,Genbank:XM_008762964.2,RGD:1309807	family with sequence similarity 13, member A
Fam159a	3.00704	1.00191	5.01218	5.00263	2.32269	0.00905298	0.0325748	Up	0	0.224862	0.0889475	0.0970145	0.100908	0.329014	0.206581	0	0.776532	0.227442	GeneID:689322,Genbank:XM_001070397.6,RGD:1593542	family with sequence similarity 159, member A	GO:0004871,GO:0016021	signal transducer activity|integral component of membrane
Fam167a	5.48753	8.56011	2.41495	0.282117	-1.82563	0.00274153	0.011461	Down	0.0740598	0.0595545	0.058671	0.0564501	0.0891822	0.0253274	0.00772038	0	0.0344884	0.0348757	GeneID:498533,Genbank:XM_008770771.2,RGD:1561302	family with sequence similarity 167, member A
Fam196b	22.2823	5.58542	38.9791	6.97873	2.80296	3.87e-18	7.97e-17	Up	0.0135455	0.0281279	0.0206474	0.0137141	0.0364848	0.171981	0.141905	0.199604	0.196029	0.219111	GeneID:100361460,Genbank:XM_008767623.2,RGD:2320105	family with sequence similarity 196, member B
Fam19a2	21.5141	12.3295	30.6987	2.48985	1.31606	6.88e-06	4.82e-05	Up	0.0647198	0.0675922	0.0653299	0.0834377	0.0495064	0.209915	0.141681	0.159343	0.20986	0.14666	GeneID:680647,Genbank:XM_017595215.1,RGD:1589429	family with sequence similarity 19 member A2, C-C motif chemokine like	GO:0003674,GO:0005575,GO:0008150	molecular_function|cellular_component|biological_process
Fam217a	10.9442	16.3265	5.56185	0.340664	-1.55358	0.00134309	0.00604072	Down	0.379843	0.363758	0.40715	0.142411	0.309885	0.0254295	0.0893546	0.184263	0.206986	0.0264047	GeneID:498735,Genbank:NM_001271083.1,RGD:1566214	family with sequence similarity 217, member A
Fam222a	78.1409	132.266	24.0158	0.181572	-2.46138	6.84e-39	3.09e-37	Down	0.458494	0.601215	0.694159	0.691927	0.698373	0.11536	0.097523	0.0876061	0.127251	0.174338	GeneID:498193,Genbank:XM_008769353.2,RGD:1565883	family with sequence similarity 222, member A
Fam229a	2.56463	4.15563	0.973637	0.234294	-2.09361	0.0367167	0.106176	Down	0	0.398271	0	0	0.219288	0.0783313	0	0	0.0809241	0	GeneID:500554,Genbank:NM_001109266.1,RGD:1564163	family with sequence similarity 229, member A
Fam69c	10.3727	19.3799	1.36548	0.0704582	-3.82709	9.73e-13	1.44e-11	Down	0.494079	0.419915	0.423615	0.386094	0.498426	0	0.0771267	0.056797	0	0	GeneID:498891,Genbank:XM_574179.7,RGD:1559694	family with sequence similarity 69, member C
Fasn	8220.08	3986.92	12453.2	3.12352	1.64317	0	0	Up	24.2352	24.6056	23.8522	24.5939	23.3706	77.4514	78.8216	76.5686	76.4594	76.7594	GeneID:50671,Genbank:NM_017332.1,RGD:620665	fatty acid synthase	GO:0004320,GO:0005515,GO:0005737,GO:0005794,GO:0005829,GO:0031177,GO:0005886,GO:0042470,GO:0042587,GO:0006084,GO:0042802,GO:0042803,GO:0045296,GO:0047117,GO:0047451,GO:0055114,GO:0070402,GO:0004312,GO:0004313,GO:0004314,GO:0004315,GO:0004316,GO:0004317,GO:0004319,GO:0006633,GO:0008144,GO:0008610,GO:0008611,GO:0016295,GO:0016296,GO:0071353,GO:0030223,GO:0102131,GO:0030224,GO:0102132,GO:0030879	oleoyl-[acyl-carrier-protein] hydrolase activity|protein binding|cytoplasm|Golgi apparatus|cytosol|phosphopantetheine binding|plasma membrane|melanosome|glycogen granule|acetyl-CoA metabolic process|identical protein binding|protein homodimerization activity|cadherin binding|enoyl-[acyl-carrier-protein] reductase (NADPH, A-specific) activity|3-hydroxyoctanoyl-[acyl-carrier-protein] dehydratase ac…	rno00061,rno04152,rno04910	Fatty acid biosynthesis|AMPK signaling pathway|Insulin signaling pathway
Fat4	7.69694	10.837	4.55688	0.420493	-1.24985	0.0189393	0.0614992	Down	0.0520575	0.0440541	0.0273212	0.012056	0.0243577	0.0127293	0.0172246	0.0195995	0.00964726	0.00977671	GeneID:310341,Genbank:XM_006232292.3,RGD:1564291	FAT atypical cadherin 4	GO:0045177,GO:0005509,GO:0048565,GO:0005622,GO:0060122,GO:0005886,GO:0007009,GO:0007156,GO:0007157,GO:0007219,GO:0072006,GO:0008543,GO:0072137,GO:0016021,GO:0072307,GO:0021987,GO:0022008,GO:0001658,GO:0035329,GO:0001822,GO:0043931,GO:0003007	apical part of cell|calcium ion binding|digestive tract development|intracellular|inner ear receptor cell stereocilium organization|plasma membrane|plasma membrane organization|homophilic cell adhesion via plasma membrane adhesion molecules|heterophilic cell-cell adhesion via plasma membrane cell adhesion molecules|Notch signaling pathway|nephron development|fibroblast growth factor receptor sign…	rno04392	Hippo signaling pathway - multiple species
Fbxo27	16.6808	9.68981	23.6718	2.44295	1.28863	0.000318257	0.00164543	Up	0.40098	0.271166	0.112189	0.366716	0.29207	0.753495	0.537491	0.819766	0.539306	1.32431	GeneID:499114,Genbank:NM_001110491.1,RGD:1563982	F-box protein 27	GO:0004842,GO:0019005	ubiquitin-protein transferase activity|SCF ubiquitin ligase complex
Fcgr3a	38.5328	53.9778	23.0879	0.42773	-1.22523	1.54e-08	1.54e-07	Down	2.3305	2.70708	2.26186	2.74808	2.6935	0.982926	1.1262	1.17157	1.36328	1.06479	GeneID:304966,Genbank:XM_008769739.2,RGD:1303067	Fc fragment of IgG, low affinity IIIa, receptor	GO:0009986,GO:0016021,GO:0019767,GO:0019770,GO:0038094,GO:0038095,GO:0042060,GO:0042119,GO:0045780,GO:0051930,GO:0071222,GO:0003674,GO:0009897	cell surface|integral component of membrane|IgE receptor activity|IgG receptor activity|Fc-gamma receptor signaling pathway|Fc-epsilon receptor signaling pathway|wound healing|neutrophil activation|positive regulation of bone resorption|regulation of sensory perception of pain|cellular response to lipopolysaccharide|molecular_function|external side of plasma membrane	rno04145,rno04650,rno04380,rno05322,rno05150,rno05152,rno05140	Phagosome|Natural killer cell mediated cytotoxicity|Osteoclast differentiation|Systemic lupus erythematosus|Staphylococcus aureus infection|Tuberculosis|Leishmaniasis
Fdps	6193.55	3914.92	8472.18	2.16408	1.11375	0	0	Up	185.42	181.045	179.442	172.425	177.298	398.076	402.648	404.395	402.519	388.956	GeneID:83791,Genbank:NM_031840.1,RGD:68953	farnesyl diphosphate synthase	GO:0061051,GO:0033384,GO:0004337,GO:0070723,GO:0033574,GO:0071398,GO:0042493,GO:0005654,GO:0005737,GO:0005759,GO:0005777,GO:0005829,GO:0043434,GO:0006695,GO:0045337,GO:0007283,GO:0008299,GO:0004161,GO:0045542,GO:0008584,GO:0004311,GO:0046872,GO:0016740	positive regulation of cell growth involved in cardiac muscle cell development|geranyl diphosphate biosynthetic process|geranyltranstransferase activity|response to cholesterol|response to testosterone|cellular response to fatty acid|response to drug|nucleoplasm|cytoplasm|mitochondrial matrix|peroxisome|cytosol|response to peptide hormone|cholesterol biosynthetic process|farnesyl diphosphate bios…	rno00900,rno05166,rno05164	Terpenoid backbone biosynthesis|HTLV-I infection|Influenza A
Ffar4	7.57567	4.81752	10.3338	2.14505	1.10101	0.0257009	0.0791136	Up	0.311436	0.211951	0.087064	0.237979	0.0489579	0.578301	0.245667	0.324359	0.159461	0.380114	GeneID:294075,Genbank:NM_001047088.1,RGD:1308252	free fatty acid receptor 4	GO:0050710,GO:0032870,GO:0005504,GO:0050728,GO:0042277,GO:0005886,GO:0005887,GO:0007186,GO:0070374,GO:0043066,GO:0008527,GO:1901652,GO:0045444,GO:0010827,GO:0004930,GO:0046879,GO:0030139	negative regulation of cytokine secretion|cellular response to hormone stimulus|fatty acid binding|negative regulation of inflammatory response|peptide binding|plasma membrane|integral component of plasma membrane|G-protein coupled receptor signaling pathway|positive regulation of ERK1 and ERK2 cascade|negative regulation of apoptotic process|taste receptor activity|response to peptide|fat cell d…
Fgf21	127.324	39.852	214.796	5.38983	2.43024	8.24e-77	7.07e-75	Up	3.1073	1.75439	2.84213	1.87792	2.57252	13.2372	14.6589	13.0131	15.4914	13.2089	GeneID:170580,Genbank:NM_130752.1,RGD:620175	fibroblast growth factor 21	GO:0072577,GO:0008083,GO:0090080,GO:0008284,GO:1901215,GO:0010469,GO:0010898,GO:0014823,GO:0030968,GO:0031667,GO:1904640,GO:0035690,GO:2000352,GO:0046326,GO:0070374,GO:0071333,GO:0003674,GO:0071377,GO:0005104,GO:0071404,GO:0005615	endothelial cell apoptotic process|growth factor activity|positive regulation of MAPKKK cascade by fibroblast growth factor receptor signaling pathway|positive regulation of cell proliferation|negative regulation of neuron death|regulation of signaling receptor activity|positive regulation of triglyceride catabolic process|response to activity|endoplasmic reticulum unfolded protein response|respo…	rno04014,rno04015,rno04010,rno04151,rno04810,rno04714,rno05200,rno05226,rno05218,rno05224	Ras signaling pathway|Rap1 signaling pathway|MAPK signaling pathway|PI3K-Akt signaling pathway|Regulation of actin cytoskeleton|Thermogenesis|Pathways in cancer|Gastric cancer|Melanoma|Breast cancer
Fhod3	2.49112	4.19086	0.79137	0.188832	-2.40482	0.0162333	0.0537948	Down	0.0373456	0	0.0161644	0.0619433	0.0271013	0.00944973	0.00856564	0	0.00942022	0.00951144	GeneID:100360334,Genbank:XM_017600803.1,RGD:2322319	formin homology 2 domain containing 3	GO:0045214,GO:0051639,GO:0055003,GO:0005865,GO:0030017,GO:0030837	sarcomere organization|actin filament network formation|cardiac myofibril assembly|striated muscle thin filament|sarcomere|negative regulation of actin filament polymerization
Fibin	4.54668	7.4894	1.60395	0.214162	-2.22322	0.00164331	0.00724049	Down	0.124233	0.205658	0.0453922	0.250764	0.175227	0.0521146	0.0235888	0.0275051	0.0540379	0.0546927	GeneID:499856,Genbank:NM_001025042.2,RGD:1563711	fin bud initiation factor homolog (zebrafish)	GO:0010042,GO:0042803,GO:0070528,GO:0071548,GO:0005576,GO:0005783,GO:0005794	response to manganese ion|protein homodimerization activity|protein kinase C signaling|response to dexamethasone|extracellular region|endoplasmic reticulum|Golgi apparatus
Fign	50.7048	32.569	68.8406	2.11369	1.07976	8.6e-09	8.87e-08	Up	0.104457	0.109462	0.17205	0.119271	0.113167	0.265328	0.344703	0.258187	0.251924	0.257808	GeneID:295649,Genbank:XM_008761890.2,RGD:1308174	fidgetin, microtubule severing factor	GO:0008022,GO:0008568,GO:0010569,GO:0016363,GO:0016887,GO:0031122,GO:0005524,GO:0005634,GO:0007626	protein C-terminus binding|microtubule-severing ATPase activity|regulation of double-strand break repair via homologous recombination|nuclear matrix|ATPase activity|cytoplasmic microtubule organization|ATP binding|nucleus|locomotory behavior
Flt4	99.3533	137.719	60.9878	0.442843	-1.17513	3.93e-12	5.59e-11	Down	1.94068	1.42553	1.3913	1.51644	1.23021	0.591014	0.648683	0.496653	0.573144	0.74318	GeneID:114110,Genbank:NM_053652.1,RGD:621737	fms-related tyrosine kinase 4	GO:0001946,GO:0002040,GO:0003016,GO:0005737,GO:0004709,GO:0004713,GO:0005886,GO:0004714,GO:0005887,GO:0007275,GO:0007585,GO:0019903,GO:0008284,GO:0030154,GO:0009968,GO:0030307,GO:0010575,GO:0031434,GO:0033674,GO:0035924,GO:0036328,GO:0001570,GO:0043235,GO:0001934,GO:0043410,GO:0001938,GO:0038084,GO:0046330,GO:0001944,GO:0046777,GO:0001945,GO:0070374,GO:0090037,GO:0048010,GO:0004871,GO:0004888,GO:…	lymphangiogenesis|sprouting angiogenesis|respiratory system process|cytoplasm|MAP kinase kinase kinase activity|protein tyrosine kinase activity|plasma membrane|transmembrane receptor protein tyrosine kinase activity|integral component of plasma membrane|multicellular organism development|respiratory gaseous exchange|protein phosphatase binding|positive regulation of cell proliferation|cell diffe…	rno04014,rno04015,rno04010,rno04151,rno04060,rno04510,rno05200,rno05224	Ras signaling pathway|Rap1 signaling pathway|MAPK signaling pathway|PI3K-Akt signaling pathway|Cytokine-cytokine receptor interaction|Focal adhesion|Pathways in cancer|Breast cancer
Fmo6	2.52644	4.07654	0.976341	0.239502	-2.06189	0.0303345	0.0908769	Down	0.082155	0	0.145892	0.107239	0.163471	0.0286348	0.0512449	0.0592274	0	0	GeneID:304922,Genbank:XM_006250206.3,RGD:1559491	flavin containing monooxygenase 6	GO:0050660,GO:0050661,GO:0055114,GO:0004497,GO:0004499,GO:0016021	flavin adenine dinucleotide binding|NADP binding|oxidation-reduction process|monooxygenase activity|N,N-dimethylaniline monooxygenase activity|integral component of membrane	rno00982	Drug metabolism - cytochrome P450
Folr2	62.3853	84.2567	40.5139	0.480839	-1.05637	4.62e-10	5.49e-09	Down	1.9332	2.41322	2.06273	1.81731	1.8988	0.869417	1.17437	1.45533	1.0066	0.925366	GeneID:293154,Genbank:NM_001106283.1,RGD:1308515	folate receptor beta	GO:0061714,GO:0005575,GO:0071231,GO:0007155,GO:0007342,GO:0008144,GO:0008150,GO:0008284,GO:0008517,GO:0009986,GO:0015884,GO:0031362,GO:0002548,GO:0035036,GO:0003674,GO:0051870,GO:0005542	folic acid receptor activity|cellular_component|cellular response to folic acid|cell adhesion|fusion of sperm to egg plasma membrane involved in single fertilization|drug binding|biological_process|positive regulation of cell proliferation|folic acid transmembrane transporter activity|cell surface|folic acid transport|anchored component of external side of plasma membrane|monocyte chemotaxis|sper…	rno04144,rno01523	Endocytosis|Antifolate resistance
Fos	249.374	126.162	372.585	2.95321	1.56229	8.85e-69	6.9e-67	Up	4.72627	3.71919	4.08947	3.70426	3.61929	12.7086	12.1499	12.5081	13.3132	12.0906	GeneID:314322,Genbank:NM_022197.2,RGD:2626	FBJ osteosarcoma oncogene	GO:0003677,GO:0003682,GO:0003690,GO:0003700,GO:0005515,GO:0007399,GO:0005634,GO:0007565,GO:0007568,GO:0008134,GO:0009409,GO:0009416,GO:0035902,GO:0009612,GO:0035914,GO:0009629,GO:0035976,GO:0009636,GO:0035994,GO:0042493,GO:0043005,GO:0000978,GO:0071277,GO:0043565,GO:1901216,GO:0044212,GO:0000979,GO:1902895,GO:0045672,GO:0000982,GO:0001077,GO:0001102,GO:0001190,GO:0001661,GO:0005654,GO:0005667,GO:…	DNA binding|chromatin binding|double-stranded DNA binding|DNA binding transcription factor activity|protein binding|nervous system development|nucleus|female pregnancy|aging|transcription factor binding|response to cold|response to light stimulus|response to immobilization stress|response to mechanical stimulus|skeletal muscle cell differentiation|response to gravity|transcription factor AP-1 com…	rno04010,rno04668,rno04024,rno04210,rno04620,rno04660,rno04658,rno04659,rno04657,rno04662,rno04915,rno04917,rno04921,rno04926,rno04725,rno04728,rno04380,rno04713,rno05200,rno05231,rno05210,rno05224,rno05323,rno05031,rno05418,rno05132,rno05133,rno05166,rno05161,rno05168,rno05167,rno05140,rno05142,rno01522	MAPK signaling pathway|TNF signaling pathway|cAMP signaling pathway|Apoptosis|Toll-like receptor signaling pathway|T cell receptor signaling pathway|Th1 and Th2 cell differentiation|Th17 cell differentiation|IL-17 signaling pathway|B cell receptor signaling pathway|Estrogen signaling pathway|Prolactin signaling pathway|Oxytocin signaling pathway|Relaxin signaling pathway|Cholinergic synapse|Dopam…
Fosl2	66.9001	96.0253	37.7748	0.393383	-1.34599	4.02e-16	7.51e-15	Down	3.96899	3.42389	3.10852	3.45715	3.6408	1.29447	1.73382	1.72105	1.20705	1.78905	GeneID:25446,Genbank:NM_001013146.1,RGD:2628	FOS like 2, AP-1 transcription factor subunit	GO:0003682,GO:0003690,GO:0003700,GO:0005634,GO:0030431,GO:0005654,GO:0032355,GO:0006357,GO:0032570,GO:0034097,GO:0035902,GO:0043434,GO:0043565,GO:0044212,GO:0045893,GO:0000977,GO:0000978,GO:0000982,GO:0001228,GO:0001661,GO:0001666,GO:0003334,GO:0003677,GO:0006366,GO:0007565,GO:0007568,GO:0007623,GO:0009409,GO:0009416,GO:0009612,GO:0045944,GO:0009636,GO:0048146,GO:0009648,GO:0051591,GO:0014070	chromatin binding|double-stranded DNA binding|DNA binding transcription factor activity|nucleus|sleep|nucleoplasm|response to estradiol|regulation of transcription by RNA polymerase II|response to progesterone|response to cytokine|response to immobilization stress|response to peptide hormone|sequence-specific DNA binding|transcription regulatory region DNA binding|positive regulation of transcrip…	rno04380	Osteoclast differentiation
Foxo3	194.356	287.82	100.893	0.350543	-1.51234	4.03e-52	2.41e-50	Down	5.11258	5.42624	5.10361	5.03619	4.01586	1.6495	1.99884	1.6958	2.06416	1.80255	GeneID:294515,Genbank:NM_001106395.1,RGD:1309196	forkhead box O3	GO:0001556,GO:0003677,GO:0003700,GO:0005634,GO:0005654,GO:0006357,GO:0006366,GO:0005737,GO:0006390,GO:0006417,GO:0006915,GO:0007568,GO:0042593,GO:0008013,GO:0043065,GO:0009653,GO:0043525,GO:0016020,GO:0043565,GO:0045648,GO:0045665,GO:0045893,GO:0000122,GO:1990785,GO:0045944,GO:0000981,GO:2000177,GO:0048854,GO:0001047,GO:2000353,GO:0071333,GO:0001221,GO:2000377,GO:0001227,GO:0001228,GO:0001542,GO:…	oocyte maturation|DNA binding|DNA binding transcription factor activity|nucleus|nucleoplasm|regulation of transcription by RNA polymerase II|transcription by RNA polymerase II|cytoplasm|mitochondrial transcription|regulation of translation|apoptotic process|aging|glucose homeostasis|beta-catenin binding|positive regulation of apoptotic process|anatomical structure morphogenesis|positive regulatio…	rno04068,rno04151,rno04152,rno04137,rno04218,rno04062,rno04917,rno04722,rno04211,rno04213,rno05213,rno05223,rno01521	FoxO signaling pathway|PI3K-Akt signaling pathway|AMPK signaling pathway|Mitophagy - animal|Cellular senescence|Chemokine signaling pathway|Prolactin signaling pathway|Neurotrophin signaling pathway|Longevity regulating pathway - mammal|Longevity regulating pathway - multiple species|Endometrial cancer|Non-small cell lung cancer|EGFR tyrosine kinase inhibitor resistance
Foxq1	2.80505	0.384781	5.22533	13.58	3.76341	0.000512625	0.00254496	Up	0.0224003	0	0.0185661	0	0	0.0904678	0.0640009	0.091426	0.180019	0.160649	GeneID:64826,Genbank:NM_022858.2,RGD:621572	forkhead box Q1	GO:0001078,GO:0005634,GO:0006351,GO:0006357,GO:0009653,GO:0030154,GO:0031069,GO:0000122,GO:0000978,GO:0000981	transcriptional repressor activity, RNA polymerase II proximal promoter sequence-specific DNA binding|nucleus|transcription, DNA-templated|regulation of transcription by RNA polymerase II|anatomical structure morphogenesis|cell differentiation|hair follicle morphogenesis|negative regulation of transcription by RNA polymerase II|RNA polymerase II proximal promoter sequence-specific DNA binding|RNA…
Frs3	47.0307	30.3781	63.6832	2.09635	1.06788	5.01e-08	4.71e-07	Up	0.779549	0.673918	0.607359	0.516269	0.466983	1.37164	1.04441	1.42951	1.13056	1.13648	GeneID:316213,Genbank:XM_006244436.3,RGD:1310226	fibroblast growth factor receptor substrate 3	GO:0008543,GO:0042802,GO:0005104,GO:0005886	fibroblast growth factor receptor signaling pathway|identical protein binding|fibroblast growth factor receptor binding|plasma membrane
Fst	21.2572	8.87227	33.6421	3.79183	1.92289	1.43e-08	1.43e-07	Up	0.0975895	0.152543	0.194069	0.0820832	0.0329302	0.478582	0.34737	0.698897	0.431618	0.517465	GeneID:24373,Genbank:XM_006231953.3,RGD:2633	follistatin	GO:0043616,GO:0005515,GO:0045596,GO:0005575,GO:0046882,GO:0005615,GO:0005634,GO:0005737,GO:0007276,GO:0007389,GO:0048185,GO:0008585,GO:0030509,GO:0051798,GO:0031069,GO:0032926,GO:0000122,GO:0042475,GO:0001501,GO:0043395,GO:0002244	keratinocyte proliferation|protein binding|negative regulation of cell differentiation|cellular_component|negative regulation of follicle-stimulating hormone secretion|extracellular space|nucleus|cytoplasm|gamete generation|pattern specification process|activin binding|female gonad development|BMP signaling pathway|positive regulation of hair follicle development|hair follicle morphogenesis|negat…	rno04350	TGF-beta signaling pathway
Fzd1	666.77	987.648	345.892	0.350218	-1.51368	4.04e-78	3.54e-76	Down	13.0694	11.5043	12.8402	11.9569	10.584	4.29014	4.68503	4.78451	4.63389	4.04229	GeneID:58868,Genbank:NM_021266.3,RGD:61916	frizzled class receptor 1	GO:0005102,GO:0005109,GO:0005515,GO:0005886,GO:0007186,GO:0030514,GO:0007267,GO:0009986,GO:0030855,GO:0035425,GO:0035567,GO:0045892,GO:0042493,GO:0045893,GO:0042802,GO:0046982,GO:0048286,GO:0051091,GO:0001934,GO:0090179,GO:0003149,GO:1903204,GO:0060022,GO:0003150,GO:0003151,GO:0004930,GO:0010976,GO:0016021,GO:0016055,GO:0017147,GO:0042803,GO:0042813,GO:0030165,GO:0043005,GO:0044338,GO:0044339,GO:…	signaling receptor binding|frizzled binding|protein binding|plasma membrane|G-protein coupled receptor signaling pathway|negative regulation of BMP signaling pathway|cell-cell signaling|cell surface|epithelial cell differentiation|autocrine signaling|non-canonical Wnt signaling pathway|negative regulation of transcription, DNA-templated|response to drug|positive regulation of transcription, DNA-t…	rno04310,rno04390,rno04150,rno04550,rno04916,rno05200,rno05205,rno05225,rno05226,rno05217,rno05224,rno04934,rno05166,rno05165	Wnt signaling pathway|Hippo signaling pathway|mTOR signaling pathway|Signaling pathways regulating pluripotency of stem cells|Melanogenesis|Pathways in cancer|Proteoglycans in cancer|Hepatocellular carcinoma|Gastric cancer|Basal cell carcinoma|Breast cancer|Cushing's syndrome|HTLV-I infection|Human papillomavirus infection
G0s2	807.203	438.794	1175.61	2.67919	1.4218	4.34e-161	7.79e-159	Up	45.9351	41.3392	37.0897	38.0981	38.6373	117.279	107.907	106.815	101.014	104.13	GeneID:289388,Genbank:NM_001009632.1,RGD:1311675	G0/G1switch 2	GO:0097191,GO:2001238,GO:0005739	extrinsic apoptotic signaling pathway|positive regulation of extrinsic apoptotic signaling pathway|mitochondrion
Gadl1	42.3092	64.1467	20.4716	0.319138	-1.64775	9.77e-15	1.68e-13	Down	0.829859	0.794008	0.821297	1.10816	0.794237	0.284115	0.418017	0.185306	0.257671	0.306964	GeneID:367181,Genbank:XM_008766660.2,RGD:1565145	glutamate decarboxylase-like 1			rno00410,rno00430,rno00770	beta-Alanine metabolism|Taurine and hypotaurine metabolism|Pantothenate and CoA biosynthesis
Gale	131.543	71.4909	191.596	2.68	1.42223	1.03e-16	1.99e-15	Up	1.34855	1.7453	1.78417	1.40359	1.66166	5.97773	4.1936	4.19059	4.09375	3.88231	GeneID:114860,Genbank:NM_080783.2,RGD:621493	UDP-galactose-4-epimerase	GO:0006012,GO:0019388,GO:0042802,GO:0042803,GO:0003974,GO:0003978	galactose metabolic process|galactose catabolic process|identical protein binding|protein homodimerization activity|UDP-N-acetylglucosamine 4-epimerase activity|UDP-glucose 4-epimerase activity	rno00052,rno00520	Galactose metabolism|Amino sugar and nucleotide sugar metabolism
Galnt12	5.06249	7.76466	2.36032	0.303982	-1.71794	0.022562	0.0708822	Down	0.12776	0	0.098122	0.0721277	0.162639	0	0.0515049	0.0195035	0.0383277	0.0386952	GeneID:313233,Genbank:XM_232988.9,RGD:1562001	polypeptide N-acetylgalactosaminyltransferase 12	GO:0006486,GO:0009312,GO:0016020,GO:0016021,GO:0016266,GO:0016757,GO:0018242,GO:0018243,GO:0030246,GO:0000139,GO:0004653,GO:0005794	protein glycosylation|oligosaccharide biosynthetic process|membrane|integral component of membrane|O-glycan processing|transferase activity, transferring glycosyl groups|protein O-linked glycosylation via serine|protein O-linked glycosylation via threonine|carbohydrate binding|Golgi membrane|polypeptide N-acetylgalactosaminyltransferase activity|Golgi apparatus	rno00512	Mucin type O-glycan biosynthesis
Galr3	8.28546	3.8513	12.7196	3.30268	1.72364	0.000564929	0.00278457	Up	0.089141	0.0606487	0.241237	0.0261893	0.108221	0.265915	0.280684	0.443904	0.321458	0.208548	GeneID:29235,Genbank:XM_017594697.1,RGD:2658	galanin receptor 3	GO:0017046,GO:0004966,GO:0045944,GO:0005887,GO:0007187,GO:0007188,GO:0007194,GO:0007200,GO:0007218,GO:0090663,GO:0008528,GO:0097730,GO:0016021	peptide hormone binding|galanin receptor activity|positive regulation of transcription by RNA polymerase II|integral component of plasma membrane|G-protein coupled receptor signaling pathway, coupled to cyclic nucleotide second messenger|adenylate cyclase-modulating G-protein coupled receptor signaling pathway|negative regulation of adenylate cyclase activity|phospholipase C-activating G-protein …	rno04080	Neuroactive ligand-receptor interaction
Gca	7.48175	4.743	10.2205	2.15486	1.10759	0.0261554	0.0803118	Up	0.14475	0.0903171	0.136071	0.180644	0.0901039	0.283233	0.474761	0.233562	0.130525	0.400136	GeneID:295647,Genbank:NM_001106483.2,RGD:1306589	grancalcin	GO:0005575,GO:0005737,GO:0005829,GO:0005886,GO:0006508,GO:0008150,GO:0042803,GO:0046982,GO:0003674,GO:0004198,GO:0005509	cellular_component|cytoplasm|cytosol|plasma membrane|proteolysis|biological_process|protein homodimerization activity|protein heterodimerization activity|molecular_function|calcium-dependent cysteine-type endopeptidase activity|calcium ion binding
Gck	172.746	107.293	238.199	2.22008	1.15061	6.38e-29	2.15e-27	Up	1.4502	1.42791	1.5342	1.61763	1.57628	3.95392	3.47978	3.10314	3.95432	3.56694	GeneID:24385,Genbank:NM_001270850.1,RGD:2670	glucokinase	GO:0004340,GO:0004396,GO:0005515,GO:0005524,GO:0005739,GO:0005829,GO:0005536,GO:0005884,GO:0005938,GO:0009749,GO:0005978,GO:0019158,GO:0006003,GO:0006006,GO:0019903,GO:0019932,GO:0030141,GO:0032024,GO:0000287,GO:0044320,GO:0001678,GO:0045180,GO:0045721,GO:0045725,GO:0051594,GO:0045821,GO:0046835,GO:0055088,GO:0070509,GO:0005634,GO:0005654,GO:0005737,GO:0006096,GO:0006739,GO:0032811,GO:0007204,GO:…	glucokinase activity|hexokinase activity|protein binding|ATP binding|mitochondrion|cytosol|glucose binding|actin filament|cell cortex|response to glucose|glycogen biosynthetic process|mannokinase activity|fructose 2,6-bisphosphate metabolic process|glucose metabolic process|protein phosphatase binding|second-messenger-mediated signaling|secretory granule|positive regulation of insulin secretion|m…	rno00010,rno00052,rno00500,rno00520,rno00524,rno04911,rno04910,rno04922,rno04917,rno05230,rno04930,rno04950	Glycolysis / Gluconeogenesis|Galactose metabolism|Starch and sucrose metabolism|Amino sugar and nucleotide sugar metabolism|Neomycin, kanamycin and gentamicin biosynthesis|Insulin secretion|Insulin signaling pathway|Glucagon signaling pathway|Prolactin signaling pathway|Central carbon metabolism in cancer|Type II diabetes mellitus|Maturity onset diabetes of the young
Gclm	2733.36	3827.66	1639.06	0.428216	-1.22359	7.27e-280	2.72e-277	Down	93.9308	92.0201	99.6678	93.8105	102.16	45.1521	41.8865	47.8383	46.6773	45.0263	GeneID:29739,Genbank:NM_017305.2,RGD:619871	glutamate cysteine ligase, modifier subunit	GO:0006750,GO:0006979,GO:0035229,GO:0007568,GO:0035729,GO:0007584,GO:0035733,GO:0008637,GO:0042493,GO:0043524,GO:0044344,GO:0044752,GO:0046982,GO:0004357,GO:0006534,GO:0006536,GO:0006749,GO:0014823,GO:0017109,GO:0030234,GO:0035226,GO:0050880,GO:0051409,GO:0051900,GO:0071333,GO:0071372,GO:0097069,GO:1990830,GO:2001237	glutathione biosynthetic process|response to oxidative stress|positive regulation of glutamate-cysteine ligase activity|aging|cellular response to hepatocyte growth factor stimulus|response to nutrient|hepatic stellate cell activation|apoptotic mitochondrial changes|response to drug|negative regulation of neuron apoptotic process|cellular response to fibroblast growth factor stimulus|response to …	rno00270,rno00480,rno04216	Cysteine and methionine metabolism|Glutathione metabolism|Ferroptosis
Gdf15	64.7445	21.1455	108.344	5.12371	2.35719	1.52e-38	6.7e-37	Up	9.36743	10.2915	9.25023	10.4262	10.7608	48.3158	44.5977	51.3326	51.0621	49.3481	GeneID:29455,Genbank:NM_019216.2,RGD:2674	growth differentiation factor 15	GO:1901741,GO:0030509,GO:0005615,GO:0042981,GO:0043408,GO:0005634,GO:0005737,GO:0048468,GO:0060395,GO:0005794,GO:0008083,GO:0005125,GO:0010469,GO:0005160,GO:0010862	positive regulation of myoblast fusion|BMP signaling pathway|extracellular space|regulation of apoptotic process|regulation of MAPK cascade|nucleus|cytoplasm|cell development|SMAD protein signal transduction|Golgi apparatus|growth factor activity|cytokine activity|regulation of signaling receptor activity|transforming growth factor beta receptor binding|positive regulation of pathway-restricted S…
Gdnf	63.7288	40.3615	87.0961	2.1579	1.10963	3.98e-11	5.21e-10	Up	0.305885	0.272418	0.269175	0.223576	0.172433	0.580449	0.504667	0.667785	0.516241	0.630429	GeneID:25453,Genbank:XM_006232010.3,RGD:2677	glial cell derived neurotrophic factor	GO:0001759,GO:0001941,GO:0003337,GO:0008284,GO:0005576,GO:0008584,GO:0009611,GO:0010468,GO:0010469,GO:0021784,GO:0032770,GO:0042803,GO:0030116,GO:0030182,GO:0043235,GO:0043524,GO:0001656,GO:0048485,GO:0001657,GO:0045597,GO:0001658,GO:0050731,GO:0051584,GO:0001755,GO:0090190,GO:0060041,GO:0060676,GO:2001240,GO:0005615,GO:0007399,GO:0007422,GO:0008083,GO:0030432,GO:0008283,GO:0030901,GO:0030971,GO:…	organ induction|postsynaptic membrane organization|mesenchymal to epithelial transition involved in metanephros morphogenesis|positive regulation of cell proliferation|extracellular region|male gonad development|response to wounding|regulation of gene expression|regulation of signaling receptor activity|postganglionic parasympathetic fiber development|positive regulation of monooxygenase activity…
Gem	45.0932	70.4357	19.7507	0.280408	-1.8344	1.25e-11	1.71e-10	Down	1.75412	1.51918	2.62534	2.04726	1.59836	0.473252	0.50541	0.957519	0.647046	0.462098	GeneID:297902,Genbank:NM_001106637.1,RGD:1307386	GTP binding protein overexpressed in skeletal muscle	GO:0005525,GO:0005634,GO:0007165,GO:0009898,GO:0019003,GO:0030496,GO:0051233,GO:0051276,GO:0051310,GO:0072686,GO:0000278,GO:0000287,GO:0003924	GTP binding|nucleus|signal transduction|cytoplasmic side of plasma membrane|GDP binding|midbody|spindle midzone|chromosome organization|metaphase plate congression|mitotic spindle|mitotic cell cycle|magnesium ion binding|GTPase activity
Gemin7l1	6.06639	8.60192	3.53086	0.410474	-1.28464	0.0477822	0.132037	Down	0.495087	1.61245	0.665828	0.637692	0.284157	0	0.458428	0.207224	0.306762	0.20753	GeneID:685068,Genbank:XM_003749742.3,RGD:1583234	gem (nuclear organelle) associated protein 7-like 1	GO:0034719	SMN-Sm protein complex
Gfra2	3.71973	1.82611	5.61334	3.07392	1.62008	0.0302444	0.0906542	Up	0.0255725	0.00878477	0	0.0253561	0.0170857	0.0436665	0.0318643	0.0639203	0.0540326	0.0544062	GeneID:25136,Genbank:XM_017599582.1,RGD:61809	GDNF family receptor alpha 2	GO:0007399,GO:0009897,GO:0016167,GO:0031225,GO:0031953,GO:0033139,GO:0033141,GO:0035860,GO:0043235,GO:0005886,GO:0007165,GO:0007169	nervous system development|external side of plasma membrane|glial cell-derived neurotrophic factor receptor activity|anchored component of membrane|negative regulation of protein autophosphorylation|regulation of peptidyl-serine phosphorylation of STAT protein|positive regulation of peptidyl-serine phosphorylation of STAT protein|glial cell-derived neurotrophic factor receptor signaling pathway|r…
Gfra3	66.2845	40.6404	91.9286	2.262	1.1776	8.06e-13	1.21e-11	Up	0.78594	0.837273	1.02901	1.39059	1.36592	2.30247	3.12825	2.06269	2.47885	2.26733	GeneID:84422,Genbank:NM_053398.1,RGD:620502	GDNF family receptor alpha 3	GO:0005886,GO:0007165,GO:0007399,GO:0007411,GO:0008046,GO:0009897,GO:0038023,GO:0043235,GO:0048485,GO:0001764,GO:0048666,GO:0005829	plasma membrane|signal transduction|nervous system development|axon guidance|axon guidance receptor activity|external side of plasma membrane|signaling receptor activity|receptor complex|sympathetic nervous system development|neuron migration|neuron development|cytosol
Gimd1	281.475	428.692	134.259	0.313182	-1.67493	4.01e-76	3.37e-74	Down	7.12387	6.75495	6.24149	6.64289	7.04778	2.12183	1.95701	2.48124	2.31485	2.64252	GeneID:362042,Genbank:XM_008761516.2,RGD:1563706	GIMAP family P-loop NTPase domain containing 1	GO:0005525	GTP binding
Gins2	9.07904	5.18126	12.9768	2.50457	1.32456	0.00381475	0.0152909	Up	0.174477	0.396725	0.214514	0.288133	0.34342	0.591738	0.495887	0.327048	0.52022	0.782227	GeneID:292058,Genbank:NM_001106190.1,RGD:1311055	GINS complex subunit 2	GO:0032508,GO:0043138,GO:1902975,GO:0000727,GO:0000811,GO:0031298	DNA duplex unwinding|3'-5' DNA helicase activity|mitotic DNA replication initiation|double-strand break repair via break-induced replication|GINS complex|replication fork protection complex
Gins3	5.28992	2.96189	7.61795	2.57199	1.36288	0.0284974	0.0862733	Up	0.0956	0	0.0633243	0.139099	0.0470246	0.221589	0.111221	0.20191	0.198872	0.176075	GeneID:307639,Genbank:NM_001107408.1,RGD:1308153	GINS complex subunit 3	GO:0005654,GO:0006260	nucleoplasm|DNA replication
Gjc1	11.1055	16.6016	5.6095	0.33789	-1.56538	0.000137764	0.000763328	Down	0.293648	0.322144	0.351448	0.313644	0.16683	0.116706	0.0692792	0.182274	0.099506	0.0809029	GeneID:266706,Genbank:XM_017597049.1,RGD:628889	gap junction protein, gamma 1	GO:0055085,GO:0005921,GO:0086053,GO:0086077,GO:0005922,GO:0007267,GO:0007268,GO:0007507,GO:0007601,GO:0016021,GO:0016264,GO:0034220,GO:0001570,GO:0048468,GO:0005216,GO:0048738,GO:0005243	transmembrane transport|gap junction|AV node cell to bundle of His cell communication by electrical coupling|gap junction channel activity involved in AV node cell-bundle of His cell electrical coupling|connexin complex|cell-cell signaling|chemical synaptic transmission|heart development|visual perception|integral component of membrane|gap junction assembly|ion transmembrane transport|vasculogene…
Gjc3	30.1901	43.7438	16.6364	0.380313	-1.39474	1.49e-08	1.49e-07	Down	0.766194	0.383554	0.833792	0.746975	0.658512	0.436266	0.30974	0.287949	0.141252	0.190791	GeneID:288529,Genbank:XM_221997.8,RGD:727930	gap junction protein, gamma 3	GO:0016021,GO:0042552,GO:0042803,GO:0043209,GO:0005922,GO:0007154,GO:0007605	integral component of membrane|myelination|protein homodimerization activity|myelin sheath|connexin complex|cell communication|sensory perception of sound
Glb1l2	20.2697	8.35613	32.1833	3.85146	1.94541	6.04e-10	7.11e-09	Up	0.0499743	0.0865993	0.0688321	0.0591158	0.0338749	0.262482	0.166593	0.293642	0.234859	0.274173	GeneID:503194,Genbank:XM_017595859.1,RGD:1564436	galactosidase, beta 1-like 2	GO:0004565,GO:0005773,GO:0005975	beta-galactosidase activity|vacuole|carbohydrate metabolic process
Gli1	0.868413	0	1.73683	Inf	Inf	0.0448499	0.12526	Up	0	0	0	0	0	0.0593538	0.0552953	0	0.0150257	0	GeneID:140589,Genbank:NM_001191910.1,RGD:621673	GLI family zinc finger 1	GO:0005654,GO:0005737,GO:0005829,GO:0005929,GO:0005930,GO:0007224,GO:0030335,GO:0007283,GO:0030850,GO:0007418,GO:0043565,GO:0008017,GO:0044212,GO:0045667,GO:0045740,GO:0045880,GO:0045893,GO:0045944,GO:0060032,GO:0000977,GO:0000978,GO:0001649,GO:0003674,GO:0003677,GO:0003682,GO:0003705,GO:0005575,GO:0005634,GO:0008150,GO:0008284,GO:0009611,GO:0009913,GO:0009953,GO:0009954,GO:0021696,GO:0060045,GO:…	nucleoplasm|cytoplasm|cytosol|cilium|axoneme|smoothened signaling pathway|positive regulation of cell migration|spermatogenesis|prostate gland development|ventral midline development|sequence-specific DNA binding|microtubule binding|transcription regulatory region DNA binding|regulation of osteoblast differentiation|positive regulation of DNA replication|positive regulation of smoothened signalin…	rno04340,rno04024,rno05200,rno05217	Hedgehog signaling pathway|cAMP signaling pathway|Pathways in cancer|Basal cell carcinoma
Glul	6660.19	4176.34	9144.04	2.18948	1.13059	0	0	Up	90.8189	91.1497	90.5651	90.7765	85.3265	211.633	207.419	207.322	206.663	204.692	GeneID:24957,Genbank:NM_017073.3,RGD:2710	glutamate-ammonia ligase	GO:0005791,GO:0005829,GO:0006536,GO:0006542,GO:0008283,GO:0009267,GO:0043209,GO:0009749,GO:0016595,GO:0043231,GO:0019676,GO:0043679,GO:0044297,GO:0045503,GO:0050679,GO:0051260,GO:0051968,GO:0000287,GO:0004351,GO:0004356,GO:0005524,GO:0005737,GO:0005739,GO:0030145,GO:0032024,GO:0032991,GO:0042133,GO:0042802,GO:0042995,GO:0097386,GO:0043005,GO:0043204	rough endoplasmic reticulum|cytosol|glutamate metabolic process|glutamine biosynthetic process|cell proliferation|cellular response to starvation|myelin sheath|response to glucose|glutamate binding|intracellular membrane-bounded organelle|ammonia assimilation cycle|axon terminus|cell body|dynein light chain binding|positive regulation of epithelial cell proliferation|protein homooligomerization|p…	rno00630,rno00910,rno00250,rno00220,rno04217,rno04724,rno04727	Glyoxylate and dicarboxylate metabolism|Nitrogen metabolism|Alanine, aspartate and glutamate metabolism|Arginine biosynthesis|Necroptosis|Glutamatergic synapse|GABAergic synapse
Gnat3	7.87954	4.72822	11.0309	2.33298	1.22218	0.0147452	0.0494722	Up	0.167496	0.0863028	0.180849	0.11508	0.085934	0.243752	0.21289	0.252649	0.308954	0.53513	GeneID:286924,Genbank:NM_173139.1,RGD:727817	G protein subunit alpha transducin 3	GO:0050916,GO:0007188,GO:0001750,GO:0050917,GO:0007601,GO:0001917,GO:0016324,GO:0003924,GO:0004871,GO:0005525,GO:0031683,GO:0005737,GO:0035094,GO:0046872,GO:0005834,GO:0050909,GO:0001580,GO:0050913,GO:0005930,GO:0001664,GO:0007186,GO:0001669	sensory perception of sweet taste|adenylate cyclase-modulating G-protein coupled receptor signaling pathway|photoreceptor outer segment|sensory perception of umami taste|visual perception|photoreceptor inner segment|apical plasma membrane|GTPase activity|signal transducer activity|GTP binding|G-protein beta/gamma-subunit complex binding|cytoplasm|response to nicotine|metal ion binding|heterotrime…	rno04973,rno04742	Carbohydrate digestion and absorption|Taste transduction
Got1	2383.59	3386.19	1380.98	0.407827	-1.29397	3.77e-286	1.51e-283	Down	81.5944	80.6508	83.2065	78.8675	83.8152	30.4122	33.496	33.1383	30.5501	34.5661	GeneID:24401,Genbank:NM_012571.2,RGD:2721	glutamic-oxaloacetic transaminase 1	GO:0005737,GO:0005739,GO:0005764,GO:0005829,GO:0019550,GO:0006103,GO:0019551,GO:0006107,GO:0030170,GO:0030511,GO:0031406,GO:0032869,GO:1990267,GO:0032966,GO:0035902,GO:0043648,GO:0004069,GO:0004609,GO:0005654,GO:0006114,GO:0006531,GO:0006532,GO:0006533,GO:0006536,GO:0043679,GO:0007219,GO:0046686,GO:0009743,GO:0047801,GO:0051384,GO:0051481,GO:0051902,GO:0055089,GO:0060290,GO:0071260	cytoplasm|mitochondrion|lysosome|cytosol|glutamate catabolic process to aspartate|2-oxoglutarate metabolic process|glutamate catabolic process to 2-oxoglutarate|oxaloacetate metabolic process|pyridoxal phosphate binding|positive regulation of transforming growth factor beta receptor signaling pathway|carboxylic acid binding|cellular response to insulin stimulus|response to transition metal nanopa…	rno00250,rno00270,rno00220,rno00330,rno00350,rno00360,rno00400	Alanine, aspartate and glutamate metabolism|Cysteine and methionine metabolism|Arginine biosynthesis|Arginine and proline metabolism|Tyrosine metabolism|Phenylalanine metabolism|Phenylalanine, tyrosine and tryptophan biosynthesis
Gpam	1573.09	767.321	2378.86	3.10022	1.63237	0	0	Up	5.61143	5.4374	5.68404	5.75186	5.41753	17.5713	18.0368	18.2536	19.2213	18.8364	GeneID:29653,Genbank:XM_006231626.3,RGD:61847	glycerol-3-phosphate acyltransferase, mitochondrial	GO:0005886,GO:0006072,GO:0006631,GO:0006637,GO:0019432,GO:0031667,GO:0006641,GO:0031966,GO:0006650,GO:0032869,GO:0040018,GO:0070970,GO:0042104,GO:0102420,GO:0046686,GO:0004366,GO:0005739,GO:0005741,GO:0005743,GO:0008654,GO:0009749,GO:0009750,GO:0010867,GO:0014823,GO:0016021,GO:0050707,GO:0016024,GO:0051607,GO:0055089,GO:0055091,GO:0070236	plasma membrane|glycerol-3-phosphate metabolic process|fatty acid metabolic process|acyl-CoA metabolic process|triglyceride biosynthetic process|response to nutrient levels|triglyceride metabolic process|mitochondrial membrane|glycerophospholipid metabolic process|cellular response to insulin stimulus|positive regulation of multicellular organism growth|interleukin-2 secretion|positive regulation…	rno00561,rno00564	Glycerolipid metabolism|Glycerophospholipid metabolism
Gpat4	1276.79	1727.62	825.958	0.478089	-1.06465	1.05e-132	1.46e-130	Down	28.2016	29.0229	27.3003	30.0199	29.7735	14.7695	14.1124	14.4007	14.3285	14.8877	GeneID:290843,Genbank:NM_001047849.1,RGD:1310520	glycerol-3-phosphate acyltransferase 4	GO:0046339,GO:0005783,GO:0006631,GO:0006637,GO:0006641,GO:0006656,GO:0007595,GO:0008610,GO:0016020,GO:0016021,GO:0019432,GO:0002071,GO:0030879,GO:0003841,GO:0040014,GO:0004366	diacylglycerol metabolic process|endoplasmic reticulum|fatty acid metabolic process|acyl-CoA metabolic process|triglyceride metabolic process|phosphatidylcholine biosynthetic process|lactation|lipid biosynthetic process|membrane|integral component of membrane|triglyceride biosynthetic process|glandular epithelial cell maturation|mammary gland development|1-acylglycerol-3-phosphate O-acyltransfera…	rno00561,rno00564	Glycerolipid metabolism|Glycerophospholipid metabolism
Gpr135	2.45061	0.826845	4.07437	4.92761	2.30089	0.040282	0.114697	Up	0	0.114064	0	0.0483579	0	0.221011	0.212097	0.166593	0.0546021	0.0559394	GeneID:314213,Genbank:NM_181771.1,RGD:727844	G protein-coupled receptor 135	GO:0007186,GO:0016021,GO:0004930,GO:0005886	G-protein coupled receptor signaling pathway|integral component of membrane|G-protein coupled receptor activity|plasma membrane
Gpr17	3.44732	0.588729	6.3059	10.711	3.42103	0.000181404	0.000982078	Up	0.0234827	0	0.0103828	0	0	0.0970954	0.0995614	0.0250263	0.0123386	0.0876333	GeneID:767613,Genbank:XM_006254604.3,RGD:1589785	G protein-coupled receptor 17	GO:0005887,GO:0035025,GO:0051482,GO:0002376,GO:0002862,GO:0004930	integral component of plasma membrane|positive regulation of Rho protein signal transduction|positive regulation of cytosolic calcium ion concentration involved in phospholipase C-activating G-protein coupled signaling pathway|immune system process|negative regulation of inflammatory response to antigenic stimulus|G-protein coupled receptor activity
Gpr31	7.43882	10.0999	4.77772	0.473045	-1.07995	0.0309597	0.0923966	Down	0.395821	0.406663	0.613951	0.67364	0.460157	0.160128	0.0737195	0.0829959	0.574565	0.166588	GeneID:292310,Genbank:NM_001169132.1,RGD:1305187	G protein-coupled receptor 31	GO:0004930,GO:0007186,GO:0016021	G-protein coupled receptor activity|G-protein coupled receptor signaling pathway|integral component of membrane
Gprc5b	1.16346	2.1223	0.204606	0.0964075	-3.37471	0.0484937	0.133592	Down	0	0.0423739	0.0535171	0.0391515	0.0908669	0	0	0.0213352	0.00949747	0	GeneID:293546,Genbank:NM_001106304.1,RGD:1309510	G protein-coupled receptor, class C, group 5, member B	GO:0070062,GO:0042593,GO:0005730,GO:0090263,GO:0043123,GO:0043231,GO:0005829,GO:0005886,GO:0007186,GO:0007626,GO:0045121,GO:0009986,GO:0045666,GO:0010976,GO:0045860,GO:0016021,GO:0050729,GO:0019901,GO:0001934,GO:0060907,GO:0030295,GO:0004930,GO:0061098,GO:0032147,GO:0005634	extracellular exosome|glucose homeostasis|nucleolus|positive regulation of canonical Wnt signaling pathway|positive regulation of I-kappaB kinase/NF-kappaB signaling|intracellular membrane-bounded organelle|cytosol|plasma membrane|G-protein coupled receptor signaling pathway|locomotory behavior|membrane raft|cell surface|positive regulation of neuron differentiation|positive regulation of neuron …
Greb1l	9.87229	6.56414	13.1804	2.00795	1.00572	0.0179739	0.0588497	Up	0.0142143	0.021868	0.0441569	0.0278467	0.0491133	0.0735954	0.106416	0.0831753	0.0818858	0.0226537	GeneID:498819,Genbank:XM_017601152.1,RGD:1562371	growth regulation by estrogen in breast cancer 1 like	GO:0003231,GO:0030539,GO:0060065,GO:0060562,GO:0061205,GO:0072177,GO:0001656,GO:0001658,GO:0001822	cardiac ventricle development|male genitalia development|uterus development|epithelial tube morphogenesis|paramesonephric duct development|mesonephric duct development|metanephros development|branching involved in ureteric bud morphogenesis|kidney development
Grhl2	13.5432	7.261	19.8254	2.73039	1.44911	0.000135954	0.000754268	Up	0.048094	0.039241	0.0751714	0.100618	0.0372349	0.136807	0.124672	0.280234	0.187926	0.200145	GeneID:299979,Genbank:XM_006241552.2,RGD:1561191	grainyhead-like transcription factor 2	GO:0003700,GO:0005575,GO:0005634,GO:0005654,GO:0005911,GO:0034329,GO:0006357,GO:0035264,GO:0006366,GO:0042733,GO:0007155,GO:0043010,GO:0043565,GO:0044030,GO:0045617,GO:0045893,GO:0045944,GO:0001161,GO:0001228,GO:0001701,GO:0001843,GO:0003208,GO:0003382,GO:0003674,GO:0003682,GO:0007420,GO:0008150,GO:0008283,GO:0008544,GO:0010468,GO:0021915,GO:0048568,GO:0048701,GO:0030323,GO:0051973,GO:0031490,GO:…	DNA binding transcription factor activity|cellular_component|nucleus|nucleoplasm|cell-cell junction|cell junction assembly|regulation of transcription by RNA polymerase II|multicellular organism growth|transcription by RNA polymerase II|embryonic digit morphogenesis|cell adhesion|camera-type eye development|sequence-specific DNA binding|regulation of DNA methylation|negative regulation of keratin…
Grhl3	5.38436	2.95615	7.81257	2.64282	1.40208	0.0231082	0.072342	Up	0.0616791	0.0208448	0.0522821	0.057191	0.0782651	0.0823993	0.132433	0.187929	0.123961	0.271375	GeneID:298555,Genbank:NM_001106690.1,RGD:1308320	grainyhead-like transcription factor 3	GO:0061029,GO:0010628,GO:0001843,GO:0061436,GO:0031490,GO:0003677,GO:0090103,GO:0032956,GO:0003700,GO:0090179,GO:0005634,GO:0005654,GO:0042060,GO:0006357,GO:0043547,GO:0006366,GO:0043565,GO:0007389,GO:0007398,GO:0000981,GO:0045893,GO:0007417,GO:0001228,GO:0045944,GO:0008544,GO:0001736	eyelid development in camera-type eye|positive regulation of gene expression|neural tube closure|establishment of skin barrier|chromatin DNA binding|DNA binding|cochlea morphogenesis|regulation of actin cytoskeleton organization|DNA binding transcription factor activity|planar cell polarity pathway involved in neural tube closure|nucleus|nucleoplasm|wound healing|regulation of transcription by RN…
Gsta3	102.426	37.9754	166.876	4.39431	2.13564	1.47e-40	6.95e-39	Up	1.08609	1.3852	0.826472	0.98166	0.952701	5.38375	4.61535	4.52159	5.17502	5.76554	GeneID:494500,Genbank:NM_001287025.1,RGD:1591980	glutathione S-transferase alpha 3	GO:0098869,GO:0001657,GO:0004364,GO:0046223	cellular oxidant detoxification|ureteric bud development|glutathione transferase activity|aflatoxin catabolic process	rno00480,rno00980,rno00982,rno00983,rno05200,rno05204,rno05225,rno05418,rno01524	Glutathione metabolism|Metabolism of xenobiotics by cytochrome P450|Drug metabolism - cytochrome P450|Drug metabolism - other enzymes|Pathways in cancer|Chemical carcinogenesis|Hepatocellular carcinoma|Fluid shear stress and atherosclerosis|Platinum drug resistance
Gtse1	64.3942	19.9645	108.824	5.45089	2.44649	1.62e-40	7.63e-39	Up	0.262922	0.365629	0.43042	0.307979	0.257866	1.89719	1.72782	1.95844	1.77698	2.09418	GeneID:300126,Genbank:XM_006242160.3,RGD:1563164	G-2 and S-phase expressed 1	GO:0005881	cytoplasmic microtubule	rno04115	p53 signaling pathway
Hamp	13824.8	19773	7876.64	0.398353	-1.32788	0	0	Down	6969.58	6370.37	6009.61	5936.78	6413.88	2732.88	2658.25	2830.06	2946.49	2806.3	GeneID:84604,Genbank:NM_053469.1,RGD:70971	hepcidin antimicrobial peptide	GO:0005634,GO:0005737,GO:0006879,GO:0006953,GO:0007259,GO:0045471,GO:0007568,GO:0045779,GO:0010039,GO:0045944,GO:0010043,GO:0050728,GO:0050832,GO:0055072,GO:0060586,GO:0061051,GO:0071222,GO:0071354,GO:0000122,GO:0002262,GO:0003674,GO:0005179,GO:0005507,GO:0005576,GO:0005615,GO:0010469,GO:0014704,GO:0033189,GO:0034760,GO:0036017,GO:0042742,GO:0071356,GO:0071481,GO:0043032,GO:0097421,GO:0045179,GO:…	nucleus|cytoplasm|cellular iron ion homeostasis|acute-phase response|JAK-STAT cascade|response to ethanol|aging|negative regulation of bone resorption|response to iron ion|positive regulation of transcription by RNA polymerase II|response to zinc ion|negative regulation of inflammatory response|defense response to fungus|iron ion homeostasis|multicellular organismal iron ion homeostasis|positive …
Hba1	10936.9	7013.56	14860.2	2.11878	1.08324	3.65e-25	1.06e-23	Up	1166.92	1092.22	1073.59	1050.79	1168.95	3012.62	2306.73	2658.32	2327.92	2491.06	GeneID:25632,Genbank:NM_013096.1,RGD:2782	hemoglobin, alpha 1	GO:0005506,GO:0005515,GO:0015671,GO:0019825,GO:0020037,GO:0035634,GO:0043209,GO:0045202,GO:0045776,GO:0048821,GO:0051930,GO:0001540,GO:0098869,GO:0001701,GO:0005344	iron ion binding|protein binding|oxygen transport|oxygen binding|heme binding|response to stilbenoid|myelin sheath|synapse|negative regulation of blood pressure|erythrocyte development|regulation of sensory perception of pain|amyloid-beta binding|cellular oxidant detoxification|in utero embryonic development|oxygen carrier activity	rno05144,rno05143	Malaria|African trypanosomiasis
Hba2	4049.31	2586.84	5511.78	2.1307	1.09133	6.5e-19	1.38e-17	Up	405.613	433.824	410.149	390.546	433.33	1165.73	877.702	996.297	861.619	933.163	GeneID:360504,Genbank:NM_001007722.1,RGD:1359364	hemoglobin, alpha 2	GO:0042542,GO:0005344,GO:0042744,GO:0005506,GO:0048821,GO:0005515,GO:0005615,GO:0005833,GO:0010942,GO:0015671,GO:0051291,GO:0019825,GO:0098869,GO:0020037,GO:0022627,GO:0031720,GO:0001701,GO:0031838,GO:0003674,GO:0032355,GO:0004601	response to hydrogen peroxide|oxygen carrier activity|hydrogen peroxide catabolic process|iron ion binding|erythrocyte development|protein binding|extracellular space|hemoglobin complex|positive regulation of cell death|oxygen transport|protein heterooligomerization|oxygen binding|cellular oxidant detoxification|heme binding|cytosolic small ribosomal subunit|haptoglobin binding|in utero embryonic…	rno05144,rno05143	Malaria|African trypanosomiasis
Hbb	5554.01	3301.64	7806.38	2.36439	1.24147	1.15e-142	1.82e-140	Up	469.057	424.281	366.931	364.954	424.326	1056.76	1023.87	1012.36	1026.67	1034.46	GeneID:24440,Genbank:NM_033234.1,RGD:2783	hemoglobin subunit beta	GO:0042744,GO:0019825,GO:0005506,GO:0043209,GO:0020037,GO:0005615,GO:0048821,GO:0030097,GO:0005833,GO:0051291,GO:0006749,GO:0010942,GO:0030492,GO:0010999,GO:0031720,GO:0015671,GO:0070293,GO:0031721,GO:0098869,GO:0031722,GO:0004601,GO:0031838,GO:0005344,GO:0042542	hydrogen peroxide catabolic process|oxygen binding|iron ion binding|myelin sheath|heme binding|extracellular space|erythrocyte development|hemopoiesis|hemoglobin complex|protein heterooligomerization|glutathione metabolic process|positive regulation of cell death|hemoglobin binding|regulation of eIF2 alpha phosphorylation by heme|haptoglobin binding|oxygen transport|renal absorption|hemoglobin al…	rno05144,rno05143	Malaria|African trypanosomiasis
Hbb-b1	881.454	567.43	1195.48	2.10683	1.07507	4.23e-95	4.33e-93	Up	19.8231	31.0954	29.3294	28.1163	31.6686	60.768	64.6063	58.9321	58.1508	65.9028	GeneID:361619,Genbank:XM_006229913.3,RGD:1595848	hemoglobin, beta adult major chain	GO:0015671,GO:0019825,GO:0020037,GO:0005344,GO:0005506,GO:0005833	oxygen transport|oxygen binding|heme binding|oxygen carrier activity|iron ion binding|hemoglobin complex	rno05144,rno05143	Malaria|African trypanosomiasis
Hbq1b	6.14345	3.56157	8.72534	2.44986	1.2927	0.0217212	0.068826	Up	0.225385	0.0911336	0.15638	0.215062	0.0440843	0.420565	0.379094	0.484867	0.477846	0.097344	GeneID:100361053,Genbank:XM_002727758.5,RGD:2320907	hemoglobin, theta 1B
Hcst	11.4959	7.55038	15.4414	2.04511	1.03218	0.0269817	0.0822626	Up	1.50188	0.6075	0.528352	0.437705	0.602234	1.09542	2.22308	0.682758	3.00949	0	GeneID:474146,Genbank:XM_006228785.3,RGD:1359238	hematopoietic cell signal transducer	GO:0009986,GO:0014068,GO:0016021,GO:0043548,GO:0050776,GO:0005102,GO:0006468	cell surface|positive regulation of phosphatidylinositol 3-kinase signaling|integral component of membrane|phosphatidylinositol 3-kinase binding|regulation of immune response|signaling receptor binding|protein phosphorylation	rno04650	Natural killer cell mediated cytotoxicity
Hemgn	7.93439	3.93989	11.9289	3.02772	1.59823	0.00190145	0.00828044	Up	0.093592	0.0160492	0.0849603	0.0312752	0.047112	0.183195	0.33849	0.101954	0.150487	0.135815	GeneID:113882,Genbank:XM_008763694.2,RGD:621569	hemogen	GO:0030154,GO:0045667,GO:0005654,GO:0007275	cell differentiation|regulation of osteoblast differentiation|nucleoplasm|multicellular organism development
Hepacam2	1.00196	0	2.00392	Inf	Inf	0.0210434	0.067003	Up	0	0	0	0	0	0.0746693	0.0224208	0.0772501	0.0504942	0	GeneID:296846,Genbank:XM_017592523.1,RGD:1305697	HEPACAM family member 2	GO:0007098,GO:0016021,GO:0030496,GO:0005794,GO:0005813,GO:0005819	centrosome cycle|integral component of membrane|midbody|Golgi apparatus|centrosome|spindle
Hey2	5.57272	1.79399	9.35146	5.21267	2.38202	0.00264604	0.0110967	Up	0.0408233	0.0421472	0.0371873	0.0205779	0.0411249	0.371716	0.176383	0.0459133	0.134955	0.275562	GeneID:155430,Genbank:NM_130417.1,RGD:621405	hes-related family bHLH transcription factor with YRPW motif 2	GO:0003171,GO:0003184,GO:0003186,GO:0003195,GO:0003199,GO:0003208,GO:0003214,GO:0007389,GO:0003215,GO:0007507,GO:0003222,GO:0008134,GO:0003300,GO:0009948,GO:0010460,GO:0010468,GO:0010629,GO:0045607,GO:0010667,GO:0045746,GO:0014031,GO:0045892,GO:0014898,GO:0045944,GO:0046982,GO:0055015,GO:0060045,GO:0000122,GO:0090102,GO:0060317,GO:0000983,GO:0097084,GO:0060347,GO:0000989,GO:2000678,GO:0060411,GO:…	atrioventricular valve development|pulmonary valve morphogenesis|tricuspid valve morphogenesis|tricuspid valve formation|endocardial cushion to mesenchymal transition involved in heart valve formation|cardiac ventricle morphogenesis|cardiac left ventricle morphogenesis|pattern specification process|cardiac right ventricle morphogenesis|heart development|ventricular trabecula myocardium morphogene…	rno05200,rno05224,rno05165	Pathways in cancer|Breast cancer|Human papillomavirus infection
Hist1h2bo	2.53524	4.135	0.935493	0.226238	-2.14409	0.0301943	0.0905515	Down	0.50655	0	0.410516	0.298565	0.309267	0	0.63045	0	0.166738	0	GeneID:291157,Genbank:NM_001106114.1,RGD:1311828	histone cluster 1, H2bo	GO:0005634,GO:0005654,GO:0005829,GO:0006334,GO:0046982,GO:0000786,GO:0003677	nucleus|nucleoplasm|cytosol|nucleosome assembly|protein heterodimerization activity|nucleosome|DNA binding	rno05203,rno05322,rno05034	Viral carcinogenesis|Systemic lupus erythematosus|Alcoholism
Hist2h2aa3	17.9502	31.4877	4.41278	0.140143	-2.83503	5.18e-08	4.85e-07	Down	0.703133	1.73438	0.680663	1.03191	1.86644	0.862598	0.163647	0.352922	0.695105	0.177718	GeneID:365877,Genbank:NM_001315493.1,RGD:1307165	histone cluster 2, H2aa3	GO:0003677,GO:0005634,GO:0006325,GO:0006342,GO:0046982,GO:0000786,GO:0000790	DNA binding|nucleus|chromatin organization|chromatin silencing|protein heterodimerization activity|nucleosome|nuclear chromatin	rno04217,rno05322,rno05034	Necroptosis|Systemic lupus erythematosus|Alcoholism
Hist3h2ba	2.58398	0.992271	4.17569	4.20822	2.07321	0.0294476	0.0886669	Up	0	0.146464	0.118518	0.256817	0.133793	1.01659	0.53667	0.290898	0.576237	0.583604	GeneID:303175,Genbank:NM_001111127.1,RGD:1307520	histone cluster 3, H2ba	GO:0006334,GO:0046982,GO:0000786,GO:0003677,GO:0005634	nucleosome assembly|protein heterodimerization activity|nucleosome|DNA binding|nucleus	rno05203,rno05322,rno05034	Viral carcinogenesis|Systemic lupus erythematosus|Alcoholism
Hjurp	26.1443	10.8258	41.4627	3.82998	1.93734	2.26e-12	3.29e-11	Up	0.0725509	0.0372771	0.128413	0.117749	0.0357417	0.248441	0.37386	0.181612	0.472579	0.349469	GeneID:316602,Genbank:XM_006245393.3,RGD:1305846	Holliday junction recognition protein	GO:0005575,GO:0005634,GO:0005730,GO:0005739,GO:0005829,GO:0007059,GO:0008150,GO:0034080,GO:0042393,GO:0042802,GO:0043254,GO:0000775,GO:0051101,GO:0000777,GO:0003674	cellular_component|nucleus|nucleolus|mitochondrion|cytosol|chromosome segregation|biological_process|CENP-A containing nucleosome assembly|histone binding|identical protein binding|regulation of protein complex assembly|chromosome, centromeric region|regulation of DNA binding|condensed chromosome kinetochore|molecular_function
Hlx	112.419	154.032	70.8061	0.459684	-1.12129	7.69e-19	1.62e-17	Down	3.93687	4.36037	3.70092	4.17203	4.10693	1.81082	1.85343	2.10899	1.86725	1.97589	GeneID:364069,Genbank:NM_001077674.1,RGD:1311961	H2.0-like homeobox	GO:0006355,GO:0007519,GO:0008284,GO:0030154,GO:0043565,GO:0045627,GO:0045629,GO:0046622,GO:0048484,GO:0048513,GO:0048557,GO:0001889,GO:0005634,GO:0006351	regulation of transcription, DNA-templated|skeletal muscle tissue development|positive regulation of cell proliferation|cell differentiation|sequence-specific DNA binding|positive regulation of T-helper 1 cell differentiation|negative regulation of T-helper 2 cell differentiation|positive regulation of organ growth|enteric nervous system development|animal organ development|embryonic digestive tr…
Hmgcs1	12025.7	4315.65	19735.7	4.57305	2.19316	0	0	Up	53.7418	52.7278	54.574	55.6212	53.3728	260.559	254.228	279.136	272.363	273.585	GeneID:29637,Genbank:XM_006231959.2,RGD:70970	3-hydroxy-3-methylglutaryl-CoA synthase 1	GO:0043177,GO:0010033,GO:0004421,GO:0046690,GO:0010142,GO:0070723,GO:0014070,GO:0005829,GO:0071372,GO:0006084,GO:0006695,GO:0014074,GO:0007420,GO:0071397,GO:0016853,GO:0008144,GO:0071404,GO:0033197,GO:0008299,GO:0071407,GO:0034698,GO:0008584,GO:0001889,GO:0042493,GO:0009645,GO:0042803,GO:0009725	organic acid binding|response to organic substance|hydroxymethylglutaryl-CoA synthase activity|response to tellurium ion|farnesyl diphosphate biosynthetic process, mevalonate pathway|response to cholesterol|response to organic cyclic compound|cytosol|cellular response to follicle-stimulating hormone stimulus|acetyl-CoA metabolic process|cholesterol biosynthetic process|response to purine-containi…	rno00650,rno00072,rno00280,rno00900	Butanoate metabolism|Synthesis and degradation of ketone bodies|Valine, leucine and isoleucine degradation|Terpenoid backbone biosynthesis
Hoxa1	6.31945	9.6282	3.01071	0.312697	-1.67716	0.00297651	0.012303	Down	0.194516	0.374959	0.192846	0.165672	0.191608	0	0.0462253	0.0791732	0.103887	0.0793012	GeneID:108348043,Genbank:XM_017592997.1	homeobox A1	GO:0008045,GO:0008150,GO:0009653,GO:0009952,GO:0021569,GO:0021570,GO:0021571,GO:0048839,GO:0021599,GO:0048844,GO:0021612,GO:0050795,GO:0021754,GO:0050890,GO:0050905,GO:0060840,GO:0060876,GO:0071300,GO:0071361,GO:0090102,GO:0003674,GO:0005575,GO:0005634,GO:0006351,GO:0006355,GO:0006357,GO:0007399,GO:0007605,GO:0007634,GO:0021953,GO:0030902,GO:0042472,GO:0042473,GO:0042802,GO:0043565,GO:0090103,GO:…	motor neuron axon guidance|biological_process|anatomical structure morphogenesis|anterior/posterior pattern specification|rhombomere 3 development|rhombomere 4 development|rhombomere 5 development|inner ear development|abducens nerve formation|artery morphogenesis|facial nerve structural organization|regulation of behavior|facial nucleus development|cognition|neuromuscular process|artery developm…
Hoxb2	10.2607	6.32482	14.1966	2.24459	1.16645	0.00585994	0.022291	Up	0.122233	0.246408	0.267656	0.254804	0.189696	0.899444	0.682321	0.462815	0.415022	0.296404	GeneID:100361765,Genbank:XM_002727806.4,RGD:2319509	homeobox B2	GO:0048857,GO:0005829,GO:0009952,GO:0009953,GO:0016607,GO:0021569,GO:0021570,GO:0021612,GO:0043565,GO:0045944,GO:0002011,GO:0048704,GO:0003700,GO:0048705,GO:0005634	neural nucleus development|cytosol|anterior/posterior pattern specification|dorsal/ventral pattern formation|nuclear speck|rhombomere 3 development|rhombomere 4 development|facial nerve structural organization|sequence-specific DNA binding|positive regulation of transcription by RNA polymerase II|morphogenesis of an epithelial sheet|embryonic skeletal system morphogenesis|DNA binding transcriptio…
Hoxb4	6.34873	3.24962	9.44784	2.90737	1.53972	0.00456945	0.0179364	Up	0	0.0987953	0	0.144301	0.0889333	0.192778	0.362192	0.288443	0.34821	0.128094	GeneID:497988,Genbank:NM_001100787.1,RGD:1560113	homeo box B4	GO:0048704,GO:0003700,GO:0048705,GO:0005634,GO:0060216,GO:0005813,GO:0008283,GO:0009952,GO:0060218,GO:0030097,GO:2000738,GO:0043565,GO:0045944,GO:0048103,GO:0000122,GO:0048536,GO:0002011,GO:0048539,GO:0003677	embryonic skeletal system morphogenesis|DNA binding transcription factor activity|skeletal system morphogenesis|nucleus|definitive hemopoiesis|centrosome|cell proliferation|anterior/posterior pattern specification|hematopoietic stem cell differentiation|hemopoiesis|positive regulation of stem cell differentiation|sequence-specific DNA binding|positive regulation of transcription by RNA polymerase…
Hoxb5	7.04334	9.64688	4.4398	0.460232	-1.11957	0.0262733	0.0805734	Down	0.434859	0.201107	0.293256	0.321444	0.254748	0.0797533	0.0747528	0.28687	0.201646	0.165376	GeneID:497987,Genbank:NM_001191925.1,RGD:1562292	homeo box B5	GO:0001650,GO:0003677,GO:0003700,GO:0005634,GO:0005829,GO:0006355,GO:0006366,GO:0009952,GO:0045446,GO:0045944,GO:0000980,GO:0048704,GO:0001205,GO:0048706	fibrillar center|DNA binding|DNA binding transcription factor activity|nucleus|cytosol|regulation of transcription, DNA-templated|transcription by RNA polymerase II|anterior/posterior pattern specification|endothelial cell differentiation|positive regulation of transcription by RNA polymerase II|RNA polymerase II distal enhancer sequence-specific DNA binding|embryonic skeletal system morphogenesi…
Hrasls5	2.10458	0.398967	3.81019	9.55014	3.25552	0.00660459	0.0247562	Up	0	0	0	0.0723525	0	0.0402517	0.0371005	0.20169	0.0397794	0.162737	GeneID:293711,Genbank:NM_001039007.1,RGD:1308376	HRAS-like suppressor family, member 5	GO:0070292,GO:0016410	N-acylphosphatidylethanolamine metabolic process|N-acyltransferase activity
Hrk	17.2046	30.5683	3.84091	0.12565	-2.99251	3.26e-12	4.67e-11	Down	0.202666	0.379421	0.33577	0.419986	0.183895	0.0531884	0.00969473	0.0335831	0.0439681	0.0667606	GeneID:117271,Genbank:NM_057130.4,RGD:70549	harakiri, BCL2 interacting protein	GO:0005739,GO:0006915,GO:0016021,GO:0032464,GO:0043065,GO:0043525,GO:0051365,GO:0090200,GO:0005515	mitochondrion|apoptotic process|integral component of membrane|positive regulation of protein homooligomerization|positive regulation of apoptotic process|positive regulation of neuron apoptotic process|cellular response to potassium ion starvation|positive regulation of release of cytochrome c from mitochondria|protein binding	rno04210	Apoptosis
Hs3st3a1	6.33305	1.20526	11.4608	9.50904	3.2493	5.43e-07	4.53e-06	Up	0	0.123839	0.0479055	0.0513283	0.0537355	0.470505	0.455167	0.741803	0.737335	0.919569	GeneID:363618,Genbank:NM_001172067.1,RGD:1561262	heparan sulfate-glucosamine 3-sulfotransferase 3A1	GO:0008146	sulfotransferase activity	rno00534	Glycosaminoglycan biosynthesis - heparan sulfate / heparin
Hsd17b7	416.497	175.837	657.157	3.7373	1.902	1.7e-153	2.88e-151	Up	2.13969	2.41795	2.51202	2.88178	2.26535	8.99632	9.60482	10.5535	9.51461	9.36342	GeneID:29540,Genbank:XM_017598772.1,RGD:2837	hydroxysteroid (17-beta) dehydrogenase 7	GO:0021766,GO:0004303,GO:0032355,GO:0005148,GO:0042493,GO:0005783,GO:0005886,GO:0006695,GO:0050896,GO:0055114,GO:0060135,GO:0006703,GO:1990637,GO:0014070,GO:0000253,GO:0016020,GO:0016021	hippocampus development|estradiol 17-beta-dehydrogenase activity|response to estradiol|prolactin receptor binding|response to drug|endoplasmic reticulum|plasma membrane|cholesterol biosynthetic process|response to stimulus|oxidation-reduction process|maternal process involved in female pregnancy|estrogen biosynthetic process|response to prolactin|response to organic cyclic compound|3-keto sterol …	rno00100,rno00140,rno04913	Steroid biosynthesis|Steroid hormone biosynthesis|Ovarian Steroidogenesis
Idi1	1162.76	562.236	1763.28	3.13619	1.64901	4.94e-278	1.81e-275	Up	8.80086	8.57414	9.08648	9.50321	8.47554	28.5825	28.9314	32.5376	30.9962	29.081	GeneID:89784,Genbank:NM_053539.2,RGD:621835	isopentenyl-diphosphate delta isomerase 1	GO:0050992,GO:0004452,GO:0005737,GO:0005777,GO:0006695,GO:0008299,GO:0009240,GO:0016787,GO:0000287,GO:0030145,GO:0035634	dimethylallyl diphosphate biosynthetic process|isopentenyl-diphosphate delta-isomerase activity|cytoplasm|peroxisome|cholesterol biosynthetic process|isoprenoid biosynthetic process|isopentenyl diphosphate biosynthetic process|hydrolase activity|magnesium ion binding|manganese ion binding|response to stilbenoid	rno00900	Terpenoid backbone biosynthesis
Ier2	1109.65	689.326	1529.97	2.21952	1.15024	4.54e-138	6.81e-136	Up	25.6606	27.0044	26.9244	26.8144	28.036	63.4284	62.3808	62.0856	62.441	62.1815	GeneID:494344,Genbank:NM_001009541.1,RGD:1359581	immediate early response 2	GO:0003677,GO:0005634,GO:0005654,GO:0005737,GO:0006366,GO:0030182,GO:0045944,GO:0048870,GO:0000977,GO:0071774,GO:0001228	DNA binding|nucleus|nucleoplasm|cytoplasm|transcription by RNA polymerase II|neuron differentiation|positive regulation of transcription by RNA polymerase II|cell motility|RNA polymerase II regulatory region sequence-specific DNA binding|response to fibroblast growth factor|transcriptional activator activity, RNA polymerase II transcription regulatory region sequence-specific DNA binding
Ifit1bl	14.6449	7.43783	21.8519	2.93794	1.5548	1.3e-05	8.71e-05	Up	0.0494677	0.0588785	0.0398012	0.0147328	0.0803397	0.153432	0.156236	0.168513	0.22776	0.12803	GeneID:294090,Genbank:XM_017590343.1,RGD:1304872	interferon-induced protein with tetratricopeptide repeats 1B-like	GO:0003723,GO:0005829,GO:0051607	RNA binding|cytosol|defense response to virus	rno05160,rno05168	Hepatitis C|Herpes simplex infection
Igdcc3	40.3655	24.1726	56.5585	2.33977	1.22637	4.34e-09	4.6e-08	Up	0.237909	0.318964	0.230091	0.171202	0.347479	0.54855	0.814409	0.58842	0.802018	0.537341	GeneID:315759,Genbank:XM_003750528.3,RGD:1307338	immunoglobulin superfamily, DCC subclass, member 3	GO:0005887,GO:0050885	integral component of plasma membrane|neuromuscular process controlling balance
Igsf8	83.4614	54.6949	112.228	2.05189	1.03695	5.56e-12	7.83e-11	Up	0.85868	0.818222	0.880632	0.639335	0.587835	2.02839	1.54816	1.48897	1.55126	1.54893	GeneID:304979,Genbank:XM_017598830.1,RGD:1311500	immunoglobulin superfamily, member 8	GO:0043209,GO:0045202,GO:2000145,GO:0016021,GO:0030424	myelin sheath|synapse|regulation of cell motility|integral component of membrane|axon
Ikbke	173.05	110.408	235.692	2.13474	1.09406	1.2e-26	3.71e-25	Up	1.89886	1.3716	1.28493	1.28997	1.21508	2.56749	3.10862	2.48549	2.91958	2.68731	GeneID:363984,Genbank:XM_017598875.1,RGD:1308352	inhibitor of kappa light polypeptide gene enhancer in B-cells, kinase epsilon	GO:0035456,GO:0005634,GO:0036435,GO:0005737,GO:0038061,GO:0006468,GO:0007252,GO:0008384,GO:0008630,GO:0043123,GO:0010884,GO:0045087,GO:0016605,GO:0051260,GO:0018105,GO:0070530,GO:0031625,GO:0004674,GO:0098586,GO:0031966,GO:0004704,GO:0034340,GO:0005524	response to interferon-beta|nucleus|K48-linked polyubiquitin modification-dependent protein binding|cytoplasm|NIK/NF-kappaB signaling|protein phosphorylation|I-kappaB phosphorylation|IkappaB kinase activity|intrinsic apoptotic signaling pathway in response to DNA damage|positive regulation of I-kappaB kinase/NF-kappaB signaling|positive regulation of lipid storage|innate immune response|PML body|…	rno04620,rno04621,rno04622,rno04623,rno04625,rno04657,rno05162,rno05164,rno05161,rno05160,rno05168,rno05167,rno05165	Toll-like receptor signaling pathway|NOD-like receptor signaling pathway|RIG-I-like receptor signaling pathway|Cytosolic DNA-sensing pathway|C-type lectin receptor signaling pathway|IL-17 signaling pathway|Measles|Influenza A|Hepatitis B|Hepatitis C|Herpes simplex infection|Kaposi's sarcoma-associated herpesvirus infection|Human papillomavirus infection
Il10	10.7623	14.8984	6.62623	0.444761	-1.1689	0.00435421	0.0171815	Down	0.107237	0.175747	0.168498	0.0206109	0.0419137	0.0222616	0.0801692	0	0.112333	0.136756	GeneID:25325,Genbank:XM_006249712.3,RGD:2886	interleukin 10	GO:0005125,GO:0005141,GO:0005615,GO:0032496,GO:0006954,GO:0032689,GO:0032695,GO:0006955,GO:0032715,GO:0032720,GO:0032800,GO:0045348,GO:0045787,GO:0032868,GO:0045893,GO:0034115,GO:0045944,GO:0050715,GO:0001818,GO:0071222,GO:0050728,GO:0001938,GO:0071392,GO:0002237,GO:0097421,GO:0050807,GO:1903034,GO:0002740,GO:1903208,GO:0002875,GO:1903659,GO:0002904,GO:1903672,GO:1904057,GO:0007568,GO:0008285,GO:…	cytokine activity|interleukin-10 receptor binding|extracellular space|response to lipopolysaccharide|inflammatory response|negative regulation of interferon-gamma production|negative regulation of interleukin-12 production|immune response|negative regulation of interleukin-6 production|negative regulation of tumor necrosis factor production|receptor biosynthetic process|positive regulation of MHC…	rno04630,rno04068,rno04060,rno04625,rno04660,rno04672,rno05310,rno05322,rno05320,rno05321,rno05330,rno05133,rno05150,rno05152,rno05169,rno05146,rno05144,rno05145,rno05140,rno05142,rno05143	Jak-STAT signaling pathway|FoxO signaling pathway|Cytokine-cytokine receptor interaction|C-type lectin receptor signaling pathway|T cell receptor signaling pathway|Intestinal immune network for IgA production|Asthma|Systemic lupus erythematosus|Autoimmune thyroid disease|Inflammatiory bowel disease (IBD)|Allograft rejection|Pertussis|Staphylococcus aureus infection|Tuberculosis|Epstein-Barr virus…
Il17b	7.9662	12.1592	3.77318	0.310314	-1.6882	0.000734454	0.00352342	Down	0.298279	0.402251	0.578223	1.26	1.11791	0.297134	0.274343	0.714904	0	0.308376	GeneID:116472,Genbank:NM_053789.1,RGD:620614	interleukin 17B	GO:0010469,GO:1900017,GO:0005125,GO:0005576,GO:0006954	regulation of signaling receptor activity|positive regulation of cytokine production involved in inflammatory response|cytokine activity|extracellular region|inflammatory response	rno04060,rno04657	Cytokine-cytokine receptor interaction|IL-17 signaling pathway
Il7	48.4275	26.5958	70.2593	2.64175	1.40149	3.33e-09	3.59e-08	Up	0.194152	0.149607	0.143873	0.212649	0.28493	0.345078	0.307338	0.633113	0.448072	0.609851	GeneID:25647,Genbank:XM_006232139.3,RGD:2904	interleukin 7	GO:0005575,GO:0005576,GO:0005615,GO:0006955,GO:0008083,GO:0043086,GO:0010165,GO:0045453,GO:0010468,GO:0045582,GO:0046622,GO:0001961,GO:0002360,GO:0003674,GO:0005125,GO:0005139,GO:0010469,GO:0019221,GO:0030890,GO:0048873,GO:0032722,GO:0071456,GO:0043066,GO:2001237,GO:2001240	cellular_component|extracellular region|extracellular space|immune response|growth factor activity|negative regulation of catalytic activity|response to X-ray|bone resorption|regulation of gene expression|positive regulation of T cell differentiation|positive regulation of organ growth|positive regulation of cytokine-mediated signaling pathway|T cell lineage commitment|molecular_function|cytokine…	rno04630,rno04151,rno04060,rno04640,rno05200	Jak-STAT signaling pathway|PI3K-Akt signaling pathway|Cytokine-cytokine receptor interaction|Hematopoietic cell lineage|Pathways in cancer
Inhba	344.96	218.23	471.69	2.16143	1.11199	3.33e-50	1.92e-48	Up	0.798783	0.942864	0.883648	0.935537	0.868641	2.00575	1.88241	2.21673	1.95711	2.23482	GeneID:29200,Genbank:XM_008771713.2,RGD:62074	inhibin beta A subunit	GO:0005102,GO:0005125,GO:0005160,GO:0005179,GO:0005576,GO:0010469,GO:0010628,GO:0005615,GO:0010862,GO:0017046,GO:0021773,GO:0030308,GO:0042701,GO:0042802,GO:0032270,GO:0042981,GO:0032924,GO:0043408,GO:0043509,GO:0043512,GO:0000082,GO:0048468,GO:0048471,GO:0045648,GO:0001541,GO:0051799,GO:0060021,GO:0001707,GO:0001942,GO:0060279,GO:0002244,GO:0060395,GO:0061029,GO:0006357,GO:0007050,GO:0008083,GO:…	signaling receptor binding|cytokine activity|transforming growth factor beta receptor binding|hormone activity|extracellular region|regulation of signaling receptor activity|positive regulation of gene expression|extracellular space|positive regulation of pathway-restricted SMAD protein phosphorylation|peptide hormone binding|striatal medium spiny neuron differentiation|negative regulation of cel…	rno04350,rno04060,rno04550	TGF-beta signaling pathway|Cytokine-cytokine receptor interaction|Signaling pathways regulating pluripotency of stem cells
Inhbb	9.18354	14.7466	3.62051	0.245515	-2.02612	6.23e-05	0.000370991	Down	0.259388	0.170025	0.225764	0.211052	0.446964	0.0749185	0.034561	0.0574592	0.0377429	0.114304	GeneID:25196,Genbank:NM_080771.1,RGD:2913	inhibin beta B subunit	GO:0008584,GO:0008585,GO:0009267,GO:0009611,GO:0034711,GO:0042803,GO:0010469,GO:0010862,GO:0042981,GO:0043408,GO:0043513,GO:0046882,GO:0044320,GO:0046982,GO:0048178,GO:0045444,GO:0048468,GO:0048471,GO:0005125,GO:0071944,GO:0005160,GO:0005179,GO:0072520,GO:0048599,GO:0005615,GO:0097067,GO:1904017,GO:1990636,GO:2001235,GO:0007283,GO:0008083,GO:0014070,GO:0017085,GO:0021983,GO:0032869,GO:0032924,GO:…	male gonad development|female gonad development|cellular response to starvation|response to wounding|inhibin binding|protein homodimerization activity|regulation of signaling receptor activity|positive regulation of pathway-restricted SMAD protein phosphorylation|regulation of apoptotic process|regulation of MAPK cascade|inhibin B complex|negative regulation of follicle-stimulating hormone secret…	rno04350,rno04060,rno04550	TGF-beta signaling pathway|Cytokine-cytokine receptor interaction|Signaling pathways regulating pluripotency of stem cells
Inmt	487.313	840.716	133.91	0.159281	-2.65035	5.97e-302	2.78e-299	Down	56.8794	58.7273	58.5353	54.3618	56.3257	8.08136	9.01225	8.6978	8.31068	12.1114	GeneID:368066,Genbank:NM_001109022.1,RGD:1597087	indolethylamine N-methyltransferase	GO:0030748,GO:0032259,GO:0004790,GO:0005829,GO:0009308	amine N-methyltransferase activity|methylation|thioether S-methyltransferase activity|cytosol|amine metabolic process	rno00380,rno00450	Tryptophan metabolism|Selenocompound metabolism
Intu	21.1676	12.7111	29.6241	2.33058	1.22069	3.13e-05	0.000196548	Up	0.0882938	0.0800798	0.0909281	0.167363	0.0335817	0.176457	0.157699	0.122197	0.348143	0.183189	GeneID:108348166,Genbank:XM_017591379.1	inturned planar cell polarity protein
Iqcc	83.8685	55.1693	112.568	2.04041	1.02886	3.01e-12	4.32e-11	Up	1.00687	1.15761	1.55933	0.905311	1.08925	2.51923	2.76194	2.57354	2.52202	2.70184	GeneID:682431,Genbank:XM_006238987.3,RGD:1583461	IQ motif containing C
Irf1	135.051	70.8801	199.222	2.81069	1.49093	1.81e-36	7.55e-35	Up	2.31099	1.62966	1.69255	1.62907	2.33656	5.14771	5.65049	6.3129	5.17187	5.14889	GeneID:24508,Genbank:NM_012591.1,RGD:2920	interferon regulatory factor 1	GO:0003700,GO:0005515,GO:0005634,GO:0005737,GO:0010942,GO:0006355,GO:0032481,GO:0006366,GO:0006915,GO:0032728,GO:0034124,GO:0045590,GO:0045892,GO:0035458,GO:0045893,GO:0000790,GO:0071347,GO:0045944,GO:0071356,GO:0000978,GO:0071359,GO:0071375,GO:0001077,GO:2000564,GO:0003677,GO:0007050,GO:0007249,GO:0007565,GO:0008285,GO:0042127,GO:0009408,GO:0042532,GO:0010468,GO:0043374,GO:0043565,GO:0051607,GO:…	DNA binding transcription factor activity|protein binding|nucleus|cytoplasm|positive regulation of cell death|regulation of transcription, DNA-templated|positive regulation of type I interferon production|transcription by RNA polymerase II|apoptotic process|positive regulation of interferon-beta production|regulation of MyD88-dependent toll-like receptor signaling pathway|negative regulation of r…	rno04625,rno04917,rno05133,rno05160,rno05165	C-type lectin receptor signaling pathway|Prolactin signaling pathway|Pertussis|Hepatitis C|Human papillomavirus infection
Irs1	344.349	459.457	229.241	0.49894	-1.00306	3.45e-35	1.4e-33	Down	4.7227	4.81119	4.55491	4.98875	4.01382	2.49262	2.398	2.55752	2.17141	2.22537	GeneID:25467,Genbank:NM_012969.1,RGD:2922	insulin receptor substrate 1	GO:0005158,GO:0005159,GO:0005515,GO:0005899,GO:0005634,GO:0005901,GO:0007568,GO:0008286,GO:0030879,GO:0031000,GO:0010468,GO:0010907,GO:0032000,GO:0032868,GO:0032869,GO:0001784,GO:0043548,GO:0034504,GO:0043552,GO:0036064,GO:0002053,GO:0042169,GO:0004871,GO:0045725,GO:0005068,GO:0005080,GO:0046326,GO:0046627,GO:2001275,GO:0046628,GO:0046676,GO:0005737,GO:0005829,GO:0014065,GO:0005886,GO:0014823,GO:…	insulin receptor binding|insulin-like growth factor receptor binding|protein binding|insulin receptor complex|nucleus|caveola|aging|insulin receptor signaling pathway|mammary gland development|response to caffeine|regulation of gene expression|positive regulation of glucose metabolic process|positive regulation of fatty acid beta-oxidation|response to insulin|cellular response to insulin stimulus…	rno04068,rno04022,rno04151,rno04152,rno04150,rno04140,rno04910,rno04923,rno04920,rno04960,rno04722,rno04211,rno04213,rno05206,rno04930,rno04932,rno04931	FoxO signaling pathway|cGMP - PKG signaling pathway|PI3K-Akt signaling pathway|AMPK signaling pathway|mTOR signaling pathway|Autophagy - animal|Insulin signaling pathway|Regulation of lipolysis in adipocyte|Adipocytokine signaling pathway|Aldosterone-regulated sodium reabsorption|Neurotrophin signaling pathway|Longevity regulating pathway - mammal|Longevity regulating pathway - multiple species|M…
Irs3	100.321	60.6661	139.976	2.30732	1.20622	3.03e-19	6.52e-18	Up	0.750517	1.42535	1.17177	1.16001	1.37896	2.89278	3.08	2.69438	2.91303	3.02059	GeneID:84021,Genbank:XM_017598465.1,RGD:69317	insulin receptor substrate 3	GO:0005829,GO:0005886,GO:0008286,GO:0019216,GO:0043231,GO:0043548,GO:0004871,GO:0005158	cytosol|plasma membrane|insulin receptor signaling pathway|regulation of lipid metabolic process|intracellular membrane-bounded organelle|phosphatidylinositol 3-kinase binding|signal transducer activity|insulin receptor binding	rno04068,rno04022,rno04152,rno04140,rno04910,rno04923,rno04920,rno04211,rno04213,rno04930	FoxO signaling pathway|cGMP - PKG signaling pathway|AMPK signaling pathway|Autophagy - animal|Insulin signaling pathway|Regulation of lipolysis in adipocyte|Adipocytokine signaling pathway|Longevity regulating pathway - mammal|Longevity regulating pathway - multiple species|Type II diabetes mellitus
Irx5	9.07376	16.2095	1.93801	0.11956	-3.06419	1.52e-07	1.35e-06	Down	0.373316	0.303918	0.146841	0.480881	0.210538	0.0253713	0.0939722	0.0518019	0	0.0259161	GeneID:498918,Genbank:XM_006255197.3,RGD:1565518	iroquois homeobox 5	GO:0008406,GO:0010468,GO:0042551,GO:0043565,GO:0048468,GO:0048701,GO:0060040,GO:0002027,GO:0005634,GO:0006355	gonad development|regulation of gene expression|neuron maturation|sequence-specific DNA binding|cell development|embryonic cranial skeleton morphogenesis|retinal bipolar neuron differentiation|regulation of heart rate|nucleus|regulation of transcription, DNA-templated
Itpripl1	2.715	1.23921	4.1908	3.38184	1.75781	0.0479079	0.132342	Up	0.0653868	0.0445914	0	0	0	0.110479	0.0201728	0.0228618	0.090109	0.045475	GeneID:499885,Genbank:XM_006234927.3,RGD:1564158	inositol 1,4,5-trisphosphate receptor interacting protein-like 1	GO:0016021	integral component of membrane
Jag1	32.7788	20.4341	45.1234	2.20824	1.1429	1.07e-06	8.56e-06	Up	0.186675	0.146738	0.185123	0.177518	0.178052	0.375459	0.414539	0.495774	0.37156	0.388421	GeneID:29146,Genbank:NM_019147.1,RGD:2937	jagged 1	GO:0003184,GO:0003215,GO:0005112,GO:0009887,GO:0010469,GO:0005509,GO:0016020,GO:0005515,GO:0016021,GO:0016324,GO:0042491,GO:0022408,GO:0030336,GO:0043010,GO:0045177,GO:0045596,GO:0001709,GO:0045944,GO:0045599,GO:0001953,GO:0048018,GO:0045602,GO:0001974,GO:0048839,GO:0060411,GO:0002011,GO:0061073,GO:0002456,GO:0072015,GO:0072017,GO:0061156,GO:0072070,GO:0097150,GO:2000737,GO:0005543,GO:0005886,GO:…	pulmonary valve morphogenesis|cardiac right ventricle morphogenesis|Notch binding|animal organ morphogenesis|regulation of signaling receptor activity|calcium ion binding|membrane|protein binding|integral component of membrane|apical plasma membrane|inner ear auditory receptor cell differentiation|negative regulation of cell-cell adhesion|negative regulation of cell migration|camera-type eye deve…	rno04330,rno04371,rno04668,rno04658,rno05200,rno05224,rno05165,rno01522	Notch signaling pathway|Apelin signaling pathway|TNF signaling pathway|Th1 and Th2 cell differentiation|Pathways in cancer|Breast cancer|Human papillomavirus infection|Endocrine resistance
Jak3	246.123	140.393	351.853	2.5062	1.3255	4.38e-51	2.56e-49	Up	1.56659	1.48598	1.47689	1.48456	1.45082	4.31708	3.85238	3.65682	3.98624	3.64313	GeneID:25326,Genbank:XM_017599993.1,RGD:2940	Janus kinase 3	GO:0005856,GO:0006954,GO:0007167,GO:0007169,GO:0007204,GO:0007260,GO:0030183,GO:0012505,GO:0030218,GO:0016020,GO:0031234,GO:0016477,GO:0032693,GO:0032695,GO:0045087,GO:0035556,GO:0045221,GO:0045626,GO:0045944,GO:0050868,GO:0002250,GO:0002731,GO:0051770,GO:0051928,GO:0004713,GO:0004715,GO:0005102,GO:0005524,GO:0005737,GO:0018108,GO:0019221,GO:0019903,GO:0035771,GO:0030154,GO:0038083,GO:0042102,GO:…	cytoskeleton|inflammatory response|enzyme linked receptor protein signaling pathway|transmembrane receptor protein tyrosine kinase signaling pathway|positive regulation of cytosolic calcium ion concentration|tyrosine phosphorylation of STAT protein|B cell differentiation|endomembrane system|erythrocyte differentiation|membrane|extrinsic component of cytoplasmic side of plasma membrane|cell migrat…	rno04630,rno04151,rno04217,rno04550,rno04658,rno04659,rno04062,rno05200,rno05203,rno05223,rno05340,rno05166,rno05162,rno05169	Jak-STAT signaling pathway|PI3K-Akt signaling pathway|Necroptosis|Signaling pathways regulating pluripotency of stem cells|Th1 and Th2 cell differentiation|Th17 cell differentiation|Chemokine signaling pathway|Pathways in cancer|Viral carcinogenesis|Non-small cell lung cancer|Primary immunodeficiency|HTLV-I infection|Measles|Epstein-Barr virus infection
Jph4	44.7548	14.7062	74.8034	5.08652	2.34668	1.1e-19	2.42e-18	Up	0.100948	0.193743	0.169767	0.138715	0.247403	1.00654	0.804221	0.743288	0.67467	0.97736	GeneID:445271,Genbank:XM_008770690.2,RGD:1303170	junctophilin 4	GO:0043198,GO:0005789,GO:0048167,GO:0005790,GO:0005886,GO:0007612,GO:0050885,GO:0015278,GO:0016021,GO:2001256,GO:0030314,GO:0001817,GO:0005783	dendritic shaft|endoplasmic reticulum membrane|regulation of synaptic plasticity|smooth endoplasmic reticulum|plasma membrane|learning|neuromuscular process controlling balance|calcium-release channel activity|integral component of membrane|regulation of store-operated calcium entry|junctional membrane complex|regulation of cytokine production|endoplasmic reticulum
Jun	8979.43	5856.48	12102.4	2.06649	1.04718	0	0	Up	96.5333	96.2972	94.7471	95.1773	93.7926	214.697	206.379	204.265	204.984	208.792	GeneID:24516,Genbank:NM_021835.3,RGD:2943	Jun proto-oncogene, AP-1 transcription factor subunit	GO:0046982,GO:0048146,GO:0048661,GO:0051365,GO:0051591,GO:1904707,GO:0051726,GO:1990441,GO:2000144,GO:0051899,GO:0001525,GO:0001774,GO:0001836,GO:0001889,GO:0001938,GO:0003151,GO:0005654,GO:0003677,GO:0003682,GO:0005667,GO:0003690,GO:0005719,GO:0005829,GO:0006351,GO:0008285,GO:0006355,GO:0009314,GO:0006366,GO:0009612,GO:0009987,GO:0010033,GO:0000122,GO:0033554,GO:0000790,GO:0033613,GO:0010634,GO:…	protein heterodimerization activity|positive regulation of fibroblast proliferation|positive regulation of smooth muscle cell proliferation|cellular response to potassium ion starvation|response to cAMP|positive regulation of vascular smooth muscle cell proliferation|regulation of cell cycle|negative regulation of transcription from RNA polymerase II promoter in response to endoplasmic reticulum …	rno04010,rno04012,rno04310,rno04668,rno04024,rno04137,rno04210,rno04510,rno04530,rno04620,rno04621,rno04625,rno04660,rno04658,rno04659,rno04657,rno04662,rno04912,rno04915,rno04921,rno04926,rno04722,rno04380,rno05200,rno05231,rno05203,rno05210,rno05211,rno05224,rno05323,rno05321,rno05030,rno05031,rno05418,rno04932,rno04933,rno05132,rno05133,rno05166,rno05164,rno05161,rno05168,rno05167,rno05169,rno…	MAPK signaling pathway|ErbB signaling pathway|Wnt signaling pathway|TNF signaling pathway|cAMP signaling pathway|Mitophagy - animal|Apoptosis|Focal adhesion|Tight junction|Toll-like receptor signaling pathway|NOD-like receptor signaling pathway|C-type lectin receptor signaling pathway|T cell receptor signaling pathway|Th1 and Th2 cell differentiation|Th17 cell differentiation|IL-17 signaling path…
Junb	3802.89	2500.78	5105.01	2.04137	1.02954	3.26e-95	3.36e-93	Up	82.9286	85.8422	86.503	80.6821	85.977	189.947	176.1	176.674	176.806	172.561	GeneID:24517,Genbank:NM_021836.2,RGD:2944	JunB proto-oncogene, AP-1 transcription factor subunit	GO:0001570,GO:0001649,GO:0001701,GO:0001829,GO:0007565,GO:0003677,GO:0008134,GO:0009314,GO:0003690,GO:0009416,GO:0009612,GO:0009987,GO:0034097,GO:0010033,GO:0035976,GO:0010941,GO:0014070,GO:0042127,GO:0042493,GO:0043434,GO:0000122,GO:0051726,GO:0043565,GO:0000790,GO:0045597,GO:0000977,GO:0060136,GO:0000978,GO:0060716,GO:0000981,GO:0071277,GO:0001077,GO:0003700,GO:0003713,GO:0005634,GO:0005654,GO:…	vasculogenesis|osteoblast differentiation|in utero embryonic development|trophectodermal cell differentiation|female pregnancy|DNA binding|transcription factor binding|response to radiation|double-stranded DNA binding|response to light stimulus|response to mechanical stimulus|cellular process|response to cytokine|response to organic substance|transcription factor AP-1 complex|regulation of cell d…	rno04668,rno04380	TNF signaling pathway|Osteoclast differentiation
Katnal2	10.9612	16.118	5.80438	0.360117	-1.47346	0.0113256	0.0394342	Down	0.141247	0.119779	0.268957	0.31956	0.0692942	0.0977347	0.0219279	0	0.0244331	0	GeneID:307253,Genbank:XM_006254972.3,RGD:1564708	katanin catalytic subunit A1 like 2	GO:0005737,GO:0005819,GO:0005874,GO:0008017,GO:0008568,GO:0016887,GO:0031122,GO:0051013,GO:0000922,GO:0005524,GO:0005634	cytoplasm|spindle|microtubule|microtubule binding|microtubule-severing ATPase activity|ATPase activity|cytoplasmic microtubule organization|microtubule severing|spindle pole|ATP binding|nucleus
Kcnj14	15.2479	8.37408	22.1217	2.64169	1.40146	5.13e-05	0.000309816	Up	0.228055	0.0927896	0.136752	0.192731	0.131129	0.343323	0.568328	0.25687	0.369014	0.442412	GeneID:276720,Genbank:NM_170718.1,RGD:628872	potassium voltage-gated channel subfamily J member 14	GO:0010107,GO:0030425,GO:0034765,GO:0043025,GO:0005242,GO:0005887	potassium ion import|dendrite|regulation of ion transmembrane transport|neuronal cell body|inward rectifier potassium channel activity|integral component of plasma membrane	rno04921,rno04725	Oxytocin signaling pathway|Cholinergic synapse
Kcnj15	331.162	588.008	74.3155	0.126385	-2.9841	2.53e-253	8.09e-251	Down	2.7912	2.50566	2.78104	2.80562	2.58477	0.371749	0.319743	0.353895	0.367896	0.395078	GeneID:170847,Genbank:XM_006248131.3,RGD:621662	potassium voltage-gated channel subfamily J member 15	GO:0005886,GO:0005887,GO:0006813,GO:0010107,GO:0034765,GO:0005242,GO:0005267	plasma membrane|integral component of plasma membrane|potassium ion transport|potassium ion import|regulation of ion transmembrane transport|inward rectifier potassium channel activity|potassium channel activity	rno04971	Gastric acid secretion
Kcnk13	8.0155	11.2278	4.80319	0.427795	-1.22501	0.0120971	0.0417834	Down	0.116894	0.0738212	0.0640626	0.0794728	0.124039	0	0.0338028	0.0575621	0.103776	0.0382323	GeneID:64120,Genbank:XM_006240447.3,RGD:68941	potassium two pore domain channel subfamily K member 13	GO:0016021,GO:0022841,GO:0030322,GO:0034765,GO:0071805,GO:0005244,GO:0005267,GO:0005887	integral component of membrane|potassium ion leak channel activity|stabilization of membrane potential|regulation of ion transmembrane transport|potassium ion transmembrane transport|voltage-gated ion channel activity|potassium channel activity|integral component of plasma membrane
Kcnn1	32.2133	15.8346	48.592	3.06872	1.61764	2.01e-11	2.69e-10	Up	0.0948953	0.106067	0.103294	0.112442	0.0530988	0.286862	0.444376	0.271848	0.269021	0.232951	GeneID:54261,Genbank:XM_017600233.1,RGD:2962	potassium calcium-activated channel subfamily N member 1	GO:0005737,GO:0005886,GO:0016021,GO:0016286,GO:0043025,GO:0046982,GO:0071805,GO:0005516	cytoplasm|plasma membrane|integral component of membrane|small conductance calcium-activated potassium channel activity|neuronal cell body|protein heterodimerization activity|potassium ion transmembrane transport|calmodulin binding	rno04911	Insulin secretion
Kcnn2	19.3808	11.4457	27.3158	2.38656	1.25493	4.46e-05	0.000272695	Up	0.0727733	0.0321227	0.110769	0.0714119	0.102167	0.198477	0.289666	0.216018	0.26712	0.364277	GeneID:54262,Genbank:XM_017601013.1,RGD:2963	potassium calcium-activated channel subfamily N member 2	GO:0071805,GO:0042803,GO:0016286,GO:0005516,GO:0043025,GO:0098914,GO:0005790,GO:1901379,GO:0043197,GO:0005886,GO:0006811,GO:0006813,GO:0019904,GO:0009986,GO:0048168,GO:0030018,GO:0015269,GO:0005216,GO:0051393,GO:0030315,GO:0016021,GO:0042383	potassium ion transmembrane transport|protein homodimerization activity|small conductance calcium-activated potassium channel activity|calmodulin binding|neuronal cell body|membrane repolarization during atrial cardiac muscle cell action potential|smooth endoplasmic reticulum|regulation of potassium ion transmembrane transport|dendritic spine|plasma membrane|ion transport|potassium ion transport|…	rno04911,rno04976,rno04726	Insulin secretion|Bile secretion|Serotonergic synapse
Kctd14	3.90432	1.90477	5.90386	3.09952	1.63204	0.0400588	0.114155	Up	0.0239699	0.0248032	0.132658	0	0.0489751	0.0760225	0.204286	0.0804531	0.263332	0.0802768	GeneID:308836,Genbank:XM_006229795.3,RGD:1306430	potassium channel tetramerization domain containing 14	GO:0051260	protein homooligomerization
Kif20a	12.0539	6.87145	17.2364	2.50841	1.32677	0.000695438	0.00335775	Up	0.0877519	0.107165	0.0615023	0.0504987	0.0341333	0.0548738	0.106039	0.16332	0.199881	0.131962	GeneID:361308,Genbank:NM_001108426.2,RGD:1307695	kinesin family member 20A	GO:0016887,GO:0003777,GO:0019901,GO:0005524,GO:0030496,GO:0005634,GO:0005654,GO:0005794,GO:0005819,GO:0032154,GO:0005871,GO:0005874,GO:0032465,GO:0007018,GO:0000281,GO:0045171,GO:0008017,GO:0000920,GO:0001578	ATPase activity|microtubule motor activity|protein kinase binding|ATP binding|midbody|nucleus|nucleoplasm|Golgi apparatus|spindle|cleavage furrow|kinesin complex|microtubule|regulation of cytokinesis|microtubule-based movement|mitotic cytokinesis|intercellular bridge|microtubule binding|cell separation after cytokinesis|microtubule bundle formation
Kif26a	11.4892	7.21205	15.7663	2.1861	1.12836	0.0119259	0.0412665	Up	0.0568846	0	0.0848528	0.0667062	0.0343061	0.0451319	0.19663	0.108352	0.0896287	0.126028	GeneID:314473,Genbank:XM_006240635.3,RGD:1307957	kinesin family member 26A	GO:0005524,GO:0005871,GO:0005874,GO:0007018,GO:0008017,GO:0009968,GO:0016887,GO:0001560,GO:0003777,GO:0048484	ATP binding|kinesin complex|microtubule|microtubule-based movement|microtubule binding|negative regulation of signal transduction|ATPase activity|regulation of cell growth by extracellular stimulus|microtubule motor activity|enteric nervous system development
Kif5a	3.13196	1.43809	4.82583	3.35572	1.74662	0.0410068	0.116356	Up	0.0166445	0.0501212	0	0.0151879	0	0.0664696	0.014999	0.0982862	0.0648694	0	GeneID:314906,Genbank:NM_212523.1,RGD:1303035	kinesin family member 5A	GO:0005829,GO:0005871,GO:0005874,GO:0007017,GO:0019894,GO:0007018,GO:0021766,GO:0007411,GO:0021794,GO:0021987,GO:0030424,GO:0030425,GO:0048666,GO:0071361,GO:0030705,GO:0090724,GO:0032839,GO:0097110,GO:0097440,GO:0098971,GO:0000932,GO:0003777,GO:1904647,GO:1990090,GO:0005515,GO:0005524,GO:0005622,GO:0005623,GO:0005737,GO:0008017,GO:0008104,GO:0008574,GO:0016020,GO:0016192,GO:0035253,GO:0016887,GO:…	cytosol|kinesin complex|microtubule|microtubule-based process|kinesin binding|microtubule-based movement|hippocampus development|axon guidance|thalamus development|cerebral cortex development|axon|dendrite|neuron development|cellular response to ethanol|cytoskeleton-dependent intracellular transport|central region of growth cone|dendrite cytoplasm|scaffold protein binding|apical dendrite|anterogr…	rno04144,rno04728	Endocytosis|Dopaminergic synapse
Kif9	2.07269	0.622189	3.5232	5.66258	2.50146	0.0214586	0.0680984	Up	0.017449	0.0178019	0	0	0	0.0180327	0.0644614	0.0367013	0.0544014	0.0183727	GeneID:501059,Genbank:XM_006243994.3,RGD:1565187	kinesin family member 9	GO:0005871,GO:0005874,GO:0007018,GO:0008017,GO:0016887,GO:0022617,GO:0031982,GO:0046983,GO:0071801,GO:0002102,GO:1903008,GO:0003777,GO:0005524	kinesin complex|microtubule|microtubule-based movement|microtubule binding|ATPase activity|extracellular matrix disassembly|vesicle|protein dimerization activity|regulation of podosome assembly|podosome|organelle disassembly|microtubule motor activity|ATP binding
Klb	182.935	120.231	245.638	2.04305	1.03072	4.71e-25	1.35e-23	Up	1.17471	1.25374	1.27677	1.11149	1.22316	2.64165	2.71759	2.97487	3.00771	2.30763	GeneID:289625,Genbank:XM_017599543.1,RGD:1308227	klotho beta	GO:0008284,GO:0008543,GO:0017042,GO:0017134,GO:0046477,GO:0090080,GO:0004565,GO:0005104,GO:0005829	positive regulation of cell proliferation|fibroblast growth factor receptor signaling pathway|glycosylceramidase activity|fibroblast growth factor binding|glycosylceramide catabolic process|positive regulation of MAPKKK cascade by fibroblast growth factor receptor signaling pathway|beta-galactosidase activity|fibroblast growth factor receptor binding|cytosol	rno04714	Thermogenesis
Klf2	304.267	428.665	179.869	0.419602	-1.2529	9.12e-40	4.24e-38	Down	18.3713	19.4055	20.2189	19.9973	22.4246	9.35819	9.76748	10.2292	9.02494	9.08509	GeneID:306330,Genbank:NM_001007684.1,RGD:1359220	Kruppel-like factor 2	GO:0003700,GO:0005634,GO:0006351,GO:0032715,GO:0034101,GO:0034616,GO:0035264,GO:0071347,GO:0036003,GO:0071356,GO:0040029,GO:0071407,GO:0043249,GO:0071409,GO:0071498,GO:0071499,GO:0097533,GO:1901653,GO:1903671,GO:0000122,GO:0000790,GO:0000902,GO:0000981,GO:0001701,GO:0003677,GO:0043565,GO:0045429,GO:0045893,GO:0045944,GO:0046872,GO:0051247,GO:0060509,GO:0070301	DNA binding transcription factor activity|nucleus|transcription, DNA-templated|negative regulation of interleukin-6 production|erythrocyte homeostasis|response to laminar fluid shear stress|multicellular organism growth|cellular response to interleukin-1|positive regulation of transcription from RNA polymerase II promoter in response to stress|cellular response to tumor necrosis factor|regulation…	rno04371,rno04068,rno05418	Apelin signaling pathway|FoxO signaling pathway|Fluid shear stress and atherosclerosis
Klhdc8a	36.9737	18.5153	55.4321	2.99385	1.582	3.27e-09	3.53e-08	Up	0.561449	0.315421	0.34697	0.198664	0.18347	1.1462	0.750459	0.901261	1.16262	0.799439	GeneID:305096,Genbank:NM_001100683.1,RGD:1305132	kelch domain containing 8A	GO:0016567,GO:0031463,GO:0004842	protein ubiquitination|Cul3-RING ubiquitin ligase complex|ubiquitin-protein transferase activity
Krt10	71.7461	115.858	27.6344	0.23852	-2.06782	1.1e-34	4.4e-33	Down	0.881937	1.11558	0.869357	1.16673	1.13733	0.284099	0.210092	0.372805	0.280414	0.176908	GeneID:450225,Genbank:XM_008768091.2,RGD:1359092	keratin 10	GO:0071277,GO:0005198,GO:0005575,GO:0005737,GO:0005882,GO:0008092,GO:0008150,GO:0008544,GO:0018149,GO:0030216,GO:0030280,GO:0030855,GO:0001533,GO:0045095,GO:0003334,GO:0045109,GO:0003674	cellular response to calcium ion|structural molecule activity|cellular_component|cytoplasm|intermediate filament|cytoskeletal protein binding|biological_process|epidermis development|peptide cross-linking|keratinocyte differentiation|structural constituent of epidermis|epithelial cell differentiation|cornified envelope|keratin filament|keratinocyte development|intermediate filament organization|m…	rno04915,rno05150	Estrogen signaling pathway|Staphylococcus aureus infection
Krt4	6.56557	9.79806	3.33308	0.340178	-1.55564	0.00529912	0.0204466	Down	0.237773	0.332398	0.204556	0.167391	0.229692	0.148728	0.136106	0.0907517	0	0.0906012	GeneID:315323,Genbank:XM_006242395.3,RGD:1359272	keratin 4	GO:0007010,GO:0008150,GO:0009986,GO:0030855,GO:0045095,GO:0045111,GO:0050680,GO:0003674,GO:0005198,GO:0005575	cytoskeleton organization|biological_process|cell surface|epithelial cell differentiation|keratin filament|intermediate filament cytoskeleton|negative regulation of epithelial cell proliferation|molecular_function|structural molecule activity|cellular_component
Ky	3.79907	1.44457	6.15357	4.2598	2.09078	0.00522566	0.0202039	Up	0	0.0450496	0	0.0166488	0	0.0268759	0.065644	0.0637472	0.0359228	0.0455257	GeneID:315962,Genbank:XM_006243657.2,RGD:1305407	kyphoscoliosis peptidase	GO:0007517,GO:0007528,GO:0030018	muscle organ development|neuromuscular junction development|Z disc
L1cam	4.94988	2.7669	7.13286	2.57793	1.36621	0.0316239	0.0939587	Up	0.0317491	0.0107948	0.0182007	0.00999778	0.0203684	0.0425686	0.03896	0.0538603	0.0638469	0.0967166	GeneID:50687,Genbank:XM_008773635.2,RGD:619777	L1 cell adhesion molecule	GO:0007157,GO:0007159,GO:0007160,GO:0007166,GO:0007411,GO:0016477,GO:0019904,GO:0007413,GO:0022409,GO:0030165,GO:0030182,GO:0030424,GO:0043025,GO:0043195,GO:0030425,GO:0043621,GO:0044294,GO:0044295,GO:0045121,GO:0005178,GO:0097066,GO:0045773,GO:0005515,GO:0097069,GO:0050808,GO:0005768,GO:1990090,GO:0005886,GO:0007156,GO:0009897,GO:0009986,GO:0010811,GO:0014823,GO:0016020,GO:0031012,GO:0016021,GO:…	heterophilic cell-cell adhesion via plasma membrane cell adhesion molecules|leukocyte cell-cell adhesion|cell-matrix adhesion|cell surface receptor signaling pathway|axon guidance|cell migration|protein domain specific binding|axonal fasciculation|positive regulation of cell-cell adhesion|PDZ domain binding|neuron differentiation|axon|neuronal cell body|terminal bouton|dendrite|protein self-assoc…	rno04514,rno04360	Cell adhesion molecules (CAMs)|Axon guidance
LOC100125368	3.44695	5.2992	1.59471	0.300934	-1.73248	0.0259788	0.0798408	Down	0.239074	0.158495	0.217771	0.328068	0.433734	0.0731383	0.0651215	0.113627	0.0929155	0	GeneID:100125368,Genbank:XM_008765080.2,RGD:1642422	zinc finger protein LOC100125368	GO:0046872,GO:0003676,GO:0005622,GO:0006355	metal ion binding|nucleic acid binding|intracellular|regulation of transcription, DNA-templated
LOC100134871	2999	1978.31	4019.68	2.03187	1.02281	2.19e-28	7.32e-27	Up	266.477	250.211	253.08	236.644	258.114	591.723	431.904	571.352	588.399	564.497	GeneID:100134871,Genbank:NM_001113223.1,RGD:2290038	beta globin minor gene	GO:0015671,GO:0019825,GO:0020037,GO:0005344,GO:0005506,GO:0005833	oxygen transport|oxygen binding|heme binding|oxygen carrier activity|iron ion binding|hemoglobin complex
LOC100359930	4.18159	0.608087	7.7551	12.7533	3.6728	1.36e-05	9.08e-05	Up	0	0.0395873	0	0.0733833	0	0.400837	0.287861	0.324532	0.280539	0.243095	GeneID:100359930,Genbank:XM_006228538.1,RGD:2323115	Cyp2s1 protein-like	GO:0003676	nucleic acid binding
LOC100360977	387.066	221.018	553.114	2.50257	1.32341	0.00949971	0.0339273	Up	22.5929	19.4249	22.8704	18.5743	21.7803	24.3436	24.5597	25.9413	24.884	23.391	GeneID:100360977,Genbank:XM_006250801.3,RGD:2321083	TRIMCyp-like	GO:0005634,GO:0005829,GO:0006457,GO:0045069,GO:0000413,GO:0003755	nucleus|cytosol|protein folding|regulation of viral genome replication|protein peptidyl-prolyl isomerization|peptidyl-prolyl cis-trans isomerase activity
LOC100361492	10.6539	4.12481	17.1831	4.16578	2.05859	2.83e-06	2.11e-05	Up	0.0274509	0.113689	0.178093	0.0847827	0.141196	0.384946	0.62924	0.21854	0.550477	0.561037	GeneID:100361492,Genbank:XM_003749104.3,RGD:2320073	cytochrome P450, family 2, subfamily c, polypeptide 55-like	GO:0055114,GO:0005506,GO:0016712,GO:0020037	oxidation-reduction process|iron ion binding|oxidoreductase activity, acting on paired donors, with incorporation or reduction of molecular oxygen, reduced flavin or flavoprotein as one donor, and incorporation of one atom of oxygen|heme binding
LOC100363500	5.79728	3.1736	8.42095	2.65344	1.40786	0.0141246	0.0477059	Up	0.101423	0	0.118835	0	0.100196	0	0.191516	0.218396	0	0.036555	GeneID:100363500,Genbank:XM_008772050.2,RGD:2322847	hypothetical LOC100363500
LOC100363520	25.2659	13.528	37.0037	2.73533	1.45172	9.24e-05	0.000531286	Up	0.137885	0.0956653	0.317785	0.0701933	0.210176	0.736897	0.596277	0.414716	0.965404	0.467239	GeneID:100363520,Genbank:XM_006232938.3,RGD:2322827	mCG16729-like
LOC100364016	3.87274	1.78881	5.95667	3.32995	1.7355	0.0332497	0.0977411	Up	0.111064	0.0371357	0.0634141	0.0348705	0.0712003	0.263512	0.236503	0.468968	0.076882	0.0781308	GeneID:100364016,Genbank:XM_008758651.2,RGD:2321841	cyclin B2-like
LOC100909712	5.06449	2.54305	7.58594	2.98301	1.57677	0.0141976	0.0478773	Up	0	0.180103	0.241225	0.0526116	0	0.23922	0	0	0.238596	0.0609482	GeneID:100909712,Genbank:XM_003749295.4,RGD:6501887	cyclin-L1-like	GO:0006396,GO:0016538,GO:0045737,GO:0045944,GO:1901409,GO:0000307,GO:0005515,GO:0006351	RNA processing|cyclin-dependent protein serine/threonine kinase regulator activity|positive regulation of cyclin-dependent protein serine/threonine kinase activity|positive regulation of transcription by RNA polymerase II|positive regulation of phosphorylation of RNA polymerase II C-terminal domain|cyclin-dependent protein kinase holoenzyme complex|protein binding|transcription, DNA-templated
LOC100910275	3.80984	1.1712	6.44848	5.50588	2.46097	0.0363142	0.105153	Up	0	0	0.025931	0	0.0144448	0.0749619	0.0557101	0.0462852	0.0609815	0.0461947	GeneID:100910275,Genbank:XM_003750241.2,RGD:6499160	integral membrane protein DGCR2/IDD-like	GO:0016021	integral component of membrane
LOC100910526	16.9199	26.1872	7.65261	0.292227	-1.77484	0.000189061	0.00101937	Down	0.535118	0.319229	0.186826	0.192199	0.190422	0.0832691	0.162134	0.0700084	0.120064	0.174965	GeneID:100910526,Genbank:XM_006244254.3,RGD:6497849	sulfotransferase 1C2-like	GO:0008146,GO:0051923	sulfotransferase activity|sulfation
LOC100911034	105.451	14.7677	196.134	13.2813	3.73132	0.041673	0.117839	Up	0.370472	0.377311	0.265215	0.290727	0.473432	0.71205	11.6446	15.8056	0.2177	0.407514	GeneID:100911034,Genbank:XM_003749609.2,RGD:6495283	cysteine desulfurase, mitochondrial-like
LOC100911190	7.55085	11.6999	3.40185	0.29076	-1.7821	0.00944699	0.0337745	Down	0.0844944	0.139394	0.0399723	0.0370011	0.0949709	0.0231276	0.0203957	0.0812135	0.0158886	0.0324284	GeneID:100911190,Genbank:XM_017600408.1,RGD:6494112	probable ATP-dependent RNA helicase DDX60-like
LOC100911769	8.80798	2.16083	15.4551	7.15242	2.83843	0.00676658	0.0252166	Up	0	0	0	0.00577353	0	0.0121481	0.167031	0	0.0184668	0.154836	GeneID:100911769,Genbank:XM_008762429.2,RGD:6490915	band 4.1-like protein 1-like	GO:0005856,GO:0008092,GO:0030866	cytoskeleton|cytoskeletal protein binding|cortical actin cytoskeleton organization
LOC102548286	16.6888	1.80303	31.5747	17.512	4.13028	1.28e-21	3.08e-20	Up	0.0628894	0.193054	0.189987	0.0298586	0.121131	0.158408	0.145091	0.0970503	0.160008	0.064424	GeneID:102548286,Genbank:XM_017601151.1,RGD:7538513	peroxisomal biogenesis factor 19-like	GO:0005777	peroxisome
LOC102549542	24.3255	8.27784	40.3731	4.87726	2.28607	4.69e-08	4.42e-07	Up	0	0	0	0	0	0	0	0	0	0	GeneID:102549542,Genbank:XM_008761485.1,RGD:7527008	elongation of very long chain fatty acids protein 6-like	GO:0030148,GO:0030176,GO:0034625,GO:0034626,GO:0042759,GO:0042761,GO:0102336,GO:0102337,GO:0102338,GO:0102756,GO:0005783,GO:0009922,GO:0019367	sphingolipid biosynthetic process|integral component of endoplasmic reticulum membrane|fatty acid elongation, monounsaturated fatty acid|fatty acid elongation, polyunsaturated fatty acid|long-chain fatty acid biosynthetic process|very long-chain fatty acid biosynthetic process|3-oxo-arachidoyl-CoA synthase activity|3-oxo-cerotoyl-CoA synthase activity|3-oxo-lignoceronyl-CoA synthase activity|very…
LOC102550291	11.4455	7.5735	15.3176	2.02252	1.01616	0.0111438	0.0389119	Up	0.165736	0.0428204	0.0384877	0.12911	0.0857607	0.314809	0.237911	0.191228	0.280137	0.0476578	GeneID:102550291,Genbank:XM_008760593.2,RGD:7570552	zinc finger protein 658-like
LOC102550789	11.977	7.34505	16.609	2.26125	1.17712	0.00254579	0.0107259	Up	0.142353	0.0919819	0.0805691	0.142426	0.0355824	0.241571	0.319917	0.233052	0.172328	0.251766	GeneID:102550789,Genbank:XM_006252028.2,RGD:7500178	RING finger protein C14orf164 homolog
LOC102550986	8.92407	1.99407	15.8541	7.95062	2.99107	1.1e-08	1.12e-07	Up	0	0.227883	0.362004	0.344131	0.050575	0.834865	0.959555	1.29756	1.27671	0.965798	GeneID:102550986,Genbank:XM_006253365.1,RGD:7690544	serine/arginine repetitive matrix protein 1-like
LOC102551428	54.0049	1.21933	106.79	87.581	6.45255	5.86e-91	5.74e-89	Up	0.0126935	0.0130383	0	0.0255354	0	0.935372	0.642398	0.710878	0.674391	0.746858	GeneID:102551428,Genbank:XM_017602247.1,RGD:7505436	uncharacterized LOC102551428
LOC102551453	1.29974	0	2.59949	Inf	Inf	0.00574449	0.0219148	Up	0	0	0	0	0	0	0.0423939	0.0479895	0.0946885	0.191696	GeneID:102551453,Genbank:XM_008765863.2,RGD:7499194	keratin, type II cytoskeletal 5-like	GO:0005886,GO:0045095	plasma membrane|keratin filament
LOC102551838	4.43919	0.588729	8.28965	14.0806	3.81563	4.66e-06	3.36e-05	Up	0	0	0	0	0	0	0	0	0	0	GeneID:102551838,Genbank:XM_017591375.1,RGD:7544750	uncharacterized LOC102551838
LOC102552497	4.27359	2.37695	6.17024	2.59587	1.37622	0.0470118	0.130284	Up	0.0637897	0.0162963	0.0417062	0.0152582	0.0464467	0.0164857	0.0903119	0.168104	0.132405	0.0674228	GeneID:102552497,Genbank:XM_006254642.3,RGD:7743693	protocadherin gamma-B6-like	GO:0007156,GO:0007267,GO:0007399,GO:0016020,GO:0005509,GO:0005887,GO:0007155	homophilic cell adhesion via plasma membrane adhesion molecules|cell-cell signaling|nervous system development|membrane|calcium ion binding|integral component of plasma membrane|cell adhesion
LOC102552640	1.01665	2.0333	0	0	#NAME?	0.0206245	0.0658271	Down	0.0513021	0.130268	0.0211209	0.0458119	0	0	0	0	0	0	GeneID:102552640,Genbank:XM_008770611.1,RGD:7624435	REST corepressor 2-like	GO:0005634,GO:0005667,GO:0006351,GO:0008134,GO:0017053,GO:0044212,GO:0000122,GO:0003700,GO:0003714	nucleus|transcription factor complex|transcription, DNA-templated|transcription factor binding|transcriptional repressor complex|transcription regulatory region DNA binding|negative regulation of transcription by RNA polymerase II|DNA binding transcription factor activity|transcription corepressor activity
LOC102552805	11.3663	16.8006	5.93205	0.353085	-1.50191	0.00263968	0.0110782	Down	0.150353	0.0543595	0.354827	0.0526441	0.130639	0.0161507	0.0386645	0.0696102	0.0681847	0.0520282	GeneID:102552805,Genbank:NM_001301646.1,RGD:7595050	uncharacterized LOC102552805
LOC102552996	8.2383	12.275	4.20161	0.342291	-1.54671	0.00130472	0.00588098	Down	0.0527458	0.0550592	0.0859006	0.0399722	0.0947226	0.0247709	0.00727894	0.0523176	0.00851528	0.00867636	GeneID:102552996,Genbank:XM_017593680.1,RGD:7560640	uncharacterized LOC102552996
LOC102553278	37.8842	23.5186	52.2498	2.22163	1.15162	1.13e-06	8.98e-06	Up	0.359008	0.225831	0.347811	0.220596	0.190544	0.68356	0.59689	0.795811	0.388059	0.737035	GeneID:102553278,Genbank:XM_006244214.3,RGD:7648507	zinc finger protein 709-like
LOC102554658	19.9932	12.4989	27.4875	2.1992	1.13698	0.000142891	0.000787934	Up	0.0720065	0.0863396	0.0284006	0.0831155	0.0936038	0.120247	0.214297	0.147047	0.0654537	0.168287	GeneID:102554658,Genbank:XM_017601827.1,RGD:7514220	coiled-coil domain-containing protein 162-like
LOC102554977	86.7806	35.0738	138.487	3.94845	1.98129	1.05e-38	4.67e-37	Up	0.498108	0.289065	0.368701	0.514357	0.406268	1.75896	2.22186	2.79951	2.53249	2.46269	GeneID:102554977,Genbank:XM_006249952.3,RGD:7728603	complement factor H-related protein 1-like
LOC102555033	3.89461	1.98838	5.80083	2.91736	1.54466	0.0385566	0.11055	Up	0	0	0.0137388	0.0766664	0	0.112038	0.0563856	0.0999702	0.0163358	0.13295	GeneID:102555033,Genbank:XM_017592245.1,RGD:7551590	zinc finger protein 709-like
LOC102555474	1.2129	0	2.42579	Inf	Inf	0.00870895	0.0314552	Up	0	0	0	0	0	0.0280563	0	0	0.0352518	0.00710764	GeneID:102555474,Genbank:XM_008760021.2,RGD:7603068	uncharacterized LOC102555474
LOC102555634	27.621	9.88129	45.3607	4.59056	2.19867	1.05e-15	1.91e-14	Up	0.216651	0.0837852	0.242468	0.214301	0.297905	1.39208	1.1788	0.765942	1.21646	1.29287	GeneID:102555634,Genbank:XM_006246415.3,RGD:7752480	interferon-inducible GTPase 1-like
LOC102556781	4.47743	2.21607	6.73879	3.04087	1.60449	0.0164121	0.0542827	Up	0.0142647	0.0145733	0.00624138	0.0205493	0.0138683	0.0435693	0.0527304	0.0294516	0.0726886	0.0293127	GeneID:102556781,Genbank:XM_008769358.2,RGD:7569666	coiled-coil domain-containing protein 121-like
LOC103689945	11.0167	5.41289	16.6205	3.07054	1.61849	0.000341939	0.0017568	Up	0.0567706	0.0691585	0.0757503	0.0515288	0.0843919	0.198764	0.165434	0.300713	0.187489	0.0665749	GeneID:103689945,Genbank:XM_008770640.2,RGD:9188719	zinc finger SWIM domain-containing protein 8-like	GO:0008270	zinc ion binding
LOC103689968	103.421	147.165	59.6776	0.405516	-1.30217	1.96e-22	4.94e-21	Down	1.48699	1.78397	2.32655	2.34346	1.73639	0.610684	0.723169	0.673199	0.736505	0.631695	GeneID:103689968,Genbank:XM_008760821.2,RGD:9390936	protein FAM134B	GO:0008270,GO:0016604,GO:0019233,GO:0030176,GO:0043524,GO:0061709,GO:0003676,GO:0005730,GO:0005801	zinc ion binding|nuclear body|sensory perception of pain|integral component of endoplasmic reticulum membrane|negative regulation of neuron apoptotic process|reticulophagy|nucleic acid binding|nucleolus|cis-Golgi network
LOC103689992	111.075	17.2381	204.913	11.8872	3.57134	0.00573847	0.0219015	Up	0	0	0	0	0	0	0	0	0	0	GeneID:103689992,Genbank:NM_001313935.1,RGD:9089855	40S ribosomal protein S9	GO:0015935,GO:0019843,GO:0045903,GO:0003735,GO:0006412	small ribosomal subunit|rRNA binding|positive regulation of translational fidelity|structural constituent of ribosome|translation
LOC103689996	134.936	182.335	87.5378	0.480094	-1.05861	0.00220208	0.00942764	Down	3.607	4.10758	2.94172	2.93653	4.24842	1.25846	1.27754	0.891951	4.23251	1.79489	GeneID:103689996,Genbank:XM_008772777.2,RGD:9419934	antigen peptide transporter 2	GO:0019885,GO:0042287,GO:0042825,GO:0055085,GO:0005524,GO:0015440,GO:0015833	antigen processing and presentation of endogenous peptide antigen via MHC class I|MHC protein binding|TAP complex|transmembrane transport|ATP binding|peptide-transporting ATPase activity|peptide transport
LOC103690099	9.68939	18.058	1.32079	0.0731418	-3.77316	9.68e-12	1.33e-10	Down	1.20083	2.05331	1.79334	0.886356	2.13413	0	0.486466	0.109276	0.215992	0	GeneID:103690099,Genbank:XM_008772786.1,RGD:9409361	proteasome subunit beta type-8-like
LOC103690108	892.719	1773.27	12.1686	0.00686223	-7.18711	0	0	Down	45.3475	40.1397	37.2279	40.5611	40.0908	0.715719	0.350304	0.675756	0.364799	0.520455	GeneID:103690108,Genbank:XM_008772769.2,RGD:9113230	class I histocompatibility antigen, Non-RT1.A alpha-1 chain-like
LOC103690178	37.8946	53.8836	21.9057	0.406537	-1.29854	2e-05	0.000130458	Down	0.71233	1.1266	0.848428	1.42765	1.18459	0.259016	0.476933	0.772072	0.347121	0.418076	GeneID:103690178,Genbank:XM_017600775.1,RGD:9378476	nucleolar GTP-binding protein 1-like
LOC103690319	8.16188	3.22121	13.1026	4.06758	2.02417	0.0231623	0.0724247	Up	0.0436609	0.308961	0.116965	0	0	0.0925341	0.68653	0.242751	0.61653	0.919539	GeneID:103690319,Genbank:XM_008773238.2,RGD:9122946	odorant-binding protein	GO:0036094	small molecule binding
LOC103690550	11.3569	16.1545	6.55938	0.406041	-1.3003	0.00117984	0.00538427	Down	0	0	0	0.0655688	0	0	0	0	0.0732671	0	GeneID:103690550,Genbank:XM_008767149.2,RGD:9346435	uncharacterized LOC103690550
LOC103691555	5.24547	7.85627	2.63467	0.335358	-1.57622	0.00897806	0.0323255	Down	0.265139	0.177491	0.649636	0.0786748	0.570474	0.172939	0	0.179824	0.177042	0.179832	GeneID:103691555,Genbank:XM_008761016.2,RGD:9325302	uncharacterized LOC103691555
LOC103692273	26.6652	8.29751	45.0329	5.42728	2.44023	5e-17	9.77e-16	Up	0.231047	0.161207	0.271422	0.0822006	0.0811774	0.820471	0.648912	1.02518	1.48201	1.29829	GeneID:103692273,Genbank:XM_017593899.1,RGD:9461229	zinc finger protein 431-like
LOC103693210	1.09672	2.19344	0	0	#NAME?	0.025819	0.0794204	Down	0.344853	0.0710887	0.0627361	0.140377	0	0	0	0	0	0	GeneID:103693210,Genbank:XM_008766939.2,RGD:9417885	transmembrane protein 14A
LOC108348062	54.8715	26.4102	83.3328	3.15532	1.65779	0.0200927	0.0644478	Up	0.623572	0.289068	0.0970043	0.106928	0	0.706978	1.95941	8.65609	0.177091	0.661682	GeneID:108348062,Genbank:XM_017594490.1	eukaryotic translation initiation factor 3 subunit H	GO:0005852,GO:0006413,GO:0016282,GO:0033290,GO:0001732,GO:0003743	eukaryotic translation initiation factor 3 complex|translational initiation|eukaryotic 43S preinitiation complex|eukaryotic 48S preinitiation complex|formation of cytoplasmic translation initiation complex|translation initiation factor activity
LOC108348072	9.97803	19.55	0.406071	0.0207709	-5.58929	0.0221704	0.0698969	Down	0.0631407	2.31874	0	2.68238	0	0.0639232	0	0	0	0.0666031	GeneID:108348072,Genbank:XM_017601861.1	class II histocompatibility antigen, M alpha chain	GO:0006955,GO:0016021	immune response|integral component of membrane
LOC108348136	4.6741	8.3407	1.00751	0.120794	-3.04938	0.00120557	0.00549007	Down	0.0531935	0.164002	0.0119748	0.105561	0.158445	0.0278809	0	0	0	0	GeneID:108348136,Genbank:XM_017601138.1	HAUS augmin-like complex subunit 1	GO:0005874,GO:0007098,GO:0051225,GO:0051301,GO:0070652,GO:0000922,GO:0003674,GO:0005737	microtubule|centrosome cycle|spindle assembly|cell division|HAUS complex|spindle pole|molecular_function|cytoplasm
LOC108348209	29.9338	18.0039	41.8637	2.32526	1.21739	1.04e-06	8.34e-06	Up	0.224937	0.288508	0.147114	0.48643	0.272622	0.92347	1.02012	0.762319	0.895616	1.16855	GeneID:108348209,Genbank:XM_017591397.1	3 beta-hydroxysteroid dehydrogenase type 5-like
LOC108348215	13.4754	8.50936	18.4414	2.16719	1.11583	0.0028925	0.0120047	Up	0.0284565	0.0670184	0.0544927	0.068541	0.0450285	0.0781723	0.0899283	0.174764	0.146251	0.115931	GeneID:108348215,Genbank:XM_017589906.1	zinc finger protein 420-like	GO:0006355,GO:0046872,GO:0003676,GO:0003700,GO:0005622	regulation of transcription, DNA-templated|metal ion binding|nucleic acid binding|DNA binding transcription factor activity|intracellular
LOC108348231	52.62	71.5068	33.7333	0.47175	-1.08391	5.04e-09	5.31e-08	Down	622.28	582.745	498.845	470.536	535.531	337.802	347.139	361.228	462.865	357.523	GeneID:108348231,Genbank:XM_017593743.1	major urinary protein-like
LOC108348241	10.4158	14.6801	6.15157	0.419041	-1.25484	0.00301274	0.0124408	Down	0.504167	0.785014	0.689324	0.35905	0.309325	0.323564	0.383648	0.397498	0.166856	0.45441	GeneID:108348241,Genbank:XM_017599896.1	PHD finger protein 11-like
LOC108348771	1.28664	0.20912	2.36416	11.3052	3.49892	0.0327265	0.0964666	Up	0	0.0110012	0	0	0	0.0226922	0.040648	0.0470387	0	0.0234788	GeneID:108348771,Genbank:XM_017601099.1	protocadherin beta-16-like	GO:0007156,GO:0007268,GO:0007416,GO:0032391,GO:0045202,GO:0045211,GO:0097381,GO:0005509,GO:0005887,GO:0007155	homophilic cell adhesion via plasma membrane adhesion molecules|chemical synaptic transmission|synapse assembly|photoreceptor connecting cilium|synapse|postsynaptic membrane|photoreceptor disc membrane|calcium ion binding|integral component of plasma membrane|cell adhesion
LOC108348812	4.19612	0.199483	8.19275	41.0698	5.36001	3.05e-07	2.63e-06	Up	0	0	0	0	0	0.0188883	0.0346274	0.0192469	0.0380019	0.00959263	GeneID:108348812,Genbank:XM_017601134.1	uncharacterized LOC108348812
LOC108350501	4.31577	6.1934	2.43815	0.393669	-1.34495	0.0464779	0.129178	Down	0.639413	2.97971	0.893698	0	1.63845	0	0	0	0	0	GeneID:108350501,Genbank:XM_017592251.1	40S ribosomal protein S29	GO:0008270,GO:0042788,GO:0002181,GO:0003735,GO:0005791	zinc ion binding|polysomal ribosome|cytoplasmic translation|structural constituent of ribosome|rough endoplasmic reticulum
LOC108352957	4.58915	6.56143	2.61687	0.398825	-1.32617	0.0425335	0.119859	Down	0	0	0	0	0	0	0	0	0	0	GeneID:108352957,Genbank:XM_017599921.1	E3 ubiquitin-protein ligase MYCBP2-like
LOC367858	8.83016	12.2322	5.42811	0.443755	-1.17216	0.0109443	0.0383162	Down	0.750417	0.602165	0.373406	0.476246	0.423816	0.222539	0.204841	0.224494	0.442169	0.297519	GeneID:367858,Genbank:XM_017602335.1,RGD:1583762	similar to GTPase HRas precursor (Transforming protein p21) (p21ras) (H-Ras-1) (c-H-ras)
LOC367975	10.807	6.92003	14.6939	2.12339	1.08637	0.00884632	0.0318845	Up	0.189378	0.0975552	0.224322	0.0929399	0.405436	0.199538	0.385878	0.342912	0.371368	0.172355	GeneID:367975,Genbank:XM_006257480.3,RGD:1598239	similar to B-cell translocation gene 1	GO:0045930,GO:0005634,GO:0005737,GO:0008285	negative regulation of mitotic cell cycle|nucleus|cytoplasm|negative regulation of cell proliferation
LOC498836	2.30684	0.402833	4.21085	10.4531	3.38586	0.00321455	0.0131857	Up	0	0	0	0	0	0	0	0	0	0	GeneID:498836,Genbank:NM_001047935.1,RGD:1566345	LRRG00125
LOC499407	19.6478	10.0672	29.2284	2.90332	1.5377	7.68e-07	6.27e-06	Up	0.00530615	0	0.0140205	0.010231	0.00518455	0.0271351	0.0246431	0.0331348	0.0109106	0.0220454	GeneID:499407,Genbank:XM_006256227.2,RGD:1563561	LRRGT00097
LOC501033	3.72501	0.768965	6.68105	8.68838	3.11909	0.0168653	0.0556324	Up	0.00563021	0	0.0103162	0	0.00569641	0.023945	0.00535885	0.0622283	0.0122134	0.037307	GeneID:501033,Genbank:XM_017596116.1,RGD:1591930	similar to UPF0258 protein KIAA1024
LOC680520	3.1752	5.15408	1.19631	0.232109	-2.10712	0.0124306	0.0427943	Down	0.0858086	0.0267217	0.056032	0.00888388	0.0351737	0	0	0.00962828	0.00944017	0.00957702	GeneID:680520,Genbank:XM_001057542.5,RGD:1590640	similar to CG4349-PA	GO:0006880,GO:0008199,GO:0005506,GO:0005737,GO:0006826	intracellular sequestering of iron ion|ferric iron binding|iron ion binding|cytoplasm|iron ion transport
LOC681290	7.05239	4.17547	9.9293	2.378	1.24975	0.0163051	0.0539912	Up	0.158766	1.28108	0.680788	0.151669	0.317433	0.828011	1.02709	0.545039	0.356996	1.46204	GeneID:681290,Genbank:XM_017600722.1,RGD:7503535	uncharacterized LOC681290	GO:0048873	homeostasis of number of cells within a tissue
LOC681383	17.8544	11.5412	24.1677	2.09404	1.06629	0.000846421	0.00399661	Up	0.0281133	0.0146367	0.0131762	0	0.021869	0.00752703	0.0539412	0.0798494	0.0313059	0.11127	GeneID:681383,Genbank:NM_001109441.1,RGD:1596707	similar to Protein C10orf11 homolog	GO:0030318	melanocyte differentiation
LOC684828	8.90118	5.90911	11.8933	2.0127	1.00913	0.0284745	0.086219	Up	0.326281	0.32299	0.675648	0.365669	0.189942	0.632241	1.18054	0.941317	1.03876	0.315754	GeneID:684828,Genbank:XM_008771681.2,RGD:1585568	similar to Histone H1.2 (H1 VAR.1) (H1c)	GO:0003677,GO:0005719,GO:0006334,GO:0006357,GO:0016584,GO:0031490,GO:0080182,GO:0098532,GO:0000122,GO:0000786,GO:0000790	DNA binding|nuclear euchromatin|nucleosome assembly|regulation of transcription by RNA polymerase II|nucleosome positioning|chromatin DNA binding|histone H3-K4 trimethylation|histone H3-K27 trimethylation|negative regulation of transcription by RNA polymerase II|nucleosome|nuclear chromatin
LOC685203	11.5427	7.20555	15.8799	2.20384	1.14002	0.00395758	0.0157717	Up	0.181137	0.0920826	0.0515204	0.169245	0.0574675	0.21197	0.390585	0.311345	0.399796	0.279201	GeneID:685203,Genbank:XM_008767144.2,RGD:1596493	hypothetical protein LOC685203	GO:0034237	protein kinase A regulatory subunit binding
LOC685767	21.9539	32.9138	10.994	0.334025	-1.58197	5.5e-08	5.13e-07	Down	0.186894	0.121847	0.187249	0.208966	0.193708	0.0127346	0.101524	0.147992	0.0526076	0.160969	GeneID:685767,Genbank:XM_008768748.1,RGD:1590201	similar to OX-2 membrane glycoprotein precursor (MRC OX-2 antigen) (CD200 antigen)	GO:0007156,GO:0007157,GO:0008037,GO:0038023,GO:0042803,GO:0050839,GO:0005102,GO:0005887,GO:0005913	homophilic cell adhesion via plasma membrane adhesion molecules|heterophilic cell-cell adhesion via plasma membrane cell adhesion molecules|cell recognition|signaling receptor activity|protein homodimerization activity|cell adhesion molecule binding|signaling receptor binding|integral component of plasma membrane|cell-cell adherens junction
LOC687707	6.22791	2.95111	9.50471	3.22072	1.68738	0.00307896	0.0126899	Up	0	0	0	0	0	0	0.353602	0.261417	0	0.13111	GeneID:687707,Genbank:NM_001145538.1,RGD:1597577	hypothetical protein LOC687707
LOC689065	13.3977	3.22944	23.566	7.29723	2.86735	7.91e-12	1.1e-10	Up	0.143873	0.0245121	0.021177	0.069601	0.0707226	0.580904	0.420541	0.703964	0.49729	0.626808	GeneID:689065,Genbank:XM_006230905.3,RGD:1597421	hypothetical protein LOC689065
LOC689757	27.1273	14.2137	40.0409	2.81707	1.4942	1.27e-08	1.28e-07	Up	0.543266	0.232841	0.399304	0.443753	0.357884	1.39947	1.69479	0.931888	1.05739	0.635113	GeneID:689757,Genbank:XM_008763332.2,RGD:1588731	similar to osteoclast inhibitory lectin	GO:0005886,GO:0016021,GO:0030246	plasma membrane|integral component of membrane|carbohydrate binding
LOC689798	5.50115	10.7966	0.205737	0.0190558	-5.71363	1.38e-09	1.56e-08	Down	0.0428724	0.0901865	0.0415921	0.0155225	0.01511	0	0	0	0	0.0171292	GeneID:689798,Genbank:XM_008770098.2,RGD:1588690	similar to UDP-glucuronosyltransferase
LOC690813	1.91282	3.4207	0.40494	0.118379	-3.07851	0.0262428	0.0805101	Down	0	0.187879	0.0626037	0.0931696	0.023051	0.0242592	0	0.0257377	0	0	GeneID:690813,Genbank:XM_008761805.2,RGD:11052049	Ig kappa chain V-IV region-like
LOC691418	14.5489	21.9229	7.1749	0.327278	-1.61141	7.29e-06	5.1e-05	Down	0.348593	0.237534	0.331791	0.391787	0.123159	0.162243	0.0606178	0.113887	0.129236	0.0487231	GeneID:691418,Genbank:XM_001068693.4,RGD:1583955	hypothetical protein LOC691418	GO:0005886,GO:0007266,GO:0008360,GO:0017049,GO:0030838,GO:0031274,GO:0043547,GO:0005096,GO:0005737,GO:0005856	plasma membrane|Rho protein signal transduction|regulation of cell shape|GTP-Rho binding|positive regulation of actin filament polymerization|positive regulation of pseudopodium assembly|positive regulation of GTPase activity|GTPase activator activity|cytoplasm|cytoskeleton
LOC691422	14.4555	8.13487	20.7761	2.55396	1.35273	0.000180147	0.000975883	Up	0.0471383	0.0662136	0.0769688	0.0603923	0.0843764	0.177318	0.115874	0.219494	0.204319	0.181088	GeneID:691422,Genbank:XM_008765196.1,RGD:1583951	similar to zinc finger protein 101	GO:0003700,GO:0005634,GO:0043565	DNA binding transcription factor activity|nucleus|sequence-specific DNA binding
Lamc2	35.3321	22.2873	48.377	2.1706	1.1181	5.83e-07	4.84e-06	Up	0.169208	0.202969	0.192368	0.288034	0.13645	0.507495	0.505478	0.424827	0.429062	0.392377	GeneID:192362,Genbank:XM_008769603.2,RGD:621053	laminin subunit gamma 2	GO:0005604,GO:0005607,GO:0005610,GO:0005615,GO:0005938,GO:0008150,GO:0008201,GO:0008284,GO:0016020,GO:0030335,GO:0048471,GO:0003674,GO:0048731,GO:0005578,GO:0070831	basement membrane|laminin-2 complex|laminin-5 complex|extracellular space|cell cortex|biological_process|heparin binding|positive regulation of cell proliferation|membrane|positive regulation of cell migration|perinuclear region of cytoplasm|molecular_function|system development|proteinaceous extracellular matrix|basement membrane assembly	rno04151,rno04512,rno04510,rno05200,rno05222,rno05165,rno05146,rno05145	PI3K-Akt signaling pathway|ECM-receptor interaction|Focal adhesion|Pathways in cancer|Small cell lung cancer|Human papillomavirus infection|Amoebiasis|Toxoplasmosis
Lca5	7.32823	3.61563	11.0408	3.05364	1.61053	0.0019464	0.00845211	Up	0.00498231	0.0466358	0.00929796	0.0102917	0.00510551	0.0429405	0.0334979	0.0561789	0.0385072	0.0671936	GeneID:300866,Genbank:NM_001013954.1,RGD:1308555	LCA5, lebercilin	GO:0036064,GO:0042073,GO:0045494,GO:0005929,GO:0005930,GO:0015031	ciliary basal body|intraciliary transport|photoreceptor cell maintenance|cilium|axoneme|protein transport
Lgals5	43.5468	26.4577	60.6359	2.2918	1.19648	6.46e-09	6.73e-08	Up	1.73056	2.08837	1.64204	2.63308	1.69678	5.34799	5.46392	4.69655	3.41723	5.4453	GeneID:25475,Genbank:NM_012976.2,RGD:3004	lectin, galactose binding, soluble 5	GO:0030246	carbohydrate binding
Lmln	6.5128	4.01896	9.00664	2.24104	1.16417	0.0316223	0.0939587	Up	0.0479537	0.012442	0.0109867	0.0303801	0.0181684	0.0445973	0.0343745	0.0663694	0.0650085	0.059602	GeneID:363795,Genbank:XM_006248453.2,RGD:1311465	leishmanolysin like peptidase	GO:0005829,GO:0005925,GO:0006508,GO:0007155,GO:0008150,GO:0016021,GO:0003674,GO:0004222,GO:0005575	cytosol|focal adhesion|proteolysis|cell adhesion|biological_process|integral component of membrane|molecular_function|metalloendopeptidase activity|cellular_component
Lnpep	2.79954	4.78267	0.816414	0.170703	-2.55044	0.0408214	0.115868	Down	0.0221056	0.0077927	0.0180016	0.00401522	0.0157243	0.0041058	0	0	0	0.0044202	GeneID:171105,Genbank:XM_008758818.2,RGD:621752	leucyl/cystinyl aminopeptidase	GO:0005886,GO:0006508,GO:0008237,GO:0008270,GO:0009725,GO:0043171,GO:0009986,GO:0010813,GO:0016020,GO:0043229,GO:0043231,GO:0045777,GO:0048169,GO:0048471,GO:0060395,GO:0001595,GO:0004177,GO:0005622,GO:0005737,GO:0016021,GO:0017046,GO:0030163,GO:0030659,GO:0031982,GO:0032593,GO:0070006,GO:0038166,GO:0042277,GO:0043025	plasma membrane|proteolysis|metallopeptidase activity|zinc ion binding|response to hormone|peptide catabolic process|cell surface|neuropeptide catabolic process|membrane|intracellular organelle|intracellular membrane-bounded organelle|positive regulation of blood pressure|regulation of long-term neuronal synaptic plasticity|perinuclear region of cytoplasm|SMAD protein signal transduction|angioten…	rno04614	Renin-angiotensin system
Lox	404.187	729.834	78.5411	0.107615	-3.21605	1.52e-290	6.72e-288	Down	5.80166	5.42889	5.93794	6.62177	5.73943	0.777151	0.534985	0.768316	0.704328	0.69146	GeneID:24914,Genbank:XM_006254714.3,RGD:3015	lysyl oxidase	GO:0048251,GO:0030199,GO:0004720,GO:0048514,GO:0005507,GO:0005576,GO:0005578,GO:0030324,GO:0005581,GO:0048545,GO:0035904,GO:0005615,GO:0055114,GO:0042060,GO:0005634,GO:0001568,GO:0007507,GO:0042493,GO:0009725	elastic fiber assembly|collagen fibril organization|protein-lysine 6-oxidase activity|blood vessel morphogenesis|copper ion binding|extracellular region|proteinaceous extracellular matrix|lung development|collagen trimer|response to steroid hormone|aorta development|extracellular space|oxidation-reduction process|wound healing|nucleus|blood vessel development|heart development|response to drug|re…
Lpin1	2820.58	3807.78	1833.39	0.481485	-1.05444	1.09e-133	1.53e-131	Down	24.7442	25.3721	27.1816	27.539	24.9723	12.2516	12.7161	13.3755	13.7662	12.6226	GeneID:313977,Genbank:XM_008764593.2,RGD:1307646	lipin 1	GO:0031532,GO:0008195,GO:0003674,GO:0031965,GO:0009062,GO:0003713,GO:0032869,GO:0005575,GO:0005634,GO:0005667,GO:0016311,GO:0005737,GO:0042826,GO:0019432,GO:0005741,GO:0042975,GO:0045598,GO:0031065,GO:0006629,GO:0000122,GO:0045944,GO:0031100,GO:0006642,GO:0000266,GO:0031529,GO:0001085	actin cytoskeleton reorganization|phosphatidate phosphatase activity|molecular_function|nuclear membrane|fatty acid catabolic process|transcription coactivator activity|cellular response to insulin stimulus|cellular_component|nucleus|transcription factor complex|dephosphorylation|cytoplasm|histone deacetylase binding|triglyceride biosynthetic process|mitochondrial outer membrane|peroxisome prolif…	rno00561,rno00564,rno04150	Glycerolipid metabolism|Glycerophospholipid metabolism|mTOR signaling pathway
Lrig3	249.555	161.558	337.551	2.08935	1.06305	5.36e-35	2.17e-33	Up	1.88745	2.21419	1.83757	1.95258	1.6969	4.15507	4.69449	4.15051	4.22067	4.50368	GeneID:299830,Genbank:XM_216905.9,RGD:1561255	leucine-rich repeats and immunoglobulin-like domains 3	GO:0016021,GO:0032474	integral component of membrane|otolith morphogenesis
Lrrc31	2.7895	5.57899	0	0	#NAME?	8.67e-06	5.97e-05	Down	0.0133428	0.0276027	0.0369839	0.0409255	0.0341486	0	0	0	0	0	GeneID:310256,Genbank:XM_017591233.1,RGD:1561499	leucine rich repeat containing 31
Lrrn1	5.65848	8.30155	3.01542	0.363236	-1.46102	0.0225411	0.0708396	Down	0.028897	0.0129308	0.0347308	0.0643097	0.0340484	0.00449848	0.0079902	0.0375193	0.0137754	0.00468666	GeneID:500280,Genbank:XM_017592833.1,RGD:1564145	leucine rich repeat neuronal 1	GO:0007409,GO:0016021,GO:0051965,GO:0005578,GO:0005615	axonogenesis|integral component of membrane|positive regulation of synapse assembly|proteinaceous extracellular matrix|extracellular space
Lrtm2	443.204	714.057	172.352	0.24137	-2.05068	2.51e-114	3.13e-112	Down	6.86729	7.15268	6.92875	6.20825	5.82147	1.9864	1.58166	1.58451	1.70623	1.43001	GeneID:680883,Genbank:XM_017592888.1,RGD:1587001	leucine-rich repeats and transmembrane domains 2	GO:0016021,GO:0019221,GO:0046426,GO:0051965,GO:0004860,GO:0005737,GO:0006469	integral component of membrane|cytokine-mediated signaling pathway|negative regulation of JAK-STAT cascade|positive regulation of synapse assembly|protein kinase inhibitor activity|cytoplasm|negative regulation of protein kinase activity
Lss	670.657	335.8	1005.51	2.99438	1.58226	1.08e-167	2.08e-165	Up	6.77627	6.619	6.31964	7.49052	7.20033	22.1207	19.5366	21.0245	20.1349	20.5072	GeneID:81681,Genbank:NM_031049.1,RGD:620955	lanosterol synthase (2,3-oxidosqualene-lanosterol cyclase)	GO:0043231,GO:0000250,GO:0005789,GO:0005811,GO:0006694,GO:0006695,GO:0016125,GO:0016866,GO:0031647	intracellular membrane-bounded organelle|lanosterol synthase activity|endoplasmic reticulum membrane|lipid droplet|steroid biosynthetic process|cholesterol biosynthetic process|sterol metabolic process|intramolecular transferase activity|regulation of protein stability	rno00100	Steroid biosynthesis
Ltc4s	283.375	34.1089	532.64	15.6159	3.96494	3.71e-97	3.95e-95	Up	0.231205	0.237806	0.330733	0.409944	0.302164	4.44935	3.01908	5.04024	4.79808	4.58246	GeneID:114097,Genbank:XM_008767655.2,RGD:620677	leukotriene C4 synthase	GO:0071299,GO:0042493,GO:0008047,GO:0004464,GO:0098869,GO:0042802,GO:0008289,GO:0004602,GO:0043085,GO:0005635,GO:0005640,GO:0010035,GO:0005783,GO:0043231,GO:0016021,GO:0043295,GO:0019370,GO:0046982,GO:0005789,GO:0004364,GO:0048678,GO:0006691,GO:0071222,GO:0032496	cellular response to vitamin A|response to drug|enzyme activator activity|leukotriene-C4 synthase activity|cellular oxidant detoxification|identical protein binding|lipid binding|glutathione peroxidase activity|positive regulation of catalytic activity|nuclear envelope|nuclear outer membrane|response to inorganic substance|endoplasmic reticulum|intracellular membrane-bounded organelle|integral co…	rno00590	Arachidonic acid metabolism
Ly6al	14.8024	29.6048	0	0	#NAME?	5.18e-20	1.17e-18	Down	2.88121	1.71843	1.9912	2.30549	3.78095	0	0	0	0	0	GeneID:362935,Genbank:NM_001128099.1,RGD:1307571	lymphocyte antigen 6 complex, locus A-like
Ly6g5b	1.66458	0.384781	2.94438	7.65209	2.93585	0.027582	0.0838407	Up	0.0301117	0	0.02641	0	0	0.0907797	0.139383	0.032055	0	0.0318409	GeneID:406867,Genbank:XM_017601722.1,RGD:1303101	lymphocyte antigen 6 complex, locus G5B	GO:0042802,GO:0051260,GO:0005576,GO:0009897,GO:0032991	identical protein binding|protein homooligomerization|extracellular region|external side of plasma membrane|protein-containing complex
Ly86	45.1812	61.9344	28.428	0.459002	-1.12343	1.5e-08	1.49e-07	Down	2.93925	2.99227	3.32841	3.14353	2.9926	1.55076	1.44406	1.87725	1.67619	0.998396	GeneID:291359,Genbank:XM_006253800.3,RGD:1309936	lymphocyte antigen 86	GO:0031666	positive regulation of lipopolysaccharide-mediated signaling pathway
Lyrm7	43.8048	27.3707	60.2389	2.20086	1.13807	2.25e-08	2.21e-07	Up	0.558752	0.774853	0.8173	0.720898	0.561028	1.9864	1.67528	2.03702	1.81995	2.0269	GeneID:686506,Genbank:NM_001134729.1,RGD:1596391	LYR motif containing 7	GO:0045333,GO:0005759,GO:0031966,GO:0034551	cellular respiration|mitochondrial matrix|mitochondrial membrane|mitochondrial respiratory chain complex III assembly
Lysmd3	84.7842	113.624	55.9445	0.492365	-1.0222	1.48e-12	2.17e-11	Down	3.95697	4.90557	4.32785	4.05917	4.04456	1.54933	1.74184	2.04093	2.79732	2.41219	GeneID:315923,Genbank:NM_001009698.1,RGD:1308805	LysM domain containing 3	GO:0016021	integral component of membrane
Mael	1.29726	0	2.59452	Inf	Inf	0.00576398	0.0219745	Up	0	0	0	0	0	0.108412	0.0323601	0	0.109679	0.0372182	GeneID:364039,Genbank:NM_001108857.1,RGD:1309333	maelstrom spermatogenic transposon silencer	GO:0043186,GO:0010629,GO:0001741,GO:0043565,GO:0030849,GO:0045892,GO:0031047,GO:0005634,GO:0046620,GO:0005737,GO:0006974,GO:0007129,GO:0033391,GO:0007140,GO:0048471,GO:0034587,GO:0060964,GO:0007283,GO:0071547,GO:0043046,GO:0000122,GO:0043066,GO:0008630,GO:0000785,GO:0009566,GO:0000902	P granule|negative regulation of gene expression|XY body|sequence-specific DNA binding|autosome|negative regulation of transcription, DNA-templated|gene silencing by RNA|nucleus|regulation of organ growth|cytoplasm|cellular response to DNA damage stimulus|synapsis|chromatoid body|male meiotic nuclear division|perinuclear region of cytoplasm|piRNA metabolic process|regulation of gene silencing by …
Mafb	1332.68	2089.68	575.675	0.275485	-1.85996	0	0	Down	50.9095	50.337	52.0964	49.0996	48.2025	15.2044	13.6515	13.5237	14.1584	14.5731	GeneID:54264,Genbank:NM_019316.1,RGD:2982	MAF bZIP transcription factor B	GO:0045671,GO:0021571,GO:0003677,GO:0021572,GO:0005515,GO:0045944,GO:0021599,GO:0005634,GO:0005667,GO:0006355,GO:0006357,GO:0046982,GO:0033077,GO:0006366,GO:0048538,GO:0035284,GO:0007379,GO:1990837,GO:0042472,GO:0007399,GO:0000978,GO:0042803,GO:0007585,GO:0000981,GO:0045647,GO:0008134,GO:0001077	negative regulation of osteoclast differentiation|rhombomere 5 development|DNA binding|rhombomere 6 development|protein binding|positive regulation of transcription by RNA polymerase II|abducens nerve formation|nucleus|transcription factor complex|regulation of transcription, DNA-templated|regulation of transcription by RNA polymerase II|protein heterodimerization activity|T cell differentiation …
Maff	570.66	887.735	253.585	0.285654	-1.80766	1.96e-160	3.44e-158	Down	20.4736	20.3086	17.0021	16.7446	18.8778	5.42015	6.47482	4.42342	5.84089	5.04663	GeneID:366960,Genbank:NM_001130573.1,RGD:1309531	MAF bZIP transcription factor F	GO:0005634,GO:0005739,GO:0006351,GO:0035914,GO:0043565,GO:0045604,GO:0045944,GO:0001701,GO:0003700	nucleus|mitochondrion|transcription, DNA-templated|skeletal muscle cell differentiation|sequence-specific DNA binding|regulation of epidermal cell differentiation|positive regulation of transcription by RNA polymerase II|in utero embryonic development|DNA binding transcription factor activity
Maml3	13.2293	18.4404	8.0182	0.434816	-1.20152	0.00130159	0.00586838	Down	0.345069	0.298988	0.147082	0.159679	0.283759	0.144529	0.0598157	0.062774	0.202497	0.0630069	GeneID:310405,Genbank:NM_001107675.2,RGD:1308177	mastermind-like transcriptional coactivator 3	GO:0016607,GO:0045944,GO:0003713,GO:0005634,GO:0007219	nuclear speck|positive regulation of transcription by RNA polymerase II|transcription coactivator activity|nucleus|Notch signaling pathway	rno04330,rno04658,rno05165	Notch signaling pathway|Th1 and Th2 cell differentiation|Human papillomavirus infection
Map1b	15.9594	22.8266	9.09213	0.398314	-1.32802	0.000269573	0.00141625	Down	0.140504	0.0762117	0.0626154	0.0803456	0.0775381	0.0368838	0.0439458	0.0332078	0.0491294	0.0207617	GeneID:29456,Genbank:NM_019217.1,RGD:3043	microtubule-associated protein 1B	GO:0005543,GO:0005829,GO:0005856,GO:0005874,GO:0008017,GO:0005875,GO:0009611,GO:0009612,GO:0009743,GO:0009987,GO:0010035,GO:0030425,GO:0014012,GO:0030426,GO:0014069,GO:0031114,GO:0031116,GO:0031667,GO:0032355,GO:0032387,GO:0000226,GO:0045773,GO:0001578,GO:0033189,GO:0036477,GO:0047497,GO:0001750,GO:0048471,GO:0003779,GO:0048666,GO:0048675,GO:0005515,GO:0048678,GO:0005886,GO:0007026,GO:0007399,GO:…	phospholipid binding|cytosol|cytoskeleton|microtubule|microtubule binding|microtubule associated complex|response to wounding|response to mechanical stimulus|response to carbohydrate|cellular process|response to inorganic substance|dendrite|peripheral nervous system axon regeneration|growth cone|postsynaptic density|regulation of microtubule depolymerization|positive regulation of microtubule pol…
Map3k14	58.4882	35.5531	81.4232	2.29019	1.19547	9.22e-12	1.27e-10	Up	0.409904	0.337409	0.414084	0.311746	0.48578	0.673336	1.04335	0.845808	1.00047	0.994824	GeneID:360640,Genbank:NM_001108301.1,RGD:1310487	mitogen-activated protein kinase kinase kinase 14	GO:0042981,GO:0006955,GO:0004672,GO:0043123,GO:0007249,GO:0007346,GO:0004674,GO:0043231,GO:0004704,GO:0004709,GO:0005524,GO:0023014,GO:0005634,GO:0051607,GO:0031098,GO:0071260,GO:0031572,GO:0005737,GO:0032147,GO:0005829,GO:0000186,GO:0035329,GO:0001650,GO:0038061,GO:0006468	regulation of apoptotic process|immune response|protein kinase activity|positive regulation of I-kappaB kinase/NF-kappaB signaling|I-kappaB kinase/NF-kappaB signaling|regulation of mitotic cell cycle|protein serine/threonine kinase activity|intracellular membrane-bounded organelle|NF-kappaB-inducing kinase activity|MAP kinase kinase kinase activity|ATP binding|signal transduction by protein phosp…	rno04010,rno04064,rno04668,rno04210,rno04625,rno04660,rno04672,rno04380,rno05166,rno05169	MAPK signaling pathway|NF-kappa B signaling pathway|TNF signaling pathway|Apoptosis|C-type lectin receptor signaling pathway|T cell receptor signaling pathway|Intestinal immune network for IgA production|Osteoclast differentiation|HTLV-I infection|Epstein-Barr virus infection
Map3k6	13.626	19.3207	7.93124	0.410505	-1.28453	0.000521618	0.00258463	Down	0.0827704	0.102623	0.123524	0.0842759	0.0860238	0.0542244	0.0420701	0.0273653	0.0270789	0	GeneID:313022,Genbank:XM_006239019.3,RGD:1304625	mitogen-activated protein kinase kinase kinase 6	GO:0004672,GO:0004709,GO:0005524,GO:0005622,GO:0006468,GO:0033554,GO:0000165,GO:0000186,GO:0000287	protein kinase activity|MAP kinase kinase kinase activity|ATP binding|intracellular|protein phosphorylation|cellular response to stress|MAPK cascade|activation of MAPKK activity|magnesium ion binding	rno04010	MAPK signaling pathway
Mapkapk2	1364.21	1897.29	831.128	0.43806	-1.1908	1.21e-171	2.48e-169	Down	33.8531	33.3209	31.7838	33.2706	31.5661	14.1674	15.1412	14.2525	14.231	14.3366	GeneID:289014,Genbank:XM_017598692.1,RGD:631362	mitogen-activated protein kinase-activated protein kinase 2	GO:0005634,GO:0005654,GO:0005737,GO:0005813,GO:0035556,GO:0006468,GO:0035924,GO:0006954,GO:0038066,GO:0042535,GO:0044351,GO:0046777,GO:0048010,GO:0048255,GO:0000165,GO:0002224,GO:0004674,GO:0004683,GO:0004871,GO:0005516,GO:0005524,GO:0006974,GO:0007166,GO:0009931,GO:0018105,GO:0032496,GO:0032675,GO:0048839,GO:0032680,GO:0051019,GO:0034097,GO:0070935	nucleus|nucleoplasm|cytoplasm|centrosome|intracellular signal transduction|protein phosphorylation|cellular response to vascular endothelial growth factor stimulus|inflammatory response|p38MAPK cascade|positive regulation of tumor necrosis factor biosynthetic process|macropinocytosis|protein autophosphorylation|vascular endothelial growth factor receptor signaling pathway|mRNA stabilization|MAPK …	rno04010,rno04370,rno04218,rno04625,rno04722,rno05203,rno05167	MAPK signaling pathway|VEGF signaling pathway|Cellular senescence|C-type lectin receptor signaling pathway|Neurotrophin signaling pathway|Viral carcinogenesis|Kaposi's sarcoma-associated herpesvirus infection
2020-03-01	4.60171	6.66013	2.54328	0.381866	-1.38886	0.0351788	0.10255	Down	0.0146947	0.0152802	0.020677	0.0612347	0.0455528	0.00799361	0.0282248	0	0.0163633	0.00834761	GeneID:361135,Genbank:XM_017600179.1,RGD:1305148	membrane associated ring-CH-type finger 1	GO:0061630,GO:0005764,GO:0005765,GO:0005768,GO:0005789,GO:0005886,GO:0006955,GO:0008270,GO:0016021,GO:0016567,GO:0031901,GO:0031902,GO:0000209,GO:0032588,GO:0002495,GO:0042287,GO:0004842	ubiquitin protein ligase activity|lysosome|lysosomal membrane|endosome|endoplasmic reticulum membrane|plasma membrane|immune response|zinc ion binding|integral component of membrane|protein ubiquitination|early endosome membrane|late endosome membrane|protein polyubiquitination|trans-Golgi network membrane|antigen processing and presentation of peptide antigen via MHC class II|MHC protein binding…
Marveld1	543.478	1015.37	71.5864	0.0705027	-3.82618	0	0	Down	22.8395	20.1993	20.5036	19.8265	18.773	1.87504	1.53579	1.48184	1.46479	0.934045	GeneID:309375,Genbank:NM_001107590.1,RGD:1309811	MARVEL domain containing 1
Mboat7l1	17.7034	2.80167	32.6051	11.6378	3.54074	7.66e-05	0.000448326	Up	0	0	0	0	0	0	0	0	0	0	GeneID:103689982,Genbank:NM_001313940.1,RGD:9414715	membrane bound O-acyltransferase domain containing 7-like 1	GO:0016021	integral component of membrane	rno00564	Glycerophospholipid metabolism
Mcart1	18.194	25.1762	11.2118	0.445335	-1.16704	0.00660016	0.0247517	Down	0.0440948	0.0458652	0.0621359	0.079918	0.0340675	0.0118115	0.0423373	0	0.0123819	0.037836	GeneID:313241,Genbank:XM_006238065.3,RGD:1305190	mitochondrial carrier triple repeat 1	GO:0022857,GO:0055085,GO:0005743,GO:0006839,GO:0016021	transmembrane transporter activity|transmembrane transport|mitochondrial inner membrane|mitochondrial transport|integral component of membrane
Mcemp1	6.14722	3.80804	8.48641	2.22855	1.15611	0.0354227	0.103126	Up	0.109878	0.112068	0.0961663	0.0352708	0.107659	0.0754397	0.305316	0.192264	0.113681	0.115136	GeneID:498128,Genbank:XM_017598419.1,RGD:1565374	mast cell-expressed membrane protein 1	GO:0016021	integral component of membrane
Mcpt2	26.6465	14.5233	38.7697	2.66949	1.41657	7.17e-08	6.6e-07	Up	0.669457	1.16598	0.583978	0.558844	0.779299	1.91837	1.95941	2.82025	2.43463	1.51276	GeneID:29266,Genbank:NM_172044.1,RGD:621058	mast cell protease 2	GO:0006508,GO:0006955,GO:0016485,GO:0030141,GO:0043231,GO:0004252,GO:0005615,GO:0005737	proteolysis|immune response|protein processing|secretory granule|intracellular membrane-bounded organelle|serine-type endopeptidase activity|extracellular space|cytoplasm
Megf11	51.1009	27.4789	74.7229	2.71928	1.44322	1.1e-11	1.51e-10	Up	0.0405028	0.0224767	0.059355	0.0738831	0.0705406	0.187424	0.137523	0.119973	0.155557	0.128575	GeneID:691517,Genbank:XM_017596053.1,RGD:1582797	multiple EGF-like-domains 11	GO:0010842,GO:0016021,GO:0034109	retina layer formation|integral component of membrane|homotypic cell-cell adhesion
Meis2	80.1823	49.8599	110.505	2.2163	1.14816	2.04e-14	3.42e-13	Up	0.449112	0.436523	0.584231	0.454493	0.536841	0.907308	1.20449	1.07768	1.10622	1.04105	GeneID:311311,Genbank:XM_006234745.3,RGD:1305198	Meis homeobox 2	GO:0045944,GO:0003674,GO:0070848,GO:0003677,GO:0110024,GO:0003712,GO:0005575,GO:0005634,GO:0006366,GO:0008134,GO:0008542,GO:0009612,GO:0031016,GO:0043565,GO:0000978,GO:0045638,GO:0001077,GO:0045931,GO:0001654	positive regulation of transcription by RNA polymerase II|molecular_function|response to growth factor|DNA binding|positive regulation of cardiac muscle myoblast proliferation|transcription cofactor activity|cellular_component|nucleus|transcription by RNA polymerase II|transcription factor binding|visual learning|response to mechanical stimulus|pancreas development|sequence-specific DNA binding|R…
Meox2	63.7006	34.634	92.7673	2.6785	1.42143	6.19e-13	9.36e-12	Up	0.817437	0.863632	0.581253	0.731207	0.804063	1.76819	2.32545	1.847	1.88237	2.79677	GeneID:29279,Genbank:NM_017149.1,RGD:3079	mesenchyme homeobox 2	GO:0090051,GO:0045944,GO:0005634,GO:0000980,GO:0005737,GO:0001077,GO:0060021,GO:0001205,GO:0001525,GO:0006366,GO:0060173,GO:0007519,GO:0001757,GO:0061053,GO:0016607,GO:0003700,GO:0000978,GO:0070997,GO:0043565	negative regulation of cell migration involved in sprouting angiogenesis|positive regulation of transcription by RNA polymerase II|nucleus|RNA polymerase II distal enhancer sequence-specific DNA binding|cytoplasm|transcriptional activator activity, RNA polymerase II proximal promoter sequence-specific DNA binding|roof of mouth development|transcriptional activator activity, RNA polymerase II dist…
Mepce	5.22894	0.616418	9.84146	15.9656	3.99689	0.0262249	0.0804822	Up	0.0405624	0.0205121	0.0338368	0	0.037627	0.335181	0.0372502	0.0199159	0.531948	0.0593773	GeneID:304361,Genbank:NM_001100678.1,RGD:1560550	methylphosphate capping enzyme	GO:0008173,GO:0008757,GO:0016073,GO:0017069,GO:0035562,GO:0040031,GO:1900087,GO:0000122,GO:0001510,GO:0008171	RNA methyltransferase activity|S-adenosylmethionine-dependent methyltransferase activity|snRNA metabolic process|snRNA binding|negative regulation of chromatin binding|snRNA modification|positive regulation of G1/S transition of mitotic cell cycle|negative regulation of transcription by RNA polymerase II|RNA methylation|O-methyltransferase activity
Mesp2	6.71268	11.4654	1.95994	0.170943	-2.54841	1.63e-05	0.000107578	Down	0.311252	0.425682	0.206403	0.354566	0.558634	0.139113	0.0972122	0.0362552	0.0714621	0	GeneID:293046,Genbank:NM_001106273.1,RGD:1305959	mesoderm posterior bHLH transcription factor 2	GO:0023019,GO:0001077,GO:0032525,GO:0001707,GO:0045944,GO:0001756,GO:0003007,GO:0003677,GO:0003700,GO:0046983,GO:0005634,GO:0006366,GO:0007219,GO:0000978,GO:0008078,GO:0009880	signal transduction involved in regulation of gene expression|transcriptional activator activity, RNA polymerase II proximal promoter sequence-specific DNA binding|somite rostral/caudal axis specification|mesoderm formation|positive regulation of transcription by RNA polymerase II|somitogenesis|heart morphogenesis|DNA binding|DNA binding transcription factor activity|protein dimerization activity…
Mfhas1	78.2091	45.53	110.888	2.4355	1.28422	8.13e-13	1.21e-11	Up	0.380002	0.355519	0.434059	0.459943	0.202806	1.05769	0.902391	1.1636	0.766883	0.732152	GeneID:306508,Genbank:XM_006253224.3,RGD:1308812	malignant fibrous histiocytoma amplified sequence 1	GO:0007165,GO:0008150,GO:0003674,GO:0005575,GO:0005886	signal transduction|biological_process|molecular_function|cellular_component|plasma membrane
Mfsd2a	3265.2	4373.09	2157.31	0.493316	-1.01942	3.81e-217	1.08e-214	Down	115.848	116.566	118.829	114.421	116.145	57.1088	56.6574	58.8453	59.899	57.9608	GeneID:298504,Genbank:XM_006238792.3,RGD:1310174	major facilitator superfamily domain containing 2A	GO:0015293,GO:0015908,GO:0021766,GO:0045056,GO:0051977,GO:0051978,GO:0055085,GO:0060856,GO:1990379,GO:0005548,GO:0005887,GO:0015245	symporter activity|fatty acid transport|hippocampus development|transcytosis|lysophospholipid transport|lysophospholipid transporter activity|transmembrane transport|establishment of blood-brain barrier|lipid transport across blood brain barrier|phospholipid transporter activity|integral component of plasma membrane|fatty acid transmembrane transporter activity
Mfsd7	13.7888	7.92449	19.6532	2.48005	1.31037	0.00035807	0.00183639	Up	0.046197	0.0712364	0.0818587	0.101037	0.0680699	0.20998	0.171696	0.243903	0.144291	0.157587	GeneID:305625,Genbank:XM_017599265.1,RGD:1304688	major facilitator superfamily domain containing 7	GO:0016021,GO:0055085	integral component of membrane|transmembrane transport
Micb	1.98415	3.36415	0.604137	0.179581	-2.4773	0.0292657	0.088227	Down	0.112563	0.113317	0.237601	0.10433	0.159913	0	0	0	0.0551521	0	GeneID:365212,Genbank:NM_001017468.2,RGD:1564508	MHC class I polypeptide-related sequence B	GO:0005886,GO:0016021	plasma membrane|integral component of membrane
Mid1	64.9615	86.819	43.104	0.496481	-1.01019	8.37e-10	9.67e-09	Down	0.519891	0.338871	0.491869	0.437027	0.468947	0.276465	0.233893	0.305938	0.190898	0.214157	GeneID:54252,Genbank:XM_017602142.1,RGD:2640	midline 1	GO:0007026,GO:0008017,GO:0008270,GO:0015630,GO:0016740,GO:0031625,GO:0032874,GO:0035372,GO:0042802,GO:0042803,GO:0046982,GO:0005737,GO:0051219,GO:0005874,GO:0005881	negative regulation of microtubule depolymerization|microtubule binding|zinc ion binding|microtubule cytoskeleton|transferase activity|ubiquitin protein ligase binding|positive regulation of stress-activated MAPK cascade|protein localization to microtubule|identical protein binding|protein homodimerization activity|protein heterodimerization activity|cytoplasm|phosphoprotein binding|microtubule|c…	rno04120	Ubiquitin mediated proteolysis
Mid1ip1	1406.9	841.77	1972.03	2.34272	1.22818	2.43e-142	3.81e-140	Up	22.8721	26.0493	26.0092	24.6076	25.347	65.6364	62.7165	57.608	59.7852	60.6228	GeneID:404280,Genbank:XM_017602126.1,RGD:1303258	MID1 interacting protein 1	GO:0051258,GO:0005829,GO:0051351,GO:0005874,GO:0006629,GO:0007026,GO:0008022,GO:0015630,GO:0042802,GO:0045723,GO:0005634,GO:0046890,GO:0005737	protein polymerization|cytosol|positive regulation of ligase activity|microtubule|lipid metabolic process|negative regulation of microtubule depolymerization|protein C-terminus binding|microtubule cytoskeleton|identical protein binding|positive regulation of fatty acid biosynthetic process|nucleus|regulation of lipid biosynthetic process|cytoplasm
Mis18a	14.1169	0.384183	27.8497	72.4907	6.17972	4.25e-24	1.16e-22	Up	0	0	0	0	0.0571574	1.48703	1.61815	1.30808	1.02819	1.83025	GeneID:288272,Genbank:NM_001127523.2,RGD:1310778	MIS18 kinetochore protein A	GO:1903955,GO:0005634,GO:0005829,GO:0007059,GO:0034080,GO:0044030,GO:0046872,GO:0000775,GO:0051301,GO:0000785	positive regulation of protein targeting to mitochondrion|nucleus|cytosol|chromosome segregation|CENP-A containing nucleosome assembly|regulation of DNA methylation|metal ion binding|chromosome, centromeric region|cell division|chromatin
Mk1	1141.05	679.009	1603.09	2.36093	1.23935	6.76e-164	1.27e-161	Up	14.484	14.7904	12.8721	14.1552	13.3915	35.8076	35.4128	33.9981	35.0313	33.8787	GeneID:171436,Genbank:NM_134399.2,RGD:621165	Mk1 protein	GO:0030833,GO:0032233,GO:0003779,GO:0005737,GO:0030036	regulation of actin filament polymerization|positive regulation of actin filament bundle assembly|actin binding|cytoplasm|actin cytoskeleton organization	rno04015,rno04810,rno05132	Rap1 signaling pathway|Regulation of actin cytoskeleton|Salmonella infection
Mki67	19.7808	13.08	26.4816	2.02458	1.01763	0.00199767	0.00865137	Up	0.0237463	0.0886893	0.066583	0.0269977	0.0391283	0.0871556	0.131461	0.115497	0.109937	0.0578139	GeneID:291234,Genbank:NM_001271366.1,RGD:1305476	marker of proliferation Ki-67	GO:0016604,GO:0003674,GO:0030212,GO:0005575,GO:0031100,GO:0005634,GO:0005730,GO:0005737,GO:0006259,GO:0034605,GO:0007088,GO:0051321,GO:0008022,GO:0051983,GO:0008283,GO:0072574,GO:0000775,GO:1902275,GO:0000793,GO:1990705,GO:0014070	nuclear body|molecular_function|hyaluronan metabolic process|cellular_component|animal organ regeneration|nucleus|nucleolus|cytoplasm|DNA metabolic process|cellular response to heat|regulation of mitotic nuclear division|meiotic cell cycle|protein C-terminus binding|regulation of chromosome segregation|cell proliferation|hepatocyte proliferation|chromosome, centromeric region|regulation of chroma…
Mmab	229.089	125.849	332.329	2.6407	1.40092	1.69e-35	6.9e-34	Up	1.90748	1.75338	2.41384	1.85956	2.50289	6.61138	5.75506	5.86524	5.16052	5.81842	GeneID:687861,Genbank:XM_003751201.4,RGD:1596242	methylmalonic aciduria (cobalamin deficiency) cblB type	GO:0008817,GO:0031419,GO:0003674,GO:0005575,GO:0008150	cob(I)yrinic acid a,c-diamide adenosyltransferase activity|cobalamin binding|molecular_function|cellular_component|biological_process	rno00860	Porphyrin and chlorophyll metabolism
Mmd2	30.6249	42.8459	18.4038	0.429534	-1.21916	7.36e-07	6.04e-06	Down	1.23868	1.48657	0.91671	1.18228	1.19493	0.606222	0.581646	0.410695	0.747312	0.157333	GeneID:304301,Genbank:NM_001037217.1,RGD:1306506	monocyte to macrophage differentiation-associated 2	GO:0019835,GO:0032880,GO:0045666,GO:0045860,GO:0046579,GO:0048471,GO:0004672,GO:0006468,GO:0016021	cytolysis|regulation of protein localization|positive regulation of neuron differentiation|positive regulation of protein kinase activity|positive regulation of Ras protein signal transduction|perinuclear region of cytoplasm|protein kinase activity|protein phosphorylation|integral component of membrane
Mmp3	1.68974	3.17488	0.204606	0.0644453	-3.95578	0.0071317	0.026389	Down	0.151876	0.0389263	0.0346563	0.191405	0.116305	0	0	0.04217	0	0	GeneID:171045,Genbank:NM_133523.3,RGD:621317	matrix metallopeptidase 3	GO:0006508,GO:0007565,GO:0008237,GO:0008270,GO:0009612,GO:0010727,GO:0034612,GO:0042060,GO:0030163,GO:0043200,GO:0030334,GO:0044297,GO:0044877,GO:0051898,GO:0070555,GO:0071230,GO:0071347,GO:0071460,GO:0001666,GO:0004175,GO:0004222,GO:0005578,GO:0005615,GO:0005634,GO:0005739,GO:0005829,GO:0030335,GO:0030425,GO:0030574,GO:0031012,GO:0032355,GO:0032461,GO:1903209,GO:0032496,GO:0032991,GO:0034097	proteolysis|female pregnancy|metallopeptidase activity|zinc ion binding|response to mechanical stimulus|negative regulation of hydrogen peroxide metabolic process|response to tumor necrosis factor|wound healing|protein catabolic process|response to amino acid|regulation of cell migration|cell body|protein-containing complex binding|negative regulation of protein kinase B signaling|response to int…	rno04668,rno04657,rno05202,rno05215,rno05323	TNF signaling pathway|IL-17 signaling pathway|Transcriptional misregulation in cancers|Prostate cancer|Rheumatoid arthritis
Mmp8	3.46451	1.13003	5.799	5.1317	2.35944	0.0052638	0.0203256	Up	0	0	0.0638166	0	0.0715318	0.0752411	0.101147	0.154688	0.0381864	0.193633	GeneID:63849,Genbank:XM_006242496.2,RGD:631408	matrix metallopeptidase 8	GO:0008270,GO:0004252,GO:0030574,GO:0005509,GO:0005578,GO:0005615,GO:0031012,GO:0035987,GO:0006508,GO:0001503,GO:0004222,GO:0008237	zinc ion binding|serine-type endopeptidase activity|collagen catabolic process|calcium ion binding|proteinaceous extracellular matrix|extracellular space|extracellular matrix|endodermal cell differentiation|proteolysis|ossification|metalloendopeptidase activity|metallopeptidase activity
Mpc1l	3.88864	1.8165	5.96077	3.28145	1.71434	0.0186774	0.0608035	Up	0.0133697	0.0139288	0.00625548	0.00694219	0.0204899	0.0432742	0.0257264	0.0226589	0.0443444	0.0300843	GeneID:503429,Genbank:XM_006256674.3,RGD:1563528	mitochondrial pyruvate carrier 1-like	GO:0031305,GO:0050833	integral component of mitochondrial inner membrane|pyruvate transmembrane transporter activity
Mpdz	268.512	158.955	378.068	2.37845	1.25002	8.04e-39	3.62e-37	Up	0.988156	0.871851	0.863161	0.863857	0.778747	1.92117	2.36461	2.13517	2.41162	2.13415	GeneID:29365,Genbank:XM_006238340.3,RGD:3105	multiple PDZ domain crumbs cell polarity complex component	GO:0031410,GO:0005923,GO:0035556,GO:0007155,GO:0042552,GO:0008022,GO:0012505,GO:0014069,GO:0043220,GO:0016324,GO:0045211,GO:0016327,GO:0005515,GO:0030425,GO:0005737	cytoplasmic vesicle|bicellular tight junction|intracellular signal transduction|cell adhesion|myelination|protein C-terminus binding|endomembrane system|postsynaptic density|Schmidt-Lanterman incisure|apical plasma membrane|postsynaptic membrane|apicolateral plasma membrane|protein binding|dendrite|cytoplasm	rno04530	Tight junction
Mpzl2	47.8164	30.2665	65.3662	2.15969	1.11082	1.21e-08	1.23e-07	Up	0.340165	0.40354	0.529905	0.586262	0.290939	0.842027	0.836753	1.13197	0.989064	1.1644	GeneID:300679,Genbank:NM_001106818.1,RGD:1307196	myelin protein zero-like 2	GO:0098609,GO:0005886,GO:0016021,GO:0033077	cell-cell adhesion|plasma membrane|integral component of membrane|T cell differentiation in thymus
Mras	119.874	73.4468	166.301	2.26424	1.17903	1.21e-21	2.92e-20	Up	0.990266	0.811969	0.92501	1.14727	1.13549	2.24157	2.37462	2.47675	2.55502	2.42454	GeneID:25482,Genbank:NM_012981.2,RGD:3111	muscle RAS oncogene homolog	GO:0005886,GO:0007165,GO:0016020,GO:0030742,GO:1990830,GO:0003924,GO:0005515,GO:0005525	plasma membrane|signal transduction|membrane|GTP-dependent protein binding|cellular response to leukemia inhibitory factor|GTPase activity|protein binding|GTP binding	rno04014,rno04015,rno04010,rno04371,rno04072,rno04140,rno04137,rno04218,rno04810,rno04625,rno05205,rno05166	Ras signaling pathway|Rap1 signaling pathway|MAPK signaling pathway|Apelin signaling pathway|Phospholipase D signaling pathway|Autophagy - animal|Mitophagy - animal|Cellular senescence|Regulation of actin cytoskeleton|C-type lectin receptor signaling pathway|Proteoglycans in cancer|HTLV-I infection
Mrgprx3	1.3107	2.41566	0.205737	0.0851681	-3.55354	0.0319658	0.0948572	Down	0	0.165048	0.0469094	0.258938	0.157367	0	0	0	0	0.0588308	GeneID:252960,Genbank:NM_145787.2,RGD:632282	MAS related GPR family member X3	GO:0007186,GO:0007218,GO:0008188,GO:0016021,GO:0004930,GO:0005887	G-protein coupled receptor signaling pathway|neuropeptide signaling pathway|neuropeptide receptor activity|integral component of membrane|G-protein coupled receptor activity|integral component of plasma membrane
Ms4a6b	8.86784	12.2278	5.50789	0.45044	-1.15059	0.0262838	0.0805913	Down	0.206343	0.242428	0.295658	0	0.180032	0	0.0836433	0.230877	0.12911	0.0329434	GeneID:293750,Genbank:XM_215145.9,RGD:1311761	membrane-spanning 4-domains, subfamily A, member 6B
Ms4a6c	5.83969	8.11352	3.56587	0.439497	-1.18608	0.0392318	0.11215	Down	0.0679161	0.0233631	0	0.0231501	0.0231591	0.0241078	0	0.0251392	0.0246192	0.0249884	GeneID:690930,Genbank:XM_008760282.2,RGD:1589849	membrane-spanning 4-domains, subfamily A, member 6C
Msmo1	3408.73	1534.06	5283.41	3.44407	1.78412	0	0	Up	43.8259	44.8689	45.839	46.9841	46.0371	164.847	163.883	173.163	172.243	169.871	GeneID:140910,Genbank:NM_080886.1,RGD:620281	methylsterol monooxygenase 1	GO:0006629,GO:0016020,GO:0016021,GO:0016126,GO:0016491,GO:0055114,GO:0000254,GO:0005506,GO:0005789	lipid metabolic process|membrane|integral component of membrane|sterol biosynthetic process|oxidoreductase activity|oxidation-reduction process|C-4 methylsterol oxidase activity|iron ion binding|endoplasmic reticulum membrane	rno00100	Steroid biosynthesis
Mss51	12.0573	8.00732	16.1074	2.01158	1.00833	0.033263	0.0977428	Up	0.302236	0.176579	0.150397	0.330087	0.127023	0.263822	0.518225	0.634733	0.313683	0.226163	GeneID:289904,Genbank:NM_001106025.1,RGD:1309408	MSS51 mitochondrial translational activator	GO:0036158,GO:0036159,GO:0044458,GO:0046872,GO:0005737,GO:0034451,GO:0035176	outer dynein arm assembly|inner dynein arm assembly|motile cilium assembly|metal ion binding|cytoplasm|centriolar satellite|social behavior
Mst1r	38.6376	15.5233	61.7518	3.978	1.99204	1.37e-17	2.75e-16	Up	0.147198	0.165736	0.165761	0.223664	0.170769	0.501826	0.573588	0.349908	0.675805	0.606293	GeneID:300999,Genbank:NM_001106855.2,RGD:1306465	macrophage stimulating 1 receptor	GO:0043406,GO:0009968,GO:0004714,GO:0043410,GO:0016021,GO:0051897,GO:0018108,GO:0004871,GO:0070374,GO:0004888,GO:0005524,GO:0005737,GO:0005773,GO:0019899,GO:0005886,GO:0030154,GO:0005887,GO:0031434,GO:0007169,GO:0033674,GO:0007275,GO:0001725,GO:0043066,GO:0009615,GO:0004709,GO:0043235,GO:0009925,GO:0004713	positive regulation of MAP kinase activity|negative regulation of signal transduction|transmembrane receptor protein tyrosine kinase activity|positive regulation of MAPK cascade|integral component of membrane|positive regulation of protein kinase B signaling|peptidyl-tyrosine phosphorylation|signal transducer activity|positive regulation of ERK1 and ERK2 cascade|transmembrane signaling receptor a…
Mt1	10382.4	14597.7	6167.12	0.422473	-1.24307	4.46e-168	8.73e-166	Down	4318.36	4473.03	4227.78	4173.87	4621.12	1871.85	1862.92	2080.4	2067.83	1967.09	GeneID:24567,Genbank:NM_138826.4,RGD:3117	metallothionein 1	GO:0071276,GO:0010273,GO:0005634,GO:0043524,GO:0071280,GO:0045926,GO:0005737,GO:0071294,GO:0005764,GO:0005829,GO:0006875,GO:0046686,GO:0006882,GO:0046872,GO:0007263,GO:0048471,GO:0008270,GO:0003674,GO:0050794,GO:0010043,GO:0005507,GO:0071247,GO:0005575	cellular response to cadmium ion|detoxification of copper ion|nucleus|negative regulation of neuron apoptotic process|cellular response to copper ion|negative regulation of growth|cytoplasm|cellular response to zinc ion|lysosome|cytosol|cellular metal ion homeostasis|response to cadmium ion|cellular zinc ion homeostasis|metal ion binding|nitric oxide mediated signal transduction|perinuclear regio…	rno04978	Mineral absorption
Mt1m	10.0531	15.3554	4.75093	0.309399	-1.69246	0.000136682	0.000758065	Down	4.00213	2.84591	2.24398	4.3718	7.37357	2.60198	1.98686	1.22362	1.20585	2.07684	GeneID:100362623,Genbank:XM_002728917.4,RGD:2324335	metallothionein 1M	GO:0010273,GO:0046872,GO:0050794,GO:0071276,GO:0071280,GO:0071294,GO:0005634,GO:0005737,GO:0006882	detoxification of copper ion|metal ion binding|regulation of cellular process|cellular response to cadmium ion|cellular response to copper ion|cellular response to zinc ion|nucleus|cytoplasm|cellular zinc ion homeostasis
Mt2A	5941.96	8652.33	3231.59	0.373494	-1.42084	6.42e-101	7.09e-99	Down	2323.2	2474.81	2362.63	2403.78	2449.39	853.082	892.8	1051.93	1080.41	1030.16	GeneID:689415,Genbank:NM_001137564.1,RGD:1592345	metallothionein 2A	GO:0045926,GO:0006882,GO:0046870,GO:0048143,GO:0007263,GO:0008144,GO:0008270,GO:0048471,GO:0071294,GO:0010273,GO:0035690,GO:0005575,GO:0036016,GO:0005634,GO:0036018,GO:0005737	negative regulation of growth|cellular zinc ion homeostasis|cadmium ion binding|astrocyte activation|nitric oxide mediated signal transduction|drug binding|zinc ion binding|perinuclear region of cytoplasm|cellular response to zinc ion|detoxification of copper ion|cellular response to drug|cellular_component|cellular response to interleukin-3|nucleus|cellular response to erythropoietin|cytoplasm	rno04978	Mineral absorption
Mterf2	10.9097	5.94565	15.8737	2.66981	1.41674	0.000667525	0.0032368	Up	0.135769	0.0705937	0.0832567	0.113809	0.112906	0.186223	0.380151	0.359627	0.400448	0.259432	GeneID:366856,Genbank:NM_001014265.2,RGD:1311836	mitochondrial transcription termination factor 2	GO:0003690,GO:0005739,GO:0005759,GO:0006355,GO:0006393,GO:0042645,GO:0003676,GO:0003677	double-stranded DNA binding|mitochondrion|mitochondrial matrix|regulation of transcription, DNA-templated|termination of mitochondrial transcription|mitochondrial nucleoid|nucleic acid binding|DNA binding
Mthfd2l	3.60232	1.78822	5.41642	3.02895	1.59882	0.0387177	0.110846	Up	0.00896316	0.00929057	0.00822528	0.00912013	0.0182101	0.038716	0.0172007	0.0299402	0.0488893	0.0398806	GeneID:305248,Genbank:XM_017599176.1,RGD:1310879	methylenetetrahydrofolate dehydrogenase (NADP+ dependent) 2-like	GO:0035999,GO:0004488,GO:0055114,GO:0005739,GO:0005743,GO:0005759,GO:0005829,GO:0006164,GO:0006730,GO:0009086,GO:0000105,GO:0009256,GO:0004477,GO:0004487	tetrahydrofolate interconversion|methylenetetrahydrofolate dehydrogenase (NADP+) activity|oxidation-reduction process|mitochondrion|mitochondrial inner membrane|mitochondrial matrix|cytosol|purine nucleotide biosynthetic process|one-carbon metabolic process|methionine biosynthetic process|histidine biosynthetic process|10-formyltetrahydrofolate metabolic process|methenyltetrahydrofolate cyclohydr…	rno00670	One carbon pool by folate
Muc20	0.978072	1.95614	0	0	#NAME?	0.0217238	0.068826	Down	0.0710729	0	0.0407136	0.0449774	0.0230222	0	0	0	0	0	GeneID:303886,Genbank:XM_006248449.3,RGD:1304865	mucin 20, cell surface associated	GO:0005575,GO:0005886,GO:0008150,GO:0009925,GO:0048012,GO:0051260,GO:0000187,GO:0003674	cellular_component|plasma membrane|biological_process|basal plasma membrane|hepatocyte growth factor receptor signaling pathway|protein homooligomerization|activation of MAPK activity|molecular_function
Mvd	500.672	160.643	840.702	5.23336	2.38774	1.88e-263	6.47e-261	Up	5.57791	5.03408	4.55777	5.73327	5.25095	29.2283	29.1514	27.734	28.2618	27.945	GeneID:81726,Genbank:NM_031062.2,RGD:621292	mevalonate diphosphate decarboxylase	GO:0042803,GO:0008284,GO:0004163,GO:0008299,GO:0019287,GO:0005524,GO:0005777,GO:0005782,GO:0005829,GO:0030544,GO:0006695,GO:0042493	protein homodimerization activity|positive regulation of cell proliferation|diphosphomevalonate decarboxylase activity|isoprenoid biosynthetic process|isopentenyl diphosphate biosynthetic process, mevalonate pathway|ATP binding|peroxisome|peroxisomal matrix|cytosol|Hsp70 protein binding|cholesterol biosynthetic process|response to drug	rno00900	Terpenoid backbone biosynthesis
Myct1	23.9478	34.7669	13.1287	0.377621	-1.40499	2.31e-05	0.000148501	Down	1.44492	0.756633	1.08817	1.17138	0.753675	0.501971	0.12744	0.268757	0.601981	0.652977	GeneID:292264,Genbank:NM_001106207.1,RGD:1311467	myc target 1	GO:0043231,GO:0005654,GO:0016021	intracellular membrane-bounded organelle|nucleoplasm|integral component of membrane
Myo7b	128.904	49.4844	208.324	4.2099	2.07379	5.14e-61	3.53e-59	Up	0.403869	0.34989	0.292283	0.326952	0.304231	1.68067	1.54344	1.50885	1.42654	1.38188	GeneID:498834,Genbank:NM_001191941.1,RGD:1561153	myosin VIIb	GO:0005903,GO:0007018,GO:0008017,GO:0016459,GO:0051015,GO:0090651,GO:1904970,GO:0003777,GO:0005524,GO:0005902	brush border|microtubule-based movement|microtubule binding|myosin complex|actin filament binding|apical cytoplasm|brush border assembly|microtubule motor activity|ATP binding|microvillus
Myom1	14.176	9.28331	19.0688	2.05409	1.0385	0.00305867	0.0126154	Up	0.0713989	0.0637607	0.0237488	0.113089	0.0440984	0.119855	0.115478	0.150122	0.12946	0.158932	GeneID:316740,Genbank:NM_001191584.1,RGD:631436	myomesin 1	GO:0055008,GO:0031430,GO:0006936,GO:0071688,GO:0042802,GO:0006941,GO:0042803,GO:0007015,GO:0008307,GO:0010628,GO:0010737,GO:0019900,GO:0045214,GO:0030017,GO:0048739,GO:0030018,GO:0050714,GO:0030240,GO:0051015,GO:0030241,GO:0002074,GO:0051371,GO:0005859,GO:0055003,GO:0005865	cardiac muscle tissue morphogenesis|M band|muscle contraction|striated muscle myosin thick filament assembly|identical protein binding|striated muscle contraction|protein homodimerization activity|actin filament organization|structural constituent of muscle|positive regulation of gene expression|protein kinase A signaling|kinase binding|sarcomere organization|sarcomere|cardiac muscle fiber develo…
Myrip	9.2334	4.86135	13.6054	2.7987	1.48476	0.000846544	0.00399661	Up	0.0229049	0.0467519	0.0198842	0.0217757	0.029491	0.0932887	0.120418	0.0866852	0.0777207	0.0628331	GeneID:360034,Genbank:XM_006244110.3,RGD:727731	myosin VIIA and Rab interacting protein	GO:0042470,GO:0017137,GO:0001750,GO:0045202,GO:0003779,GO:0030050,GO:0046872,GO:0005515,GO:0006886,GO:0015629,GO:0030133,GO:0048471,GO:0030667,GO:0016324,GO:0051018,GO:0030864,GO:0017022,GO:0031045,GO:0000145,GO:0032024	melanosome|Rab GTPase binding|photoreceptor outer segment|synapse|actin binding|vesicle transport along actin filament|metal ion binding|protein binding|intracellular protein transport|actin cytoskeleton|transport vesicle|perinuclear region of cytoplasm|secretory granule membrane|apical plasma membrane|protein kinase A binding|cortical actin cytoskeleton|myosin binding|dense core granule|exocyst|…
NEWGENE_621351	0.954659	1.90932	0	0	#NAME?	0.0233559	0.0728933	Down	0	0	0.0506412	0.0110579	0	0	0	0	0	0	GeneID:103689932,Genbank:XM_008762736.1,RGD:9452897	collagen, type I, alpha 2	GO:0005201	extracellular matrix structural constituent	rno04151,rno04512,rno04510,rno04611,rno04926,rno04974,rno04933,rno05165,rno05146	PI3K-Akt signaling pathway|ECM-receptor interaction|Focal adhesion|Platelet activation|Relaxin signaling pathway|Protein digestion and absorption|AGE-RAGE signaling pathway in diabetic complications|Human papillomavirus infection|Amoebiasis
NEWGENE_621802	2.36791	0.788921	3.9469	5.00291	2.32277	0.0223271	0.0702594	Up	0	0.0135581	0	0.0128013	0	0.0677385	0.0491163	0.0139312	0.0274725	0.0556237	GeneID:103693838,Genbank:XM_017599815.1,RGD:9174132	calcium/calmodulin-dependent protein kinase II gamma			rno04012,rno04310,rno04066,rno04020,rno04024,rno04114,rno04217,rno04911,rno04922,rno04912,rno04921,rno04916,rno04925,rno04261,rno04971,rno04725,rno04728,rno04720,rno04722,rno04740,rno04750,rno04360,rno04713,rno05200,rno05205,rno05214,rno05031,rno04934,rno05152	ErbB signaling pathway|Wnt signaling pathway|HIF-1 signaling pathway|Calcium signaling pathway|cAMP signaling pathway|Oocyte meiosis|Necroptosis|Insulin secretion|Glucagon signaling pathway|GnRH signaling pathway|Oxytocin signaling pathway|Melanogenesis|Aldosterone synthesis and secretion|Adrenergic signaling in cardiomyocytes|Gastric acid secretion|Cholinergic synapse|Dopaminergic synapse|Long-t…
Naa11	3.43153	1.4388	5.42427	3.77	1.91456	0.0427114	0.120262	Up	0	0.0369625	0	0.0240543	0.0119727	0.0250821	0.0226604	0.0654697	0.128492	0.026096	GeneID:289482,Genbank:XM_006250697.2,RGD:1564723	N(alpha)-acetyltransferase 11, NatA catalytic subunit	GO:0006474,GO:0006475,GO:0017198,GO:0018002,GO:0022626,GO:0031248,GO:0031415,GO:1990189,GO:1990190,GO:0004596,GO:0005634	N-terminal protein amino acid acetylation|internal protein amino acid acetylation|N-terminal peptidyl-serine acetylation|N-terminal peptidyl-glutamic acid acetylation|cytosolic ribosome|protein acetyltransferase complex|NatA complex|peptide-serine-N-acetyltransferase activity|peptide-glutamate-N-acetyltransferase activity|peptide alpha-N-acetyltransferase activity|nucleus
Naglt1	1.5976	0.389954	2.80525	7.1938	2.84675	0.0418348	0.118175	Up	0	0	0	0	0	0.0813373	0.0498365	0.0282974	0.139261	0.028254	GeneID:337920,Genbank:NM_176080.2,RGD:631438	Na+ dependent glucose transporter 1	GO:0008643,GO:0015293,GO:0016021,GO:0016324,GO:0055085,GO:1904659,GO:0005355,GO:0006814	carbohydrate transport|symporter activity|integral component of membrane|apical plasma membrane|transmembrane transport|glucose transmembrane transport|glucose transmembrane transporter activity|sodium ion transport
Naip6	11.2686	18.205	4.33219	0.237967	-2.07117	3.35e-05	0.000209357	Down	0.13094	0.112805	0.0867216	0.199504	0.0963543	0.015435	0.034388	0	0.0552012	0.0480727	GeneID:191568,Genbank:XM_008760697.2,RGD:621281	NLR family, apoptosis inhibitory protein 6	GO:0048678,GO:0005737,GO:0070269,GO:0071391,GO:0006954,GO:0009966,GO:0016045,GO:0016567,GO:0042742,GO:0072557,GO:0043005,GO:0090307,GO:0043025,GO:0043027,GO:0043154,GO:0000910,GO:0043200,GO:0004842,GO:0043204,GO:0005524	response to axon injury|cytoplasm|pyroptosis|cellular response to estrogen stimulus|inflammatory response|regulation of signal transduction|detection of bacterium|protein ubiquitination|defense response to bacterium|IPAF inflammasome complex|neuron projection|mitotic spindle assembly|neuronal cell body|cysteine-type endopeptidase inhibitor activity involved in apoptotic process|negative regulatio…	rno04621,rno05134	NOD-like receptor signaling pathway|Legionellosis
Nampt	1486.7	2044.69	928.704	0.454204	-1.13859	1.19e-166	2.25e-164	Down	36.0682	38.2273	36.1048	36.6412	36.7461	17.1594	17.4383	18.2828	17.7478	16.2849	GeneID:297508,Genbank:NM_177928.3,RGD:631365	nicotinamide phosphoribosyltransferase	GO:0051770,GO:0030054,GO:0005737,GO:0060612,GO:0032922,GO:0007565,GO:0007623,GO:0008144,GO:0008286,GO:0009435,GO:0042802,GO:0042803,GO:0010469,GO:0045944,GO:0014070,GO:0047280,GO:0016607,GO:0004514,GO:0005125,GO:0048661,GO:0005634	positive regulation of nitric-oxide synthase biosynthetic process|cell junction|cytoplasm|adipose tissue development|circadian regulation of gene expression|female pregnancy|circadian rhythm|drug binding|insulin receptor signaling pathway|NAD biosynthetic process|identical protein binding|protein homodimerization activity|regulation of signaling receptor activity|positive regulation of transcript…	rno00760,rno04621	Nicotinate and nicotinamide metabolism|NOD-like receptor signaling pathway
Napb	14.3142	8.06335	20.5651	2.55045	1.35075	0.000132549	0.000737041	Up	0.0713806	0.0372078	0.022455	0.0997735	0.160544	0.244437	0.23984	0.150174	0.253929	0.176908	GeneID:499903,Genbank:XM_017591990.1,RGD:1589649	NSF attachment protein beta	GO:0043209,GO:0031201,GO:0005483,GO:0032984,GO:0005575,GO:0043462,GO:0035249,GO:0005774,GO:0043679,GO:0006886,GO:0008150,GO:0010807,GO:0061025,GO:0070044,GO:0035494,GO:0019905,GO:0000149,GO:0002090,GO:0043195,GO:0003674	myelin sheath|SNARE complex|soluble NSF attachment protein activity|protein-containing complex disassembly|cellular_component|regulation of ATPase activity|synaptic transmission, glutamatergic|vacuolar membrane|axon terminus|intracellular protein transport|biological_process|regulation of synaptic vesicle priming|membrane fusion|synaptobrevin 2-SNAP-25-syntaxin-1a complex|SNARE complex disassembl…
Ncald	128.2	76.43	179.97	2.3547	1.23555	2.65e-25	7.8e-24	Up	0.980519	1.1531	0.925539	1.0042	0.965751	2.26608	2.75002	2.29247	2.64306	2.56557	GeneID:553106,Genbank:XM_008765456.2,RGD:1560287	neurocalcin delta	GO:0005509,GO:0005515,GO:0005622,GO:0005829,GO:0015631,GO:0019722,GO:0030276,GO:0043014,GO:0003073,GO:0003779	calcium ion binding|protein binding|intracellular|cytosol|tubulin binding|calcium-mediated signaling|clathrin binding|alpha-tubulin binding|regulation of systemic arterial blood pressure|actin binding	rno04740	Olfactory transduction
Ncam2	22.5608	34.3114	10.8102	0.315062	-1.66629	9.33e-09	9.57e-08	Down	0.263175	0.403654	0.340998	0.310296	0.377018	0.0635292	0.0842302	0.0987461	0.117909	0.175189	GeneID:288280,Genbank:NM_203409.1,RGD:1303131	neural cell adhesion molecule 2	GO:0007413,GO:0007608,GO:0016020,GO:0016021,GO:0016604,GO:0030424,GO:0042802,GO:0005886,GO:0007155	axonal fasciculation|sensory perception of smell|membrane|integral component of membrane|nuclear body|axon|identical protein binding|plasma membrane|cell adhesion	rno04514,rno05020	Cell adhesion molecules (CAMs)|Prion diseases
Nckap5	8.32432	3.73412	12.9145	3.45852	1.79015	0.000285485	0.00149211	Up	0.0132284	0.0474617	0.0350942	0.0129024	0.00651679	0.0755132	0.0798979	0.0555843	0.0959507	0.090213	GeneID:363974,Genbank:XM_017599040.1,RGD:1564507	NCK-associated protein 5	GO:0003674,GO:0005575,GO:0008150	molecular_function|cellular_component|biological_process
Ndnf	8.25268	2.16469	14.3407	6.62481	2.72788	3e-06	2.23e-05	Up	0.0141884	0.0443314	0.052568	0	0.0435653	0.169674	0.191541	0.36904	0.110004	0.1604	GeneID:312401,Genbank:XM_008763014.2,RGD:1311080	neuron-derived neurotrophic factor	GO:0005539,GO:0005576,GO:0005578,GO:0007263,GO:0008201,GO:0010811,GO:0010976,GO:0019800,GO:0030198,GO:0043524,GO:0061042,GO:0001525,GO:0071456,GO:0001764,GO:2000352,GO:0002931	glycosaminoglycan binding|extracellular region|proteinaceous extracellular matrix|nitric oxide mediated signal transduction|heparin binding|positive regulation of cell-substrate adhesion|positive regulation of neuron projection development|peptide cross-linking via chondroitin 4-sulfate glycosaminoglycan|extracellular matrix organization|negative regulation of neuron apoptotic process|vascular wo…
Nek2	4.35693	2.04297	6.6709	3.2653	1.70721	0.0108111	0.0379192	Up	0.0528147	0.0360035	0	0.0170076	0.0686022	0.125402	0.179013	0.110139	0.0723231	0.0365776	GeneID:114482,Genbank:NM_053691.2,RGD:619792	NIMA-related kinase 2	GO:0046602,GO:0000794,GO:0046777,GO:0000922,GO:0051299,GO:0001824,GO:0004672,GO:0005654,GO:0005813,GO:0006468,GO:0051973,GO:0007059,GO:0051988,GO:0019903,GO:0090307,GO:0030496,GO:1903126,GO:0032212,GO:0000070,GO:1904355,GO:0032991,GO:0000776,GO:0043392	regulation of mitotic centrosome separation|condensed nuclear chromosome|protein autophosphorylation|spindle pole|centrosome separation|blastocyst development|protein kinase activity|nucleoplasm|centrosome|protein phosphorylation|positive regulation of telomerase activity|chromosome segregation|regulation of attachment of spindle microtubules to kinetochore|protein phosphatase binding|mitotic spi…
Nfe2	60.12	16.143	104.097	6.44842	2.68895	4.71e-44	2.42e-42	Up	0.260421	0.154665	0.0955673	0.118139	0.17117	1.16784	1.13131	1.33785	1.34994	1.31331	GeneID:366998,Genbank:XM_017595024.1,RGD:1306888	nuclear factor, erythroid 2	GO:0045893,GO:0003700,GO:0047485,GO:0005634,GO:0050699,GO:0005737,GO:0006351,GO:0006357,GO:0007267,GO:0060716,GO:0008285,GO:2000758,GO:0010468,GO:0016605,GO:0030502,GO:0000976,GO:0032993,GO:0000987,GO:0034242,GO:0003677	positive regulation of transcription, DNA-templated|DNA binding transcription factor activity|protein N-terminus binding|nucleus|WW domain binding|cytoplasm|transcription, DNA-templated|regulation of transcription by RNA polymerase II|cell-cell signaling|labyrinthine layer blood vessel development|negative regulation of cell proliferation|positive regulation of peptidyl-lysine acetylation|regulat…
Ngf	12.1878	8.11543	16.2601	2.0036	1.0026	0.00966366	0.0344058	Up	0.421077	0.285193	0.394645	0.344688	0.177282	0.889851	0.736131	0.237699	0.56435	0.904728	GeneID:310738,Genbank:XM_006233053.2,RGD:1598328	nerve growth factor	GO:0005615,GO:0005788,GO:0005796,GO:0006954,GO:0007169,GO:0008191,GO:0007171,GO:0008284,GO:0007267,GO:0008344,GO:0007422,GO:0008625,GO:0009314,GO:0009612,GO:0030307,GO:0010033,GO:0030424,GO:0010193,GO:0030425,GO:0010469,GO:0031175,GO:0031398,GO:0031410,GO:0001934,GO:0044306,GO:0031954,GO:0045664,GO:0032092,GO:0003674,GO:0032496,GO:0004871,GO:0045666,GO:0005057,GO:0045773,GO:0005163,GO:0046579,GO:…	extracellular space|endoplasmic reticulum lumen|Golgi lumen|inflammatory response|transmembrane receptor protein tyrosine kinase signaling pathway|metalloendopeptidase inhibitor activity|activation of transmembrane receptor protein tyrosine kinase activity|positive regulation of cell proliferation|cell-cell signaling|adult locomotory behavior|peripheral nervous system development|extrinsic apopto…	rno04014,rno04015,rno04010,rno04151,rno04210,rno04722,rno04750	Ras signaling pathway|Rap1 signaling pathway|MAPK signaling pathway|PI3K-Akt signaling pathway|Apoptosis|Neurotrophin signaling pathway|Inflammatory mediator regulation of TRP channels
Nim1k	14.3914	19.4508	9.33213	0.479782	-1.05955	0.00327813	0.0133987	Down	0.186555	0.300261	0.187053	0.282758	0.142716	0.0958834	0.149348	0.112439	0.069232	0.168299	GeneID:310376,Genbank:XM_006231982.3,RGD:1308116	NIM1 serine/threonine protein kinase	GO:0005524,GO:0005634,GO:0005737,GO:0006468,GO:0035556,GO:0000287,GO:0004674	ATP binding|nucleus|cytoplasm|protein phosphorylation|intracellular signal transduction|magnesium ion binding|protein serine/threonine kinase activity
Ninj2	21.6102	31.9548	11.2655	0.352544	-1.50413	3.4e-07	2.9e-06	Down	0.382017	0.455232	0.449332	0.300154	0.454905	0.221463	0.185446	0.163104	0.096367	0.0813545	GeneID:59115,Genbank:XM_017592854.1,RGD:620552	ninjurin 2	GO:0007155,GO:0016021,GO:0042246	cell adhesion|integral component of membrane|tissue regeneration
Nkx1-2	4.1738	2.00379	6.34382	3.16591	1.66262	0.0176129	0.0578694	Up	0.0817804	0.080867	0.0646272	0.139449	0	0.466657	0.370745	0.229103	0.378667	0.152732	GeneID:293568,Genbank:NM_001170476.1,RGD:1306744	NK1 homeobox 2	GO:0005634,GO:0006355,GO:0043565	nucleus|regulation of transcription, DNA-templated|sequence-specific DNA binding
Nme4	2.17773	0.790883	3.56458	4.50709	2.1722	0.0444157	0.124248	Up	0	0	0.0739319	0	0.249415	0.695016	0.324349	0.178411	0.0881003	0.265029	GeneID:685679,Genbank:NM_001109478.1,RGD:1591334	NME/NM23 nucleoside diphosphate kinase 4	GO:1901612,GO:0005524,GO:0005739,GO:0005758,GO:0005840,GO:0006165,GO:0006183,GO:0006228,GO:0006241,GO:0006412,GO:0006869,GO:0003735,GO:0044877,GO:0004550,GO:0051020,GO:0005509	cardiolipin binding|ATP binding|mitochondrion|mitochondrial intermembrane space|ribosome|nucleoside diphosphate phosphorylation|GTP biosynthetic process|UTP biosynthetic process|CTP biosynthetic process|translation|lipid transport|structural constituent of ribosome|protein-containing complex binding|nucleoside diphosphate kinase activity|GTPase binding|calcium ion binding	rno00230,rno00240,rno00983	Purine metabolism|Pyrimidine metabolism|Drug metabolism - other enzymes
Noct	773.479	1279.11	267.847	0.209401	-2.25566	0	0	Down	24.9316	22.7229	25.0275	25.3962	24.3253	4.51445	5.5967	5.75546	6.13414	5.57947	GeneID:310395,Genbank:NM_138526.1,RGD:1587344	nocturnin	GO:0090503,GO:0045668,GO:0032496,GO:0003729,GO:0004535,GO:0045995,GO:0032922,GO:0005634,GO:0005737,GO:0006397,GO:0046872,GO:0033962,GO:0007623,GO:0048255,GO:0042752,GO:0009991,GO:0000290,GO:0048471,GO:0045600,GO:0010629,GO:0000932	RNA phosphodiester bond hydrolysis, exonucleolytic|negative regulation of osteoblast differentiation|response to lipopolysaccharide|mRNA binding|poly(A)-specific ribonuclease activity|regulation of embryonic development|circadian regulation of gene expression|nucleus|cytoplasm|mRNA processing|metal ion binding|cytoplasmic mRNA processing body assembly|circadian rhythm|mRNA stabilization|regulatio…
Nol3	20.0755	12.5247	27.6263	2.20575	1.14127	0.00018445	0.000997001	Up	0.377382	0.273665	0.422266	0.183773	0.375664	0.757644	0.581861	0.595516	0.657818	0.725015	GeneID:85383,Genbank:XM_006255539.3,RGD:708558	nucleolar protein 3	GO:0005123,GO:0005509,GO:0005515,GO:0005730,GO:0005737,GO:0010804,GO:0005739,GO:0010880,GO:0014736,GO:0014808,GO:0042981,GO:0014876,GO:0043027,GO:0016020,GO:0043066,GO:0043154,GO:0001666,GO:0090201,GO:0045445,GO:0048659,GO:0051259,GO:0001974,GO:0097193,GO:0002931,GO:0097340,GO:0005102,GO:1990001,GO:1901222,GO:2001237,GO:1902042,GO:2001243,GO:0006376,GO:0010468,GO:0010659,GO:0016528,GO:0010664,GO:…	death receptor binding|calcium ion binding|protein binding|nucleolus|cytoplasm|negative regulation of tumor necrosis factor-mediated signaling pathway|mitochondrion|regulation of release of sequestered calcium ion into cytosol by sarcoplasmic reticulum|negative regulation of muscle atrophy|release of sequestered calcium ion into cytosol by sarcoplasmic reticulum|regulation of apoptotic process|re…
Nos1	8.28158	3.36543	13.1977	3.92155	1.97143	8.39e-05	0.00048653	Up	0.00796513	0.00810131	0.0203946	0.0297315	0.0152189	0.103536	0.0292598	0.0562344	0.0556441	0.0400767	GeneID:24598,Genbank:XM_017598257.1,RGD:3184	nitric oxide synthase 1	GO:0043267,GO:0043434,GO:0043627,GO:0044306,GO:0044325,GO:0045121,GO:0046870,GO:0045184,GO:0048148,GO:0045202,GO:0048471,GO:0050660,GO:0051926,GO:0050661,GO:0051930,GO:0055114,GO:0071260,GO:0071363,GO:1902307,GO:0071731,GO:0071872,GO:0097110,GO:0004517,GO:0005506,GO:0005515,GO:0005516,GO:0005886,GO:0005634,GO:0005654,GO:0005901,GO:0006527,GO:0009408,GO:0006809,GO:0009725,GO:0010181,GO:0001666,GO:…	negative regulation of potassium ion transport|response to peptide hormone|response to estrogen|neuron projection terminus|ion channel binding|membrane raft|cadmium ion binding|establishment of protein localization|behavioral response to cocaine|synapse|perinuclear region of cytoplasm|flavin adenine dinucleotide binding|negative regulation of calcium ion transport|NADP binding|regulation of senso…	rno00220,rno00330,rno04371,rno04020,rno04145,rno04926,rno04970,rno04730,rno04713,rno05010,rno05014	Arginine biosynthesis|Arginine and proline metabolism|Apelin signaling pathway|Calcium signaling pathway|Phagosome|Relaxin signaling pathway|Salivary secretion|Long-term depression|Circadian entrainment|Alzheimer's disease|Amyotrophic lateral sclerosis (ALS)
Noxa1	9.97762	6.12477	13.8305	2.25812	1.17512	0.00754996	0.027681	Up	0	0	0.0287427	0.156618	0.0640633	0.132627	0.031005	0.304416	0.201071	0.168153	GeneID:311793,Genbank:XM_017591820.1,RGD:1306687	NADPH oxidase activator 1	GO:0010310,GO:0016176,GO:0017124,GO:0019899,GO:0043020,GO:0043085,GO:0048365,GO:0060263,GO:0005737,GO:0006801	regulation of hydrogen peroxide metabolic process|superoxide-generating NADPH oxidase activator activity|SH3 domain binding|enzyme binding|NADPH oxidase complex|positive regulation of catalytic activity|Rac GTPase binding|regulation of respiratory burst|cytoplasm|superoxide metabolic process
Npff	3.85355	1.82287	5.88423	3.228	1.69064	0.0189369	0.0614992	Up	0.605979	0.293475	0	0	0.270661	0.285471	1.58211	0.902837	0	0.297454	GeneID:60337,Genbank:NM_022586.1,RGD:62033	neuropeptide FF-amide peptide precursor	GO:0046676,GO:0031982,GO:0003254,GO:0051930,GO:0032099,GO:0005184,GO:0060079,GO:0042493,GO:0005615,GO:0007204,GO:0007218,GO:0043204,GO:0010459,GO:0060135,GO:0010469,GO:0070253,GO:0043278,GO:0021510,GO:0098794,GO:0043679,GO:0030103,GO:0001664,GO:0030425,GO:0045777,GO:0002438	negative regulation of insulin secretion|vesicle|regulation of membrane depolarization|regulation of sensory perception of pain|negative regulation of appetite|neuropeptide hormone activity|excitatory postsynaptic potential|response to drug|extracellular space|positive regulation of cytosolic calcium ion concentration|neuropeptide signaling pathway|perikaryon|negative regulation of heart rate|mat…	rno04080	Neuroactive ligand-receptor interaction
Nppc	2.04848	3.68775	0.409212	0.110965	-3.17182	0.00694139	0.0257733	Down	0.256758	0.19591	0.391032	0.245261	0	0	0	0.139932	0	0	GeneID:114593,Genbank:NM_053750.1,RGD:620850	natriuretic peptide C	GO:0051428,GO:0040014,GO:0009791,GO:0003418,GO:0051447,GO:0042493,GO:0010469,GO:0003419,GO:0097755,GO:0042803,GO:0022414,GO:1900194,GO:0045471,GO:0005102,GO:0005179,GO:0005615,GO:0006182,GO:0030141,GO:0045669,GO:0030814,GO:0006457,GO:0048513,GO:0030823,GO:0007168,GO:0048660,GO:0030828,GO:0001503,GO:0051053,GO:0032991,GO:0001666,GO:0051427,GO:0008285	peptide hormone receptor binding|regulation of multicellular organism growth|post-embryonic development|growth plate cartilage chondrocyte differentiation|negative regulation of meiotic cell cycle|response to drug|regulation of signaling receptor activity|growth plate cartilage chondrocyte proliferation|positive regulation of blood vessel diameter|protein homodimerization activity|reproductive pr…	rno04270,rno05418	Vascular smooth muscle contraction|Fluid shear stress and atherosclerosis
Nptx2	7.38056	0.199483	14.5616	72.9967	6.18976	5.01e-13	7.65e-12	Up	0	0	0	0	0	0.487118	0.26019	0.340502	0.506028	0.23912	GeneID:288475,Genbank:NM_001034199.1,RGD:1309447	neuronal pentraxin 2	GO:0008306,GO:0009898,GO:0030175,GO:0030246,GO:0030425,GO:0030426,GO:0031175,GO:0043025,GO:0046872,GO:0005576,GO:0005886	associative learning|cytoplasmic side of plasma membrane|filopodium|carbohydrate binding|dendrite|growth cone|neuron projection development|neuronal cell body|metal ion binding|extracellular region|plasma membrane
Nptxr	7.02102	10.0408	4.00125	0.3985	-1.32735	0.00986872	0.0350201	Down	0.140059	0.0649462	0.128701	0.140271	0.0955972	0.0124974	0.0468695	0.0254509	0.0503946	0.101569	GeneID:81005,Genbank:NM_030841.3,RGD:628898	neuronal pentraxin receptor	GO:0044877,GO:0005886,GO:0046872,GO:0007165,GO:0008029,GO:0009898,GO:0016021,GO:0019903,GO:0030175,GO:0030425,GO:0030426,GO:0031175,GO:0005615,GO:0042542,GO:0043025	protein-containing complex binding|plasma membrane|metal ion binding|signal transduction|pentraxin receptor activity|cytoplasmic side of plasma membrane|integral component of membrane|protein phosphatase binding|filopodium|dendrite|growth cone|neuron projection development|extracellular space|response to hydrogen peroxide|neuronal cell body
Nr4a3	31.5329	50.4846	12.5813	0.249211	-2.00456	1.09e-15	1.97e-14	Down	0.351547	0.298512	0.427225	0.470905	0.382157	0.0678224	0.0923499	0.0706968	0.130028	0.132599	GeneID:58853,Genbank:NM_031628.1,RGD:61882	nuclear receptor subfamily 4, group A, member 3	GO:0001077,GO:0001223,GO:0001707,GO:0003677,GO:0003707,GO:0004879,GO:0005515,GO:0010828,GO:0005575,GO:0005634,GO:0019901,GO:0021766,GO:0030522,GO:0030534,GO:0031100,GO:0043066,GO:0032765,GO:0043303,GO:0035035,GO:0043401,GO:0043434,GO:0043524,GO:0043565,GO:0000122,GO:0048660,GO:0044320,GO:0000977,GO:0048661,GO:0000978,GO:0048752,GO:0001046,GO:0050679,GO:1903208,GO:0050885,GO:0060005,GO:2000108,GO:…	transcriptional activator activity, RNA polymerase II proximal promoter sequence-specific DNA binding|transcription coactivator binding|mesoderm formation|DNA binding|steroid hormone receptor activity|nuclear receptor activity|protein binding|positive regulation of glucose transmembrane transport|cellular_component|nucleus|protein kinase binding|hippocampus development|intracellular receptor sign…	rno05202	Transcriptional misregulation in cancers
Nrarp	43.1006	60.0523	26.1488	0.435435	-1.19947	5.1e-09	5.37e-08	Down	1.22468	1.52238	0.940087	1.27224	1.14217	0.415811	0.507777	0.838154	0.578661	0.544444	GeneID:499745,Genbank:NM_001143750.1,RGD:1591939	Notch-regulated ankyrin repeat protein	GO:0090263,GO:0001938,GO:1902367,GO:0002040,GO:0002043,GO:0007219,GO:0022407,GO:0032525,GO:0045581,GO:0045746,GO:0000122,GO:0060828,GO:0001569	positive regulation of canonical Wnt signaling pathway|positive regulation of endothelial cell proliferation|negative regulation of Notch signaling pathway involved in somitogenesis|sprouting angiogenesis|blood vessel endothelial cell proliferation involved in sprouting angiogenesis|Notch signaling pathway|regulation of cell-cell adhesion|somite rostral/caudal axis specification|negative regulati…
Nt5m	33.6745	21.761	45.588	2.09494	1.06691	0.0026417	0.0110839	Up	0.389749	0.146916	0.350372	0.401296	0.311879	1.03984	0.437226	0.688293	1.01192	0.58355	GeneID:287368,Genbank:XM_006246460.3,RGD:1309622	5',3'-nucleotidase, mitochondrial	GO:0008253,GO:0016311,GO:0046079	5'-nucleotidase activity|dephosphorylation|dUMP catabolic process	rno00230,rno00240,rno00760	Purine metabolism|Pyrimidine metabolism|Nicotinate and nicotinamide metabolism
Ntf3	98.3592	34.1012	162.617	4.76867	2.25359	6.36e-54	3.93e-52	Up	0.658607	0.995534	0.788847	0.930026	1.18738	4.12556	4.77951	4.2777	4.76695	3.31178	GeneID:81737,Genbank:NM_001270870.1,RGD:619728	neurotrophin 3	GO:0005615,GO:0007169,GO:0007267,GO:0007274,GO:0007399,GO:0010469,GO:0007403,GO:0016021,GO:0007411,GO:0021675,GO:0007420,GO:0030335,GO:0030424,GO:0042981,GO:0030425,GO:0031410,GO:0043523,GO:0043524,GO:0045664,GO:0045687,GO:0000187,GO:0050930,GO:0045944,GO:0048406,GO:0002092,GO:0051145,GO:0048484,GO:0090630,GO:0004871,GO:0005165,GO:2000251,GO:0005166,GO:0005576,GO:0007422,GO:0007613,GO:0008021,GO:…	extracellular space|transmembrane receptor protein tyrosine kinase signaling pathway|cell-cell signaling|neuromuscular synaptic transmission|nervous system development|regulation of signaling receptor activity|glial cell fate determination|integral component of membrane|axon guidance|nerve development|brain development|positive regulation of cell migration|axon|regulation of apoptotic process|den…	rno04014,rno04010,rno04151,rno04722	Ras signaling pathway|MAPK signaling pathway|PI3K-Akt signaling pathway|Neurotrophin signaling pathway
Ntrk2	5.36193	3.00379	7.72006	2.57011	1.36183	0.0232479	0.0726397	Up	0.00306827	0.00956696	0.00560329	0.0154511	0.0154587	0.0129696	0.0322602	0.0169032	0.0265797	0.0371331	GeneID:25054,Genbank:XM_017600456.1,RGD:3213	neurotrophic receptor tyrosine kinase 2	GO:0043204,GO:0043235,GO:0043408,GO:0043410,GO:0048403,GO:0043524,GO:0043679,GO:0048709,GO:0048786,GO:0048935,GO:0060175,GO:0050772,GO:0060291,GO:0050773,GO:0051896,GO:0070374,GO:0071230,GO:0071356,GO:0099551,GO:0004714,GO:0004871,GO:0004888,GO:0005030,GO:0005886,GO:0005515,GO:0005887,GO:0005524,GO:0005737,GO:0006954,GO:0007178,GO:0009416,GO:0007275,GO:0009968,GO:0007528,GO:0009986,GO:0010628,GO:…	perikaryon|receptor complex|regulation of MAPK cascade|positive regulation of MAPK cascade|brain-derived neurotrophic factor binding|negative regulation of neuron apoptotic process|axon terminus|oligodendrocyte differentiation|presynaptic active zone|peripheral nervous system neuron development|brain-derived neurotrophic factor-activated receptor activity|positive regulation of axonogenesis|long-…	rno04014,rno04010,rno04151,rno04722,rno05034	Ras signaling pathway|MAPK signaling pathway|PI3K-Akt signaling pathway|Neurotrophin signaling pathway|Alcoholism
Nup62cl	2.03183	3.47804	0.585633	0.16838	-2.5702	0.0220766	0.0697131	Down	0.0716327	0	0.152643	0.0974283	0.0243141	0.0256563	0.022942	0	0.0263404	0	GeneID:300923,Genbank:XM_006234255.3,RGD:1564353	nucleoporin 62 C-terminal like	GO:0006606,GO:0006913,GO:0015288,GO:0017056,GO:0044613,GO:0046930,GO:0055085,GO:0005543,GO:0005643,GO:0006405	protein import into nucleus|nucleocytoplasmic transport|porin activity|structural constituent of nuclear pore|nuclear pore central transport channel|pore complex|transmembrane transport|phospholipid binding|nuclear pore|RNA export from nucleus
Nupr1	15.5916	10.3362	20.847	2.01689	1.01213	0.0256405	0.0789701	Up	0.994034	0.84376	1.13424	0.618389	1.40579	1.93849	3.53317	3.43234	1.09	1.5041	GeneID:100912108,Genbank:NM_053611.2,RGD:69363	nuclear protein, transcriptional regulator, 1	GO:0043065,GO:0003682,GO:0045786,GO:0005634,GO:0048147,GO:0005829,GO:0006357,GO:0006473,GO:0008283,GO:0065003,GO:0008584,GO:2000194,GO:0009636,GO:0031401,GO:0032993,GO:0002526,GO:0035914,GO:0003677,GO:0042771	positive regulation of apoptotic process|chromatin binding|negative regulation of cell cycle|nucleus|negative regulation of fibroblast proliferation|cytosol|regulation of transcription by RNA polymerase II|protein acetylation|cell proliferation|protein-containing complex assembly|male gonad development|regulation of female gonad development|response to toxic substance|positive regulation of prote…	rno05202	Transcriptional misregulation in cancers
Oas1i	13.6281	21.4091	5.84714	0.273114	-1.87242	0.000710327	0.00341623	Down	0.416313	1.23858	0.971287	0.664428	0.525563	0.388506	0	0.0808795	0.558873	0.0403582	GeneID:304507,Genbank:NM_001009680.1,RGD:1359379	2 ' -5 ' oligoadenylate synthetase 1I	GO:0005524,GO:0005634,GO:0005654,GO:0005829,GO:0006955,GO:0016020,GO:0016021,GO:0016779,GO:0045071,GO:0051607,GO:0001730,GO:0060700,GO:0003725	ATP binding|nucleus|nucleoplasm|cytosol|immune response|membrane|integral component of membrane|nucleotidyltransferase activity|negative regulation of viral genome replication|defense response to virus|2'-5'-oligoadenylate synthetase activity|regulation of ribonuclease activity|double-stranded RNA binding
Oas1k	2.59656	0.408604	4.78453	11.7094	3.5496	0.00108496	0.00500027	Up	0	0	0	0.0351274	0	0.0747558	0.0676311	0.114704	0	0.114635	GeneID:494198,Genbank:XM_006249401.3,RGD:1359279	2 ' -5 ' oligoadenylate synthetase 1K	GO:0016021,GO:0016779,GO:0051607,GO:0003725,GO:0005524,GO:0006955	integral component of membrane|nucleotidyltransferase activity|defense response to virus|double-stranded RNA binding|ATP binding|immune response
Obp3	35.0807	61.6363	8.52518	0.138314	-2.85398	0.00488	0.0189953	Down	8.17809	0.380963	1.05028	0.735994	1.93386	0.654395	0.696563	0.402887	0.263951	0.332845	GeneID:259247,Genbank:XM_017593740.1,RGD:708508	alpha-2u globulin PGCL4	GO:0005549	odorant binding
Ogn	9.61995	5.66236	13.5775	2.39786	1.26175	0.0231375	0.0723811	Up	0.0060006	0.0189059	0.00574237	0.00643697	0.0189271	0.0202135	0.0472833	0.121055	0.00694133	0.156643	GeneID:291015,Genbank:XM_008771490.2,RGD:1308171	osteoglycin	GO:0005615,GO:0007409,GO:0031012,GO:0048662,GO:0005576,GO:0005578	extracellular space|axonogenesis|extracellular matrix|negative regulation of smooth muscle cell proliferation|extracellular region|proteinaceous extracellular matrix
Olr1353	48.9844	27.6003	70.3684	2.54955	1.35024	3.94e-12	5.6e-11	Up	0.671263	0.950016	1.41284	1.02603	0.919879	2.10947	2.78548	3.29644	2.80009	3.01377	GeneID:405020,Genbank:XM_006245545.3,RGD:1333848	olfactory receptor 1353	GO:0007186,GO:0007608,GO:0016021,GO:0050911,GO:0004984,GO:0005549	G-protein coupled receptor signaling pathway|sensory perception of smell|integral component of membrane|detection of chemical stimulus involved in sensory perception of smell|olfactory receptor activity|odorant binding	rno04740	Olfactory transduction
Olr1694	2.118	4.0314	0.204606	0.0507531	-4.30036	0.00247341	0.0104542	Down	0.0804449	0	0.212918	0	0.559899	0	0	0	0	0	GeneID:406008,Genbank:NM_001001110.1,RGD:1332782	olfactory receptor 1694	GO:0005886,GO:0007186,GO:0007608,GO:0016021,GO:0050911,GO:0004930,GO:0004984	plasma membrane|G-protein coupled receptor signaling pathway|sensory perception of smell|integral component of membrane|detection of chemical stimulus involved in sensory perception of smell|G-protein coupled receptor activity|olfactory receptor activity	rno04740	Olfactory transduction
Onecut1	649.331	989.208	309.454	0.312831	-1.67655	1.96e-169	3.92e-167	Down	4.21861	4.61789	4.89929	4.53934	4.38045	1.3453	1.5936	1.70195	1.44355	1.55347	GeneID:25231,Genbank:XM_006243404.3,RGD:2811	one cut homeobox 1	GO:0002064,GO:0003677,GO:0003700,GO:0003705,GO:0009653,GO:0005634,GO:0030154,GO:0030183,GO:0030335,GO:0048536,GO:0030512,GO:0048731,GO:0060271,GO:0001077,GO:0001228,GO:0001889,GO:0001952,GO:0006006,GO:0006357,GO:0006366,GO:0007219,GO:0031016,GO:0031018,GO:0007492,GO:0045165,GO:0045944	epithelial cell development|DNA binding|DNA binding transcription factor activity|transcription factor activity, RNA polymerase II distal enhancer sequence-specific binding|anatomical structure morphogenesis|nucleus|cell differentiation|B cell differentiation|positive regulation of cell migration|spleen development|negative regulation of transforming growth factor beta receptor signaling pathway|…	rno04550,rno04950	Signaling pathways regulating pluripotency of stem cells|Maturity onset diabetes of the young
Opcml	4.28949	1.20645	7.37253	6.11091	2.61139	0.000450445	0.00226895	Up	0.00516784	0.0107813	0.00474639	0.00525613	0	0.0501566	0.0300179	0.0347766	0.0567672	0.0173812	GeneID:116597,Genbank:XM_017595416.1,RGD:620635	opioid binding protein/cell adhesion molecule-like	GO:0005886,GO:0007155,GO:0031225	plasma membrane|cell adhesion|anchored component of membrane
Optc	12.6376	7.46942	17.8058	2.38383	1.25328	0.00132089	0.00594454	Up	0.137944	0.0530184	0.163708	0.163573	0.0332305	0.244172	0.19143	0.195603	0.298712	0.248207	GeneID:304802,Genbank:NM_001107176.1,RGD:1304916	opticin	GO:0005578,GO:0016525	proteinaceous extracellular matrix|negative regulation of angiogenesis
Otogl	6.93305	1.60608	12.26	7.63352	2.93235	7.19e-07	5.9e-06	Up	0.0141147	0	0.00440141	0	0.00975779	0.0204119	0.0767246	0.0803568	0.0314097	0.0427461	GeneID:685868,Genbank:XM_017595357.1,RGD:1589018	otogelin-like	GO:0046556,GO:0005576,GO:0007605,GO:0046373	alpha-L-arabinofuranosidase activity|extracellular region|sensory perception of sound|L-arabinose metabolic process
Ott	1.52761	3.05522	0	0	#NAME?	0.00241644	0.0102385	Down	0.0125472	0.0772324	0.0113852	0.0254886	0.0514152	0	0	0	0	0	GeneID:367753,Genbank:XM_006257440.2,RGD:1584898	ovary testis transcribed
PVR	54.6525	84.1516	25.1534	0.298905	-1.74224	1.92e-20	4.43e-19	Down	2.3488	2.08732	1.95093	2.11131	1.58717	0.542072	0.575829	0.615647	0.638372	0.460487	GeneID:25066,Genbank:NM_017076.2,RGD:3813	poliovirus receptor	GO:0045954,GO:0005102,GO:0046718,GO:0005886,GO:0050839,GO:0005913,GO:0007156,GO:0007157,GO:0008037,GO:0009986,GO:0016021,GO:0060370,GO:0016477,GO:0042271,GO:0098609,GO:0001618,GO:0042803,GO:0002860,GO:0045503	positive regulation of natural killer cell mediated cytotoxicity|signaling receptor binding|viral entry into host cell|plasma membrane|cell adhesion molecule binding|cell-cell adherens junction|homophilic cell adhesion via plasma membrane adhesion molecules|heterophilic cell-cell adhesion via plasma membrane cell adhesion molecules|cell recognition|cell surface|integral component of membrane|susc…	rno04514	Cell adhesion molecules (CAMs)
Palm2	48.002	68.7018	27.3022	0.397402	-1.33133	6.98e-12	9.75e-11	Down	1.10149	0.861173	1.3769	0.879216	0.769927	0.526959	0.413288	0.402722	0.397179	0.31333	GeneID:103692368,Genbank:NM_001305995.1,RGD:6497336	paralemmin 2	GO:0007178,GO:0008150,GO:0008360,GO:0016020,GO:0023052,GO:0051018,GO:0003674,GO:0005575,GO:0007015	transmembrane receptor protein serine/threonine kinase signaling pathway|biological_process|regulation of cell shape|membrane|signaling|protein kinase A binding|molecular_function|cellular_component|actin filament organization
Pasd1	11.7229	23.4459	0	0	#NAME?	7.5e-20	1.67e-18	Down	0.246811	0.336374	0.297128	0.594621	0.366291	0	0	0	0	0	GeneID:102554647,Genbank:XM_006253300.3,RGD:7496877	PAS domain containing 1	GO:0042754,GO:0045892,GO:1990512,GO:0001223,GO:0005634,GO:0016607	negative regulation of circadian rhythm|negative regulation of transcription, DNA-templated|Cry-Per complex|transcription coactivator binding|nucleus|nuclear speck
Pcdh18	184.231	107.029	261.434	2.44264	1.28844	3.47e-37	1.48e-35	Up	0.98035	0.894256	0.969803	0.921955	0.801531	2.19247	2.15122	2.64764	2.24031	2.53449	GeneID:295027,Genbank:XM_006232322.3,RGD:1305870	protocadherin 18	GO:0007156,GO:0007267,GO:0007399,GO:0007420,GO:0005509,GO:0005887,GO:0007155	homophilic cell adhesion via plasma membrane adhesion molecules|cell-cell signaling|nervous system development|brain development|calcium ion binding|integral component of plasma membrane|cell adhesion
Pcdh19	2.20334	0.815304	3.59137	4.40495	2.13913	0.0396787	0.113221	Up	0	0.00550489	0	0.0109085	0.0108335	0.0172056	0.0153926	0.0300791	0.0352796	0.00601719	GeneID:317183,Genbank:XM_008773420.1,RGD:1565392	protocadherin 19	GO:0007155,GO:0007156,GO:0007267,GO:0007399,GO:0007420,GO:0016021,GO:0005509,GO:0005886,GO:0005887	cell adhesion|homophilic cell adhesion via plasma membrane adhesion molecules|cell-cell signaling|nervous system development|brain development|integral component of membrane|calcium ion binding|plasma membrane|integral component of plasma membrane
Pcdhb17	4.5721	2.19742	6.94679	3.16134	1.66054	0.0129323	0.044269	Up	0.0334199	0.023212	0.0207371	0.0229848	0.0229179	0.0847609	0.0860883	0.0760803	0.0993158	0.0759828	GeneID:548104,Genbank:XM_017601100.1,RGD:1549775	protocadherin beta 17	GO:0005887,GO:0007155,GO:0007267	integral component of plasma membrane|cell adhesion|cell-cell signaling
Pcdhb19	7.09311	3.4284	10.7578	3.13785	1.64978	0.00165957	0.00730651	Up	0.0169963	0.0534469	0.0162349	0.0361806	0.017883	0.037654	0.0996595	0.109946	0.126761	0.139862	GeneID:548106,Genbank:XM_001056051.5,RGD:1549697	protocadherin beta 19	GO:0007156,GO:0007267,GO:0007268,GO:0007416,GO:0005509,GO:0005887,GO:0007155	homophilic cell adhesion via plasma membrane adhesion molecules|cell-cell signaling|chemical synaptic transmission|synapse assembly|calcium ion binding|integral component of plasma membrane|cell adhesion
Pcolce	151.863	83.0279	220.699	2.65812	1.41041	1e-29	3.45e-28	Up	3.09712	3.19726	2.95343	3.08651	3.80393	9.99534	9.49678	9.1584	7.84639	7.74356	GeneID:29569,Genbank:NM_019237.1,RGD:3270	procollagen C-endopeptidase enhancer	GO:0005615,GO:0006508,GO:0008201,GO:0010952,GO:0016504,GO:0031012,GO:0005518,GO:1990830,GO:0005576	extracellular space|proteolysis|heparin binding|positive regulation of peptidase activity|peptidase activator activity|extracellular matrix|collagen binding|cellular response to leukemia inhibitory factor|extracellular region
Pcp4	1.88106	0.4067	3.35542	8.25036	3.04446	0.0136467	0.0463095	Up	0	0	0	0	0.0993003	0.215379	0.480589	0.107234	0.2111	0.427375	GeneID:25510,Genbank:NM_001270538.2,RGD:3271	Purkinje cell protein 4	GO:0043524,GO:0005509,GO:0005516,GO:0045666,GO:0005737,GO:0005883,GO:0006469,GO:0006970,GO:0099004,GO:0010976,GO:0030424,GO:1904009,GO:0032991,GO:0001649,GO:0033603,GO:0003723,GO:0043005	negative regulation of neuron apoptotic process|calcium ion binding|calmodulin binding|positive regulation of neuron differentiation|cytoplasm|neurofilament|negative regulation of protein kinase activity|response to osmotic stress|calmodulin dependent kinase signaling pathway|positive regulation of neuron projection development|axon|cellular response to monosodium glutamate|protein-containing com…
Pddc1	39.7091	57.8664	21.5517	0.372439	-1.42492	0.00128226	0.00578883	Down	2.20797	2.19163	2.8697	3.84597	4.24418	0.185043	0.398214	2.47254	2.49806	0.390513	GeneID:309110,Genbank:XM_017589232.1,RGD:1304836	Parkinson disease 7 domain containing 1
Pde11a	8.90807	2.56679	15.2494	5.94102	2.57071	3.34e-07	2.86e-06	Up	0	0	0.0289442	0.0106139	0.0107402	0.112219	0.171314	0.150449	0.148142	0.150259	GeneID:140928,Genbank:NM_001127480.1,RGD:621793	phosphodiesterase 11A	GO:0005829,GO:0006198,GO:0007165,GO:0030552,GO:0030553,GO:0043204,GO:0046069,GO:0046872,GO:0047555,GO:0004112,GO:0004118	cytosol|cAMP catabolic process|signal transduction|cAMP binding|cGMP binding|perikaryon|cGMP catabolic process|metal ion binding|3',5'-cyclic-GMP phosphodiesterase activity|cyclic-nucleotide phosphodiesterase activity|cGMP-stimulated cyclic-nucleotide phosphodiesterase activity	rno00230,rno05032,rno04934	Purine metabolism|Morphine addiction|Cushing's syndrome
Pde4a	9.64309	5.85825	13.4279	2.29214	1.1967	0.00836077	0.0303311	Up	0.109559	0.0664661	0.143486	0.0781803	0.121353	0.14988	0.159228	0.298226	0.295383	0.191885	GeneID:25638,Genbank:NM_013101.3,RGD:3279	phosphodiesterase 4A	GO:0048471,GO:0030552,GO:0006198,GO:0005515,GO:0035690,GO:0005634,GO:0007165,GO:0005654,GO:0042493,GO:0005737,GO:0005829,GO:0007608,GO:0043949,GO:0010738,GO:0005886,GO:0046872,GO:0004115,GO:0016020	perinuclear region of cytoplasm|cAMP binding|cAMP catabolic process|protein binding|cellular response to drug|nucleus|signal transduction|nucleoplasm|response to drug|cytoplasm|cytosol|sensory perception of smell|regulation of cAMP-mediated signaling|regulation of protein kinase A signaling|plasma membrane|metal ion binding|3',5'-cyclic-AMP phosphodiesterase activity|membrane	rno00230,rno04024,rno05032	Purine metabolism|cAMP signaling pathway|Morphine addiction
Pde6h	6.47394	3.34357	9.60432	2.87248	1.52229	0.00660473	0.0247562	Up	0	0	0	0	0	0	0.0385576	0	0	0	GeneID:114248,Genbank:XM_006237558.3,RGD:70933	phosphodiesterase 6H	GO:0007601,GO:0008150,GO:0030553,GO:0045742,GO:0045745,GO:0047555,GO:0000187,GO:0003674,GO:0005575	visual perception|biological_process|cGMP binding|positive regulation of epidermal growth factor receptor signaling pathway|positive regulation of G-protein coupled receptor protein signaling pathway|3',5'-cyclic-GMP phosphodiesterase activity|activation of MAPK activity|molecular_function|cellular_component	rno00230	Purine metabolism
Pdgfd	6.40902	3.63505	9.18298	2.52623	1.33699	0.0326444	0.0963068	Up	0.0886668	0	0	0.130854	0.0887521	0.140072	0.538699	0.38456	0.188568	0.336094	GeneID:66018,Genbank:NM_023962.2,RGD:621880	platelet derived growth factor D	GO:0070851,GO:0043406,GO:0005615,GO:0071230,GO:0048008,GO:0071560,GO:0071673,GO:0007275,GO:0007596,GO:0008083,GO:0008284,GO:0048146,GO:0010469,GO:0072126,GO:0048661,GO:0014068,GO:2000439,GO:0050730,GO:0016020,GO:0051781,GO:0030335,GO:0003674,GO:0070301,GO:0031954,GO:0005161,GO:0070374,GO:0036120	growth factor receptor binding|positive regulation of MAP kinase activity|extracellular space|cellular response to amino acid stimulus|platelet-derived growth factor receptor signaling pathway|cellular response to transforming growth factor beta stimulus|positive regulation of smooth muscle cell chemotaxis|multicellular organism development|blood coagulation|growth factor activity|positive regula…	rno04014,rno04015,rno04010,rno04072,rno04151,rno04060,rno04510,rno04540,rno04810,rno05231,rno05218,rno05215,rno01521	Ras signaling pathway|Rap1 signaling pathway|MAPK signaling pathway|Phospholipase D signaling pathway|PI3K-Akt signaling pathway|Cytokine-cytokine receptor interaction|Focal adhesion|Gap junction|Regulation of actin cytoskeleton|Choline metabolism in cancer|Melanoma|Prostate cancer|EGFR tyrosine kinase inhibitor resistance
Pdk4	2381.48	866.415	3896.54	4.49732	2.16907	0	0	Up	19.949	19.9191	23.6595	22.9447	20.3183	93.0402	94.5995	99.0214	92.155	95.8154	GeneID:89813,Genbank:NM_053551.1,RGD:69061	pyruvate dehydrogenase kinase 4	GO:0005739,GO:0005743,GO:0005759,GO:0006006,GO:0006086,GO:0006468,GO:0010565,GO:0006885,GO:0010906,GO:0042304,GO:0071398,GO:0072593,GO:0042593,GO:2000811,GO:0004672,GO:0004740,GO:0005524,GO:0008286,GO:0009267,GO:0010510,GO:0042594,GO:0045124,GO:0046320	mitochondrion|mitochondrial inner membrane|mitochondrial matrix|glucose metabolic process|acetyl-CoA biosynthetic process from pyruvate|protein phosphorylation|regulation of cellular ketone metabolic process|regulation of pH|regulation of glucose metabolic process|regulation of fatty acid biosynthetic process|cellular response to fatty acid|reactive oxygen species metabolic process|glucose homeos…
Pdlim3	9.09946	12.776	5.42297	0.424466	-1.23628	0.00624883	0.0236088	Down	0.254864	0.355525	0.218503	0.240057	0.183916	0.0968944	0.0885867	0.131299	0.161806	0.163794	GeneID:114108,Genbank:XM_006253119.3,RGD:620427	PDZ and LIM domain 3	GO:0008092,GO:0008150,GO:0008307,GO:0015629,GO:0030018,GO:0042805,GO:0046872,GO:0007015,GO:0007507,GO:0007519	cytoskeletal protein binding|biological_process|structural constituent of muscle|actin cytoskeleton|Z disc|actinin binding|metal ion binding|actin filament organization|heart development|skeletal muscle tissue development
Per1	981.517	1416.89	546.146	0.385454	-1.37537	3.37e-177	7.34e-175	Down	8.79021	8.80566	9.49102	8.94091	8.3559	3.16118	3.1166	3.06967	3.39787	3.47018	GeneID:287422,Genbank:XM_006246613.3,RGD:727863	period circadian clock 1	GO:0000989,GO:0001222,GO:0002028,GO:0005515,GO:0005634,GO:0008134,GO:0009416,GO:0005654,GO:0010608,GO:0019900,GO:0042752,GO:0031490,GO:0043124,GO:0043153,GO:0000122,GO:0070888,GO:0043966,GO:0070932,GO:0043967,GO:0000976,GO:0097167,GO:0000978,GO:1900015,GO:1900744,GO:2000323,GO:0005737,GO:0005829,GO:0006351,GO:0007623,GO:0031625,GO:0032922,GO:0042634,GO:0045892,GO:0045944,GO:0046329,GO:0051591	transcription factor activity, transcription factor binding|transcription corepressor binding|regulation of sodium ion transport|protein binding|nucleus|transcription factor binding|response to light stimulus|nucleoplasm|posttranscriptional regulation of gene expression|kinase binding|regulation of circadian rhythm|chromatin DNA binding|negative regulation of I-kappaB kinase/NF-kappaB signaling|e…	rno04710,rno04713,rno05168	Circadian rhythm|Circadian entrainment|Herpes simplex infection
Pfkfb3	54.0162	74.0156	34.0167	0.459588	-1.12159	6.1e-10	7.16e-09	Down	0.619859	0.409619	0.573317	0.656219	0.664344	0.396548	0.251016	0.254574	0.357257	0.243818	GeneID:117276,Genbank:XM_017600444.1,RGD:619776	6-phosphofructo-2-kinase/fructose-2,6-biphosphatase 3	GO:0004331,GO:0005524,GO:0005654,GO:0006000,GO:0006003,GO:0006110,GO:0007420,GO:0016311,GO:0046835,GO:0003873	fructose-2,6-bisphosphate 2-phosphatase activity|ATP binding|nucleoplasm|fructose metabolic process|fructose 2,6-bisphosphate metabolic process|regulation of glycolytic process|brain development|dephosphorylation|carbohydrate phosphorylation|6-phosphofructo-2-kinase activity	rno00051,rno04066,rno04152	Fructose and mannose metabolism|HIF-1 signaling pathway|AMPK signaling pathway
Pfkfb4	4.72694	2.61833	6.83556	2.61066	1.38441	0.0339942	0.0995562	Up	0	0	0	0.0147178	0.0449115	0	0.0142384	0.111775	0.0787182	0.0475674	GeneID:54283,Genbank:XM_006243840.3,RGD:3310	6-phosphofructo-2-kinase/fructose-2,6-biphosphatase 4	GO:0004331,GO:0005524,GO:0006000,GO:0006003,GO:0016311,GO:0046835,GO:0003873	fructose-2,6-bisphosphate 2-phosphatase activity|ATP binding|fructose metabolic process|fructose 2,6-bisphosphate metabolic process|dephosphorylation|carbohydrate phosphorylation|6-phosphofructo-2-kinase activity	rno00051,rno04152	Fructose and mannose metabolism|AMPK signaling pathway
Phlda2	19.4747	6.26868	32.6806	5.21332	2.3822	4.75e-13	7.27e-12	Up	0.0958164	0.0732697	0.0206525	0	0.206934	0.337124	0.178236	0.323859	0.246576	0.49757	GeneID:293637,Genbank:XM_008760095.2,RGD:1304755	pleckstrin homology-like domain, family A, member 2	GO:0030334,GO:0045995,GO:0060721,GO:0070873,GO:1903547,GO:0001890,GO:0009887,GO:0010468	regulation of cell migration|regulation of embryonic development|regulation of spongiotrophoblast cell proliferation|regulation of glycogen metabolic process|regulation of growth hormone activity|placenta development|animal organ morphogenesis|regulation of gene expression
Pir	238.34	333.703	142.978	0.428459	-1.22277	5.15e-43	2.57e-41	Down	10.412	11.8751	11.7535	9.86199	11.2246	4.80738	4.84141	4.7513	5.91533	5.28881	GeneID:363465,Genbank:NM_001009474.1,RGD:1359212	pirin	GO:0030224,GO:0005634,GO:0046872,GO:0005737,GO:0005829,GO:0006351,GO:0051213,GO:0006355,GO:0055114,GO:0008127,GO:0003712,GO:0030099	monocyte differentiation|nucleus|metal ion binding|cytoplasm|cytosol|transcription, DNA-templated|dioxygenase activity|regulation of transcription, DNA-templated|oxidation-reduction process|quercetin 2,3-dioxygenase activity|transcription cofactor activity|myeloid cell differentiation
Pkib	42.4084	76.6271	8.18977	0.106878	-3.22596	2.31e-28	7.7e-27	Down	0.57399	0.475927	0.620352	0.346486	0.585637	0.0500332	0.0531457	0.0954705	0.0517232	0.0423107	GeneID:24678,Genbank:XM_006256512.3,RGD:3335	protein kinase (cAMP-dependent, catalytic) inhibitor beta	GO:0005634,GO:0005737,GO:0016301,GO:0016310,GO:0032212,GO:0051973,GO:0071901,GO:1904355,GO:0004862,GO:2000480	nucleus|cytoplasm|kinase activity|phosphorylation|positive regulation of telomere maintenance via telomerase|positive regulation of telomerase activity|negative regulation of protein serine/threonine kinase activity|positive regulation of telomere capping|cAMP-dependent protein kinase inhibitor activity|negative regulation of cAMP-dependent protein kinase activity
Pla1a	87.1096	37.357	136.862	3.66363	1.87327	9.53e-36	3.91e-34	Up	0.580717	0.874148	0.735913	0.676212	0.686851	2.86986	2.9051	2.506	3.07755	2.69702	GeneID:85311,Genbank:XM_006248377.3,RGD:621261	phospholipase A1 member A	GO:0016042,GO:0002080,GO:0005615,GO:0008970	lipid catabolic process|acrosomal membrane|extracellular space|phosphatidylcholine 1-acylhydrolase activity	rno04014	Ras signaling pathway
Pla2g12a	360.562	487.619	233.505	0.478868	-1.0623	2.87e-48	1.58e-46	Down	0	0	0	0	0	0	0	0	0	0	GeneID:362039,Genbank:XM_006232004.3,RGD:1304662	phospholipase A2, group XIIA	GO:0005622,GO:0005783,GO:0005794,GO:0006644,GO:0016042,GO:0050482,GO:0004623,GO:0005509,GO:0005576	intracellular|endoplasmic reticulum|Golgi apparatus|phospholipid metabolic process|lipid catabolic process|arachidonic acid secretion|phospholipase A2 activity|calcium ion binding|extracellular region	rno00564,rno00565,rno00590,rno00591,rno00592,rno04014,rno04270,rno04972,rno04975	Glycerophospholipid metabolism|Ether lipid metabolism|Arachidonic acid metabolism|Linoleic acid metabolism|alpha-Linolenic acid metabolism|Ras signaling pathway|Vascular smooth muscle contraction|Pancreatic secretion|Fat digestion and absorption
Pla2g2d	8.85677	4.55702	13.1565	2.88709	1.52962	0.000931588	0.00436345	Up	0.192491	0.133003	0.174838	0.0958482	0.128755	0.395336	0.696825	0.421101	0.311972	0.349958	GeneID:298579,Genbank:NM_001013428.1,RGD:1309862	phospholipase A2, group IID	GO:0005576,GO:0006644,GO:0008201,GO:0016042,GO:0042130,GO:0043395,GO:0050482,GO:0050868,GO:0102567,GO:0102568,GO:0002361,GO:0004623,GO:0005509	extracellular region|phospholipid metabolic process|heparin binding|lipid catabolic process|negative regulation of T cell proliferation|heparan sulfate proteoglycan binding|arachidonic acid secretion|negative regulation of T cell activation|phospholipase A2 activity (consuming 1,2-dipalmitoylphosphatidylcholine)|phospholipase A2 activity consuming 1,2-dioleoylphosphatidylethanolamine)|CD4-positiv…	rno00564,rno00565,rno00590,rno00591,rno00592,rno04014,rno04270,rno04972,rno04975	Glycerophospholipid metabolism|Ether lipid metabolism|Arachidonic acid metabolism|Linoleic acid metabolism|alpha-Linolenic acid metabolism|Ras signaling pathway|Vascular smooth muscle contraction|Pancreatic secretion|Fat digestion and absorption
Pla2g4a	13.4726	19.5639	7.38133	0.377293	-1.40624	0.000165601	0.000902479	Down	0.387032	0.346649	0.308903	0.291517	0.311464	0.234282	0.0954733	0.131428	0.110525	0.0936762	GeneID:24653,Genbank:NM_133551.2,RGD:67366	phospholipase A2 group IVA	GO:0005544,GO:0005634,GO:0005737,GO:0005783,GO:0010226,GO:0005794,GO:0010243,GO:0019369,GO:0005811,GO:0030501,GO:0031340,GO:0031394,GO:0031622,GO:0047498,GO:0032496,GO:0033280,GO:0048471,GO:0035035,GO:0050482,GO:0050729,GO:0051384,GO:0001542,GO:0051592,GO:0001554,GO:0051597,GO:0004622,GO:0071236,GO:0004623,GO:0005509,GO:0005829,GO:0007568,GO:0008284,GO:0009395,GO:0042127,GO:0009408,GO:0009725,GO:…	calcium-dependent phospholipid binding|nucleus|cytoplasm|endoplasmic reticulum|response to lithium ion|Golgi apparatus|response to organonitrogen compound|arachidonic acid metabolic process|lipid droplet|positive regulation of bone mineralization|positive regulation of vesicle fusion|positive regulation of prostaglandin biosynthetic process|positive regulation of fever generation|calcium-dependen…	rno00564,rno00565,rno00590,rno00591,rno00592,rno04014,rno04010,rno04370,rno04072,rno04217,rno04611,rno04664,rno04666,rno04912,rno04913,rno04921,rno04270,rno04724,rno04726,rno04730,rno04750,rno05231	Glycerophospholipid metabolism|Ether lipid metabolism|Arachidonic acid metabolism|Linoleic acid metabolism|alpha-Linolenic acid metabolism|Ras signaling pathway|MAPK signaling pathway|VEGF signaling pathway|Phospholipase D signaling pathway|Necroptosis|Platelet activation|Fc epsilon RI signaling pathway|Fc gamma R-mediated phagocytosis|GnRH signaling pathway|Ovarian Steroidogenesis|Oxytocin signa…
Plac9	13.8774	8.69308	19.0617	2.19274	1.13274	0.00143573	0.00640613	Up	0.209085	0.105795	0.134885	0.245503	0.150271	0.514885	0.478464	0.372224	0.369111	0.528683	GeneID:361105,Genbank:XM_017600164.1,RGD:1306662	placenta-specific 9
Plch1	2.14332	0	4.28664	Inf	Inf	0.000140302	0.000775644	Up	0	0	0	0	0	0.0328995	0.0437825	0.0114387	0.00561357	0.0228283	GeneID:310463,Genbank:XM_017590863.1,RGD:1561991	phospholipase C, eta 1	GO:0005737,GO:0005829,GO:0016020,GO:0016042,GO:0043231,GO:0048015,GO:0050429,GO:0004435,GO:0004871,GO:0005509	cytoplasm|cytosol|membrane|lipid catabolic process|intracellular membrane-bounded organelle|phosphatidylinositol-mediated signaling|calcium-dependent phospholipase C activity|phosphatidylinositol phospholipase C activity|signal transducer activity|calcium ion binding	rno00562	Inositol phosphate metabolism
Plek2	22.5011	13.2413	31.761	2.39863	1.26221	8.54e-06	5.88e-05	Up	0.148495	0.333443	0.211376	0.376465	0.351409	0.696507	0.550442	0.72283	0.930645	0.625136	GeneID:314260,Genbank:NM_001114180.1,RGD:1305786	pleckstrin 2	GO:0030036,GO:0031346,GO:0031532,GO:0032266,GO:0035556,GO:0043325,GO:0080025,GO:0120034,GO:0005622,GO:0005886,GO:0016020	actin cytoskeleton organization|positive regulation of cell projection organization|actin cytoskeleton reorganization|phosphatidylinositol-3-phosphate binding|intracellular signal transduction|phosphatidylinositol-3,4-bisphosphate binding|phosphatidylinositol-3,5-bisphosphate binding|positive regulation of plasma membrane bounded cell projection assembly|intracellular|plasma membrane|membrane
Plekhd1	2.4682	0.587533	4.34887	7.40192	2.8879	0.00579527	0.0220841	Up	0	0	0.0157282	0	0.0352752	0.0364715	0.0835217	0.0926974	0.128592	0.0368753	GeneID:500685,Genbank:NM_001127566.1,RGD:1566112	pleckstrin homology and coiled-coil domain containing D1
Plxnb1	193.169	107.586	278.752	2.59097	1.37349	4.99e-44	2.56e-42	Up	0.728337	0.769969	0.561989	0.58271	0.556943	1.68933	1.73463	1.69252	1.68246	1.73058	GeneID:316009,Genbank:XM_006243883.3,RGD:1310564	plexin B1	GO:0043931,GO:0005887,GO:0048675,GO:0007162,GO:0048812,GO:0008360,GO:0014068,GO:0017154,GO:0050772,GO:0030334,GO:0051493,GO:0032794,GO:0071526,GO:0033689,GO:0002116,GO:1900220,GO:0043087,GO:1902287,GO:0043547	ossification involved in bone maturation|integral component of plasma membrane|axon extension|negative regulation of cell adhesion|neuron projection morphogenesis|regulation of cell shape|positive regulation of phosphatidylinositol 3-kinase signaling|semaphorin receptor activity|positive regulation of axonogenesis|regulation of cell migration|regulation of cytoskeleton organization|GTPase activat…	rno04360	Axon guidance
Pmvk	526.283	261.087	791.478	3.03147	1.60002	2.2e-40	1.04e-38	Up	15.8997	16.2907	13.579	14.1232	13.6276	57.9989	48.3929	46.8788	46.3955	42.1402	GeneID:310645,Genbank:NM_001008352.1,RGD:1310812	phosphomevalonate kinase	GO:0019287,GO:0005524,GO:0070723,GO:0005777,GO:0005829,GO:0006695,GO:0008299,GO:0016126,GO:0016310,GO:0004631	isopentenyl diphosphate biosynthetic process, mevalonate pathway|ATP binding|response to cholesterol|peroxisome|cytosol|cholesterol biosynthetic process|isoprenoid biosynthetic process|sterol biosynthetic process|phosphorylation|phosphomevalonate kinase activity	rno00900,rno04146	Terpenoid backbone biosynthesis|Peroxisome
Pnoc	4.29819	1.19431	7.40208	6.19776	2.63175	0.000447714	0.00225651	Up	0.0601243	0	0.0490099	0.0534018	0.110441	0.522593	0.270255	0.351207	0.231377	0.642615	GeneID:25516,Genbank:XM_006252196.3,RGD:3362	prepronociceptin	GO:0005886,GO:0007218,GO:0007268,GO:0007565,GO:0007600,GO:0010469,GO:0030425,GO:0031628,GO:0043025,GO:0001515,GO:0043679,GO:0005184,GO:0005576	plasma membrane|neuropeptide signaling pathway|chemical synaptic transmission|female pregnancy|sensory perception|regulation of signaling receptor activity|dendrite|opioid receptor binding|neuronal cell body|opioid peptide activity|axon terminus|neuropeptide hormone activity|extracellular region
Pnpla3	587.062	135.226	1038.9	7.68267	2.94161	0	0	Up	1.68477	1.90225	1.61353	1.6082	2.00212	13.7403	13.8701	14.3944	14.6363	14.9424	GeneID:362972,Genbank:XM_017594995.1,RGD:1595843	patatin-like phospholipase domain containing 3	GO:0034389,GO:0004623,GO:0035727,GO:0004806,GO:0036042,GO:0005737,GO:0005811,GO:0006650,GO:0036153,GO:0006654,GO:0042171,GO:0016020,GO:0051264,GO:0051265,GO:0019432,GO:0001676,GO:0055088,GO:0019433,GO:0002021,GO:0003824	lipid particle organization|phospholipase A2 activity|lysophosphatidic acid binding|triglyceride lipase activity|long-chain fatty acyl-CoA binding|cytoplasm|lipid droplet|glycerophospholipid metabolic process|triglyceride acyl-chain remodeling|phosphatidic acid biosynthetic process|lysophosphatidic acid acyltransferase activity|membrane|mono-olein transacylation activity|diolein transacylation ac…	rno00561	Glycerolipid metabolism
Pnpla5	27.2941	3.65215	50.9361	13.9469	3.80187	8.97e-32	3.32e-30	Up	0.0885516	0.0302905	0	0.0561582	0.0857375	1.09175	0.929621	1.0373	1.23689	1.27735	GeneID:300108,Genbank:NM_001130497.1,RGD:1307495	patatin-like phospholipase domain containing 5	GO:0005737,GO:0005811,GO:0016020,GO:0019433,GO:0055088,GO:0003824,GO:0004806	cytoplasm|lipid droplet|membrane|triglyceride catabolic process|lipid homeostasis|catalytic activity|triglyceride lipase activity
Popdc2	46.0077	64.2422	27.7731	0.432318	-1.20983	8.01e-10	9.29e-09	Down	0.610547	0.533719	0.529202	0.514068	0.520581	0.313514	0.121382	0.225155	0.197269	0.324699	GeneID:360718,Genbank:XM_008768734.2,RGD:735226	popeye domain containing 2	GO:0016020,GO:0016021,GO:0030552,GO:0042383,GO:0042391,GO:0051146,GO:0060931,GO:0002027,GO:0007507,GO:0007519	membrane|integral component of membrane|cAMP binding|sarcolemma|regulation of membrane potential|striated muscle cell differentiation|sinoatrial node cell development|regulation of heart rate|heart development|skeletal muscle tissue development
Ppm1k	2440.21	3617.34	1263.09	0.349177	-1.51797	0	0	Down	19.7342	20.9035	22.1281	21.832	20.4392	7.03826	7.51445	7.55366	7.53282	8.4072	GeneID:312381,Genbank:XM_006236571.3,RGD:1308501	protein phosphatase, Mg2+/Mn2+ dependent, 1K	GO:0005739,GO:0006470,GO:0008150,GO:0046872,GO:0003674,GO:0004722,GO:0005575	mitochondrion|protein dephosphorylation|biological_process|metal ion binding|molecular_function|protein serine/threonine phosphatase activity|cellular_component
Ppp1r3b	1058.45	511.765	1605.13	3.13645	1.64913	2.92e-260	9.87e-258	Up	5.0915	4.9001	4.81201	4.77069	4.7041	16.3341	16.9553	15.6938	16.4962	16.4583	GeneID:192280,Genbank:XM_006253216.3,RGD:621600	protein phosphatase 1, regulatory subunit 3B	GO:0005979,GO:0005981,GO:0006470,GO:0019888,GO:0019899,GO:0042587,GO:0043231,GO:0043666,GO:0000164,GO:0004721,GO:0005977	regulation of glycogen biosynthetic process|regulation of glycogen catabolic process|protein dephosphorylation|protein phosphatase regulator activity|enzyme binding|glycogen granule|intracellular membrane-bounded organelle|regulation of phosphoprotein phosphatase activity|protein phosphatase type 1 complex|phosphoprotein phosphatase activity|glycogen metabolic process	rno04910,rno04931	Insulin signaling pathway|Insulin resistance
Ppp1r42	3.14606	0.380317	5.9118	15.5444	3.95832	0.00012119	0.000679359	Up	0	0	0.0327957	0	0	0	0.0670167	0.0414541	0	0.124231	GeneID:683514,Genbank:NM_001127569.1,RGD:1585679	protein phosphatase 1, regulatory subunit 42	GO:0005815,GO:0008092,GO:0010921,GO:0015630,GO:0015631,GO:0070840,GO:0002177,GO:0003779,GO:0005813	microtubule organizing center|cytoskeletal protein binding|regulation of phosphatase activity|microtubule cytoskeleton|tubulin binding|dynein complex binding|manchette|actin binding|centrosome
Ppp1r9a	25.137	16.0756	34.1983	2.12735	1.08905	4.17e-05	0.000255687	Up	0.0832175	0.0772924	0.0448474	0.0765695	0.0583624	0.107936	0.121038	0.190849	0.144098	0.166023	GeneID:84685,Genbank:XM_006236057.3,RGD:632280	protein phosphatase 1, regulatory subunit 9A	GO:0008157,GO:0010976,GO:0014069,GO:0015629,GO:0019722,GO:0031175,GO:0031594,GO:0019901,GO:0042803,GO:0019904,GO:0043005,GO:0043025,GO:0043197,GO:0060079,GO:0044325,GO:0060999,GO:0044326,GO:0061001,GO:0044877,GO:0097237,GO:1900272,GO:1900454,GO:1904049,GO:0005515,GO:1990761,GO:0005737,GO:0005829,GO:0005856,GO:0007015,GO:0007568,GO:0008022,GO:0030027,GO:0030054,GO:0030175,GO:0030425,GO:0030426,GO:…	protein phosphatase 1 binding|positive regulation of neuron projection development|postsynaptic density|actin cytoskeleton|calcium-mediated signaling|neuron projection development|neuromuscular junction|protein kinase binding|protein homodimerization activity|protein domain specific binding|neuron projection|neuronal cell body|dendritic spine|excitatory postsynaptic potential|ion channel binding|…
Ppp2r2b	26.3011	38.9025	13.6998	0.352157	-1.50571	1.81e-08	1.8e-07	Down	0.349568	0.304886	0.31677	0.339354	0.438619	0.138433	0.124376	0.107686	0.129242	0.131391	GeneID:60660,Genbank:NM_022209.3,RGD:631441	protein phosphatase 2, regulatory subunit B, beta	GO:0043666,GO:0007286,GO:0000266,GO:0007420,GO:0000278,GO:0044877,GO:0016020,GO:0004722,GO:0070262,GO:0005515,GO:0005737,GO:0005739,GO:0019888,GO:0005741,GO:0030182,GO:0005829,GO:0032502,GO:0000159,GO:0043525,GO:0005856,GO:0043653,GO:0006626	regulation of phosphoprotein phosphatase activity|spermatid development|mitochondrial fission|brain development|mitotic cell cycle|protein-containing complex binding|membrane|protein serine/threonine phosphatase activity|peptidyl-serine dephosphorylation|protein binding|cytoplasm|mitochondrion|protein phosphatase regulator activity|mitochondrial outer membrane|neuron differentiation|cytosol|devel…	rno03015,rno04390,rno04071,rno04151,rno04152,rno04530,rno04261,rno04728,rno05160,rno05165,rno05142	mRNA surveillance pathway|Hippo signaling pathway|Sphingolipid signaling pathway|PI3K-Akt signaling pathway|AMPK signaling pathway|Tight junction|Adrenergic signaling in cardiomyocytes|Dopaminergic synapse|Hepatitis C|Human papillomavirus infection|Chagas disease (American trypanosomiasis)
Ppp4r4	13.6479	18.2834	9.01231	0.492922	-1.02057	0.00470687	0.0184212	Down	0.194899	0.107295	0.201885	0.145198	0.157894	0.098162	0.0495163	0.0871539	0.0710222	0.0435915	GeneID:500711,Genbank:NM_001134632.1,RGD:1560932	protein phosphatase 4, regulatory subunit 4	GO:0008287,GO:0019888,GO:0032515,GO:0080163,GO:0005737,GO:0005829	protein serine/threonine phosphatase complex|protein phosphatase regulator activity|negative regulation of phosphoprotein phosphatase activity|regulation of protein serine/threonine phosphatase activity|cytoplasm|cytosol
Pptc7	416.564	571.268	261.859	0.458383	-1.12537	6.71e-46	3.51e-44	Down	6.96878	6.25667	7.61769	7.43377	6.54583	3.09336	3.08624	3.52785	3.24171	4.15398	GeneID:304488,Genbank:NM_001107141.1,RGD:1310383	PTC7 protein phosphatase homolog	GO:0003824,GO:0005739	catalytic activity|mitochondrion
Prc1	5.30078	3.08879	7.51276	2.43227	1.2823	0.0397704	0.113408	Up	0.0154213	0.0316953	0.0984504	0.0465378	0.0155803	0.0818153	0.0289782	0.117671	0.0661542	0.151255	GeneID:308761,Genbank:XM_006229433.3,RGD:1311754	protein regulator of cytokinesis 1	GO:0008017,GO:0008284,GO:0019894,GO:0019901,GO:0030496,GO:0032465,GO:0042802,GO:0070938,GO:0001578,GO:0005634,GO:0005819	microtubule binding|positive regulation of cell proliferation|kinesin binding|protein kinase binding|midbody|regulation of cytokinesis|identical protein binding|contractile ring|microtubule bundle formation|nucleus|spindle
Prdm16	6.42066	3.76494	9.07639	2.41077	1.26949	0.0236654	0.0737437	Up	0.0210807	0.0217164	0.0232399	0.0152632	0.0102987	0.0379282	0.0148711	0.0501518	0.0659296	0.0388976	GeneID:100366024,Genbank:XM_017593882.1,RGD:2324431	PR domain 16	GO:0050872,GO:0043565,GO:0019827,GO:0003713,GO:0050873,GO:0043586,GO:0022008,GO:0005575,GO:0060021,GO:0045892,GO:0030512,GO:0005634,GO:0090336,GO:0005654,GO:0005829,GO:0045893,GO:0030853,GO:0033613,GO:0008150,GO:0045944,GO:0035019,GO:0016235,GO:0000122,GO:0046332,GO:0043457,GO:0003674,GO:0048856,GO:0017053,GO:0003700	white fat cell differentiation|sequence-specific DNA binding|stem cell population maintenance|transcription coactivator activity|brown fat cell differentiation|tongue development|neurogenesis|cellular_component|roof of mouth development|negative regulation of transcription, DNA-templated|negative regulation of transforming growth factor beta receptor signaling pathway|nucleus|positive regulation …	rno04714	Thermogenesis
Prlr	304.3	105.844	502.756	4.74999	2.24792	1.63e-77	1.41e-75	Up	0.65562	0.827677	0.677411	0.715185	0.721792	3.69254	3.30114	3.80287	3.74323	3.62907	GeneID:24684,Genbank:XM_017590635.1,RGD:3407	prolactin receptor	GO:0060736,GO:0019901,GO:0005622,GO:0030155,GO:0005886,GO:0060749,GO:0007171,GO:0007259,GO:0007595,GO:0030856,GO:0061180,GO:0009986,GO:0038161,GO:0046872,GO:0016021,GO:0004925,GO:0060644,GO:0017046	prostate gland growth|protein kinase binding|intracellular|regulation of cell adhesion|plasma membrane|mammary gland alveolus development|activation of transmembrane receptor protein tyrosine kinase activity|JAK-STAT cascade|lactation|regulation of epithelial cell differentiation|mammary gland epithelium development|cell surface|prolactin signaling pathway|metal ion binding|integral component of …	rno04630,rno04151,rno04080,rno04060,rno04917	Jak-STAT signaling pathway|PI3K-Akt signaling pathway|Neuroactive ligand-receptor interaction|Cytokine-cytokine receptor interaction|Prolactin signaling pathway
Prr22	12.1479	7.57799	16.7178	2.2061	1.1415	0.00327786	0.0133987	Up	0.259841	0.185062	0.129726	0.212281	0.0724724	0.427158	0.379428	0.281807	0.407058	0.28109	GeneID:680177,Genbank:XM_006244338.3,RGD:1595447	proline rich 22
Prrg4	43.416	68.1519	18.6801	0.274095	-1.86725	5.07e-18	1.04e-16	Down	1.24846	1.07702	1.33605	1.47568	0.691979	0.278787	0.407904	0.503146	0.129659	0.238641	GeneID:499847,Genbank:XM_006234655.2,RGD:1560542	proline rich and Gla domain 4	GO:0005509,GO:0005576,GO:0016021	calcium ion binding|extracellular region|integral component of membrane
Prss21	9.43407	5.55901	13.3091	2.39416	1.25952	0.0257005	0.0791136	Up	0.0778187	0.395341	0.129994	0.142544	0	0.270462	0.179105	0.314217	0.0388586	0.353593	GeneID:353251,Genbank:XM_006245872.3,RGD:727870	protease, serine, 21	GO:0006508,GO:0007283,GO:0008236,GO:0016020,GO:0004252,GO:0005615	proteolysis|spermatogenesis|serine-type peptidase activity|membrane|serine-type endopeptidase activity|extracellular space
[truncated: 256 more rows]

## Sheet: L_K vs L_H
Supplementary file 13 (2). Differentially expressed genes (DEGs) in liver between 2-DG treated healthy rats and healthy rats
[truncated: 998 more rows]

[truncated: 2 more sheets: L_T vs L_C, L_T vs L_K]
