# Supplementary material for: 2-Deoxy-D-glucose Alleviates Collagen-Induced Arthritis of Rats and Is Accompanied by Metabolic Regulation of the Spleen and Liver
Source: Front Immunol. 2021 Sep 1;12:713799. doi: 10.3389/fimmu.2021.713799 (PMC8440946; doi:10.3389/fimmu.2021.713799)
Supplement: Supplementary File 1 — Gating strategy for identifying immune cell types. (A) FSC/SSC gating was used to identify lymphocytes. (B) The CD3 and CD8/CD4/CD45RA/CD161 bivariate analysis identified the CD8+ T, CD4+ T, CD3- CD45RA+ B fractions, respectively. FSC means forward scatter, and SSC means side scatter. [file DataSheet_1.zip › supplementary files/Supplementary file 14 DEG enrichment pathway in liver V8.xls]

## Sheet: LC vs LH
Supplementary file 14 (1) . The pathway analysis (TOP 20) based on DEGs in liver between CIA rats (L-C) and healthy rats (L-H)
id	term	ListHits	pval	Enrichment_score	Gene
rno05330	Allograft rejection	15	1.1933e-08	5.2888	Cd86; Il10; RT1-A2; RT1-Ba; RT1-CE10; RT1-CE2; RT1-CE3; RT1-CE4; RT1-CE5; RT1-Db1; RT1-M6-1; RT1-M6-2; RT1-N2; RT1-N3; RT1-T24-1
rno04940	Type I diabetes mellitus	15	4.34585e-08	4.85998	Cd86; Ptprn; RT1-A2; RT1-Ba; RT1-CE10; RT1-CE2; RT1-CE3; RT1-CE4; RT1-CE5; RT1-Db1; RT1-M6-1; RT1-M6-2; RT1-N2; RT1-N3; RT1-T24-1
rno05332	Graft-versus-host disease	14	4.56652e-08	5.16404	Cd86; RT1-A2; RT1-Ba; RT1-CE10; RT1-CE2; RT1-CE3; RT1-CE4; RT1-CE5; RT1-Db1; RT1-M6-1; RT1-M6-2; RT1-N2; RT1-N3; RT1-T24-1
rno05320	Autoimmune thyroid disease	15	5.31798e-08	4.79518	Cd86; Il10; RT1-A2; RT1-Ba; RT1-CE10; RT1-CE2; RT1-CE3; RT1-CE4; RT1-CE5; RT1-Db1; RT1-M6-1; RT1-M6-2; RT1-N2; RT1-N3; RT1-T24-1
rno05166	HTLV-I infection	31	2.15509e-07	2.62634	Apc2; Atf3; Ccnd1; Ccnd2; Cdc20; Cdkn1a; Cdkn2a; E2f2; Egr1; Egr2; Fdps; Fos; Fzd1; Jak3; Jun; Map3k14; Mras; RT1-A2; RT1-Ba; RT1-CE10; RT1-CE2; RT1-CE3; RT1-CE4; RT1-CE5; RT1-Db1; RT1-M6-1; RT1-M6-2; RT1-N2; RT1-N3; RT1-T24-1; Wnt4
rno00100	Steroid biosynthesis	7	4.25539e-07	8.83323	Cyp51; Dhcr24; Dhcr7; Hsd17b7; Lss; Msmo1; Sqle
rno05416	Viral myocarditis	15	5.49001e-07	4.0868	Ccnd1; Cd86; RT1-A2; RT1-Ba; RT1-CE10; RT1-CE2; RT1-CE3; RT1-CE4; RT1-CE5; RT1-Db1; RT1-M6-1; RT1-M6-2; RT1-N2; RT1-N3; RT1-T24-1
rno05203	Viral carcinogenesis	25	8.6559e-07	2.7879	Ccnd1; Ccnd2; Cdc20; Cdk1; Cdkn1a; Cdkn2a; Egr2; Egr3; Hist1h2bo; Hist3h2ba; Jak3; Jun; Mapkapk2; RT1-A2; RT1-CE10; RT1-CE2; RT1-CE3; RT1-CE4; RT1-CE5; RT1-M6-1; RT1-M6-2; RT1-N2; RT1-N3; RT1-T24-1; Traf5
rno04612	Antigen processing and presentation	14	5.93957e-06	3.60928	RT1-A2; RT1-Ba; RT1-CE10; RT1-CE2; RT1-CE3; RT1-CE4; RT1-CE5; RT1-Db1; RT1-M6-1; RT1-M6-2; RT1-N2; RT1-N3; RT1-T24-1; Tap2
rno04514	Cell adhesion molecules (CAMs)	20	6.5488e-06	2.83739	Cd86; Cldn1; Cntn1; Cntnap2; L1cam; Ncam2; PVR; RT1-A2; RT1-Ba; RT1-CE10; RT1-CE2; RT1-CE3; RT1-CE4; RT1-CE5; RT1-Db1; RT1-M6-1; RT1-M6-2; RT1-N2; RT1-N3; RT1-T24-1
rno05168	Herpes simplex infection	22	1.23184e-05	2.58564	Arntl; Cdk1; Fos; Ifit1bl; Ikbke; Jun; Per1; RT1-A2; RT1-Ba; RT1-CE10; RT1-CE2; RT1-CE3; RT1-CE4; RT1-CE5; RT1-Db1; RT1-M6-1; RT1-M6-2; RT1-N2; RT1-N3; RT1-T24-1; Tap2; Traf5
rno04218	Cellular senescence	20	2.66979e-05	2.59199	Ccnd1; Ccnd2; Cdk1; Cdkn1a; Cdkn2a; E2f2; Foxo3; Mapkapk2; Mras; RT1-A2; RT1-CE10; RT1-CE2; RT1-CE3; RT1-CE4; RT1-CE5; RT1-M6-1; RT1-M6-2; RT1-N2; RT1-N3; RT1-T24-1
rno04145	Phagosome	20	2.66979e-05	2.59199	Cd36; Cybb; Fcgr3a; Nos1; RT1-A2; RT1-Ba; RT1-CE10; RT1-CE2; RT1-CE3; RT1-CE4; RT1-CE5; RT1-Db1; RT1-M6-1; RT1-M6-2; RT1-N2; RT1-N3; RT1-T24-1; Tap2; Thbs4; Tuba3b
rno00900	Terpenoid backbone biosynthesis	6	2.83438e-05	6.25458	Acat2; Fdps; Hmgcs1; Idi1; Mvd; Pmvk
rno05167	Kaposi's sarcoma-associated herpesvirus infection	21	4.44452e-05	2.44415	Ccnd1; Cd86; Cdkn1a; Cxcl1; Cxcl2; E2f2; Fos; Ikbke; Jun; Mapkapk2; RT1-A2; RT1-CE10; RT1-CE2; RT1-CE3; RT1-CE4; RT1-CE5; RT1-M6-1; RT1-M6-2; RT1-N2; RT1-N3; RT1-T24-1
rno04115	p53 signaling pathway	10	7.71476e-05	3.63271	Ccnd1; Ccnd2; Cdk1; Cdkn1a; Cdkn2a; Gtse1; Rprm; Rrm2; Sesn2; Tp73
rno05165	Human papillomavirus infection	29	8.04158e-05	2.03901	Apc2; Axin2; Ccnd1; Ccnd2; Cdkn1a; Chad; Col1a2; Fzd1; Hey2; Ikbke; Irf1; Jag1; Lamc2; Maml3; NEWGENE_621351; Ppp2r2b; RT1-A2; RT1-CE10; RT1-CE2; RT1-CE3; RT1-CE4; RT1-CE5; RT1-M6-1; RT1-M6-2; RT1-N2; RT1-N3; RT1-T24-1; Thbs4; Wnt4
rno04917	Prolactin signaling pathway	10	0.000173575	3.32999	Ccnd1; Ccnd2; Cish; Fos; Foxo3; Gck; Irf1; Prlr; Socs2; Tnfrsf11a
rno04151	PI3K-Akt signaling pathway	27	0.00038112	1.91523	Bcl2l11; Ccnd1; Ccnd2; Cdkn1a; Chad; Col1a2; Csf3r; Ddit4; Efna1; Efna5; Fgf21; Flt4; Foxo3; Il7; Irs1; Jak3; Lamc2; NEWGENE_621351; Ngf; Ntf3; Ntrk2; Pdgfd; Ppp2r2b; Prlr; Sgk1; Sgk2; Thbs4
rno00040	Pentose and glucuronate interconversions	6	0.000418557	4.23104	Akr1b7; RGD1559459; Ugp2; Ugt1a2; Ugt2b17; Ugt2b7

## Sheet: L_K vs L_H
Supplementary file 14 (2). The pathway analysis (TOP 20) based on DEGs in liver between 2-DG treated healthy rats (L-K) and healthy rats (L-H)
id	term	ListHits	pval	Enrichment_score	Gene
rno04115	p53 signaling pathway	15	5.87666e-08	4.71117	Bbc3; Ccnd2; Ccne1; Cdkn1a; Gadd45a; Gadd45b; Gadd45g; Gtse1; Mdm2; Pmaip1; Rprm; Serpine1; Sesn1; Sesn2; Thbs1
rno04068	FoxO signaling pathway	21	2.78827e-07	3.29782	Bcl2l11; Bcl6; Ccnd2; Cdkn1a; Egfr; Fbxo32; Foxo1; Foxo3; G6pc; Gadd45a; Gadd45b; Gadd45g; Homer3; Il10; Irs1; Irs2; Klf2; Mdm2; Plk3; Sgk1; Tgfb3
rno05226	Gastric cancer	22	6.17687e-07	3.06068	Abcb1b; Apc2; Axin2; Bcl2; Ccne1; Cdh17; Cdkn1a; Egfr; Fgf21; Fgf7; Fzd1; Fzd3; Fzd5; Gadd45a; Gadd45b; Gadd45g; Lrp6; Myc; Rb1; Rxra; Tgfb3; Wnt2b
rno05166	HTLV-I infection	32	1.90724e-06	2.34393	Adcy1; Apc2; Atf3; Ccnd2; Cd3e; Cdkn1a; Cdkn2c; Crem; Egr1; Fzd1; Fzd3; Fzd5; Il15; Itgb2; Map3k14; Myc; Nfatc4; Nfkbia; RGD1560020_predicted; RT1-A1; RT1-CE3; RT1-DMb; RT1-M6-1; RT1-M6-2; RT1-N2; RT1-N3; RT1-O1; RT1-T24-3; Rb1; Tgfb3; Tp53inp1; Wnt2b
rno05202	Transcriptional misregulation in cancers	23	2.2831e-06	2.77192	Bcl11b; Bcl6; Ccnd2; Cd86; Cdkn1a; Cdkn2c; Cebpb; Fev; Foxo1; Gadd45a; Gadd45b; Gadd45g; Hist1h2ail1; Hpgd; Mdm2; Mmp3; Myc; Nfkbiz; Nr4a3; Ntrk1; Prom1; Rel; Rxra
rno04218	Cellular senescence	23	8.30793e-06	2.57714	Ccnd2; Ccne1; Cdkn1a; Foxo1; Foxo3; Gadd45a; Gadd45b; Gadd45g; Mapkapk2; Mdm2; Myc; Nfatc4; RT1-A1; RT1-CE3; RT1-M6-1; RT1-M6-2; RT1-N2; RT1-N3; RT1-O1; RT1-T24-3; Rb1; Serpine1; Tgfb3
rno05210	Colorectal cancer	14	1.47676e-05	3.33573	Apc2; Axin2; Bbc3; Bcl2; Bcl2l11; Birc5; Cdkn1a; Egfr; Gadd45a; Gadd45b; Gadd45g; Myc; Pmaip1; Tgfb3
rno04145	Phagosome	22	2.58414e-05	2.46509	Atp6v0a4; Cd36; Clec7a; Itgb2; Itgb3; Marco; Mbl2; RT1-A1; RT1-CE3; RT1-DMb; RT1-M6-1; RT1-M6-2; RT1-N2; RT1-N3; RT1-O1; RT1-T24-3; Thbs1; Tlr6; Tuba1c; Tuba3b; Tuba4a; Tubb2a
rno00830	Retinol metabolism	13	2.76401e-05	3.3269	Adh6; Aldh1a1; Aldh1a7; Aox1; Aox3; Cyp26b1; Cyp26c1; Cyp2b1; Cyp2c12; Cyp2c24; Cyp4a3; RGD1559459; Ugt2b7
rno05224	Breast cancer	18	6.98789e-05	2.55565	Apc2; Axin2; Cdkn1a; Dll1; Egfr; Fgf21; Fgf7; Fzd1; Fzd3; Fzd5; Gadd45a; Gadd45b; Gadd45g; Jag1; Lrp6; Myc; Rb1; Wnt2b
rno04210	Apoptosis	17	7.11723e-05	2.62982	Bbc3; Bcl2; Bcl2l11; Birc5; Casp12; Csf2rb; Gadd45a; Gadd45b; Gadd45g; Map3k14; Nfkbia; Ngf; Ntrk1; Pmaip1; Tuba1c; Tuba3b; Tuba4a
rno05330	Allograft rejection	11	8.37413e-05	3.35325	Cd86; Il10; RT1-A1; RT1-CE3; RT1-DMb; RT1-M6-1; RT1-M6-2; RT1-N2; RT1-N3; RT1-O1; RT1-T24-3
rno04630	Jak-STAT signaling pathway	18	0.000121009	2.45477	Aox1; Aox3; Bcl2; Ccnd2; Cdkn1a; Cish; Csf2rb; Egfr; Gfap; Il10; Il13ra1; Il15; Il6r; Lepr; Myc; Osm; Pim1; Socs2
rno05217	Basal cell carcinoma	10	0.000134888	3.39822	Apc2; Axin2; Cdkn1a; Fzd1; Fzd3; Fzd5; Gadd45a; Gadd45b; Gadd45g; Wnt2b
rno04514	Cell adhesion molecules (CAMs)	19	0.000172606	2.3305	Cd86; Cldn1; Cldn4; Cldn8; Itgb2; Itgb8; Mag; Ncam2; PVR; RT1-A1; RT1-CE3; RT1-DMb; RT1-M6-1; RT1-M6-2; RT1-N2; RT1-N3; RT1-O1; RT1-T24-3; Sdc4
rno04940	Type I diabetes mellitus	11	0.000194242	3.08136	Cd86; Cpe; RT1-A1; RT1-CE3; RT1-DMb; RT1-M6-1; RT1-M6-2; RT1-N2; RT1-N3; RT1-O1; RT1-T24-3
rno05320	Autoimmune thyroid disease	11	0.00022138	3.04028	Cd86; Il10; RT1-A1; RT1-CE3; RT1-DMb; RT1-M6-1; RT1-M6-2; RT1-N2; RT1-N3; RT1-O1; RT1-T24-3
rno05332	Graft-versus-host disease	10	0.000242778	3.1891	Cd86; RT1-A1; RT1-CE3; RT1-DMb; RT1-M6-1; RT1-M6-2; RT1-N2; RT1-N3; RT1-O1; RT1-T24-3
rno05203	Viral carcinogenesis	22	0.000264261	2.12112	Ccnd2; Ccne1; Cdkn1a; Ddx3y; Egr3; Hdac9; Mapkapk2; Mdm2; Nfkbia; Pmaip1; RGD1562378; RT1-A1; RT1-CE3; RT1-M6-1; RT1-M6-2; RT1-N2; RT1-N3; RT1-O1; RT1-T24-3; Rb1; Rel; Scin
rno00590	Arachidonic acid metabolism	11	0.000285441	2.96131	Alox15; Cyp2b1; Cyp2c12; Cyp2c24; Cyp4a3; Ephx2; Ltc4s; Pla2g2a; Pla2g2d; Pla2g4b; Ptgis

## Sheet: L_T vs L_C
Supplementary file 14 (3). The pathway analysis (TOP 20) based on DEGs in liver between 2-DG treated CIA rats (L-T) and CIA rats (L-C)
id	term	ListHits	pval	Enrichment_score	Gene
rno04115	p53 signaling pathway	10	4.38685e-05	3.86558	Ccnb1; Ccnb2; Ccnd1; Cdk1; Cdkn1a; Cdkn2a; Rprm; Rrm2; Rrm2b; Sfn
rno03320	PPAR signaling pathway	11	5.84181e-05	3.50801	Aqp7; Cd36; Cyp7a1; Fabp2; Fabp4; Me1; Olr1; Plin2; Plin5; Ppard; Rxra
rno00100	Steroid biosynthesis	5	6.08344e-05	6.7139	Dhcr24; Hsd17b7; Lss; Msmo1; Sqle
rno04110	Cell cycle	14	9.40913e-05	2.88048	Abl1; Ccna2; Ccnb1; Ccnb2; Ccnd1; Cdc6; Cdk1; Cdkn1a; Cdkn2a; Mcm5; Mcm6; Plk1; Pttg1; Sfn
rno04710	Circadian rhythm	6	0.000124157	5.10256	Arntl; Bhlhe41; Npas2; Per2; Per3; Prkag3
rno04975	Fat digestion and absorption	7	0.000130721	4.46474	Abcg5; Abcg8; Acat2; Cd36; Fabp2; Pla2g1b; Pla2g2d
rno00140	Steroid hormone biosynthesis	10	0.000262432	3.1891	Cyp17a1; Cyp1a1; Cyp1a2; Cyp2c24; Cyp3a2; Cyp3a9; Cyp7a1; Hsd17b2; Hsd17b7; Ugt1a2
rno04060	Cytokine-cytokine receptor interaction	20	0.000538911	2.09982	Ackr3; Bmp7; Ccl2; Ccl24; Ccl3; Cxcl10; Cxcl13; Cxcl2; Flt4; Ifnlr1; Il17b; Il1r2; Inhbb; Ngfr; Osm; Pf4; Tnfrsf12a; Tnfrsf21; Tnfrsf9; Tnfsf18
rno00480	Glutathione metabolism	8	0.000558843	3.34594	G6pd; Ggt1; Gstm3; Gstm6; Nat8; Nat8f3; Rrm2; Rrm2b
rno05204	Chemical carcinogenesis	10	0.000668577	2.86661	Adh4; Adh7; Cyp1a1; Cyp1a2; Cyp2c24; Cyp3a2; Cyp3a9; Gstm3; Gstm6; Ugt1a2
rno00591	Linoleic acid metabolism	6	0.000692788	3.92505	Cyp1a2; Cyp2c24; Cyp3a2; Cyp3a9; Pla2g1b; Pla2g2d
rno05132	Salmonella infection	9	0.00106699	2.87019	Ccl3; Cxcl2; Flnb; Fos; Jun; Klc3; Nlrc4; Nos2; Tlr5
rno04934	Cushing's syndrome	14	0.00114556	2.28961	Apc2; Axin2; Ccnd1; Cdkn1a; Cdkn2a; Creb3l2; Cyp17a1; Kcnk3; Ldlr; NEWGENE_621802; Nceh1; Pde11a; Wnt2; Wnt9b
rno00830	Retinol metabolism	9	0.00117597	2.83476	Adh4; Adh7; Aldh1a7; Cyp1a1; Cyp1a2; Cyp2c24; Cyp3a2; Cyp3a9; Ugt1a2
rno05166	HTLV-I infection	21	0.00163465	1.89318	Apc2; Ccnb2; Ccnd1; Cdkn1a; Cdkn2a; Egr1; Egr2; Fos; Il1r2; Jun; Mras; Nfatc4; Pttg1; RT1-Ba; RT1-CE10; RT1-CE2; RT1-CE5; RT1-N2; RT1-N3; Wnt2; Wnt9b
rno00380	Tryptophan metabolism	6	0.00167152	3.40171	Acat2; Aoc1; Cyp1a1; Cyp1a2; Inmt; Ogdhl
rno04976	Bile secretion	8	0.00170348	2.87468	Abcg5; Abcg8; Cyp7a1; Hmgcr; Ldlr; Nceh1; Rxra; Slco1a5
rno05224	Breast cancer	13	0.00170431	2.27169	Apc2; Axin2; Ccnd1; Cdkn1a; Fgf23; Flt4; Fos; Hey1; Hey2; Jun; Notch4; Wnt2; Wnt9b
rno04218	Cellular senescence	15	0.00241234	2.06861	Ccna2; Ccnb1; Ccnb2; Ccnd1; Cdk1; Cdkn1a; Cdkn2a; Mras; Nfatc4; RT1-CE10; RT1-CE2; RT1-CE5; RT1-N2; RT1-N3; Zfp36l1
rno05168	Herpes simplex infection	16	0.00264704	2.00101	Arntl; Ccl2; Cdk1; Fos; Hcfc1; Irf7; Jun; Per2; Per3; RT1-Ba; RT1-CE10; RT1-CE2; RT1-CE5; RT1-N2; RT1-N3; Tap2

## Sheet: L_T vs L_K
Supplementary file 14 (4). The pathway analysis (TOP 20) based on DEGs between 2-DG treated CIA rats (L-T) and l2-DG treated healthy rats (L-K)
id	term	ListHits	pval	Enrichment_score	Gene
rno05144	Malaria	16	3.95409e-09	5.16883	Ackr1; Ccl2; Cd36; Gypa; Hba-a1; Hba1; Hba2; Hbb; Hbb-b1; Il10; Il1b; Sele; Tgfb3; Thbs1; Thbs3; Tlr4
rno00830	Retinol metabolism	18	7.26363e-08	3.94841	Adh4; Adh6; Aldh1a1; Aox3; Cyp1a1; Cyp26a1; Cyp26b1; Cyp26c1; Cyp2b1; Cyp2c12; Cyp2c24; Cyp3a2; Cyp3a9; Cyp4a2; Ugt1a1; Ugt2b1; Ugt2b17; Ugt2b7
rno04110	Cell cycle	23	7.54402e-08	3.29565	Bub1; Bub1b; Ccna2; Ccnb1; Ccnb2; Ccnb3; Cdc25b; Cdc45; Cdk1; Cdkn1a; Cdkn2b; E2f2; Espl1; Gadd45g; Mcm3; Mcm5; Mcm6; Mdm2; Myc; Plk1; Sfn; Tgfb3; Ttk
rno05204	Chemical carcinogenesis	17	1.68165e-06	3.39386	Adh4; Adh6; Cyp1a1; Cyp2b1; Cyp2c12; Cyp2c24; Cyp2e1; Cyp3a2; Cyp3a9; Gsta3; Gstm3; Gstm6; Ptgs2; Ugt1a1; Ugt2b1; Ugt2b17; Ugt2b7
rno04060	Cytokine-cytokine receptor interaction	32	1.88573e-06	2.3398	Ackr3; Amhr2; Bmp7; Ccl2; Ccl22; Ccl3; Ccr1; Csf2rb; Csf3r; Cxcl1; Cxcl10; Cxcl2; Egf; Ifnlr1; Il10; Il17b; Il17rb; Il1b; Il1r2; Il7; Inhba; Inhbb; Lepr; Ngfr; Osm; Pdgfb; Pdgfc; Pf4; Prlr; Tgfb3; Tnfrsf12a; Tnfsf18
rno00982	Drug metabolism - cytochrome P450	14	4.8507e-06	3.60507	Adh4; Adh6; Aox3; Cyp2e1; Fmo1; Fmo3; Fmo5; Gsta3; Gstm3; Gstm6; Ugt1a1; Ugt2b1; Ugt2b17; Ugt2b7
rno04115	p53 signaling pathway	13	1.35775e-05	3.49973	Ccnb1; Ccnb2; Cdk1; Cdkn1a; Gadd45g; Mdm2; Pmaip1; Rprm; Rrm2; Serpine1; Sesn2; Sfn; Thbs1
rno05143	African trypanosomiasis	9	1.4809e-05	4.56888	Apoa1; Hba-a1; Hba1; Hba2; Hbb; Hbb-b1; Il10; Il1b; Sele
rno04152	AMPK signaling pathway	19	1.51087e-05	2.74463	Acaca; Acacb; Camkk2; Ccna2; Cd36; Creb5; Fasn; Fbp2; G6pc; Irs2; Irs3; Lepr; Lipe; Pfkfb1; Pfkfb3; Ppargc1a; Ppp2r2b; Prkag3; Scd
rno00980	Metabolism of xenobiotics by cytochrome P450	13	1.94848e-05	3.3968	Adh4; Adh6; Akr1c1; Akr7a3; Cyp1a1; Cyp2e1; Gsta3; Gstm3; Gstm6; Ugt1a1; Ugt2b1; Ugt2b17; Ugt2b7
rno03320	PPAR signaling pathway	14	3.20443e-05	3.10938	Acsl5; Angptl4; Apoa1; Aqp7; Cd36; Cyp4a2; Dbi; Fabp2; Fabp5; Me1; Olr1; Plin2; Ppard; Scd
rno04068	FoxO signaling pathway	19	4.35155e-05	2.55749	Agap2; Bcl6; Ccnb1; Ccnb2; Ccnb3; Cdkn1a; Cdkn2b; Egf; G6pc; Gadd45g; Il10; Irs2; Irs3; Klf2; Mdm2; Plk1; Prkag3; Sgk1; Tgfb3
rno00040	Pentose and glucuronate interconversions	8	7.7546e-05	4.18067	Akr1b7; Akr1b8; Cryl1; Ugp2; Ugt1a1; Ugt2b1; Ugt2b17; Ugt2b7
rno00590	Arachidonic acid metabolism	13	8.33374e-05	2.99977	Alox15; Cyp2b1; Cyp2c12; Cyp2c24; Cyp2e1; Cyp4a2; Cyp4f18; Ephx2; Ggt1; Ltc4s; Pla2g2d; Ptgis; Ptgs2
rno05226	Gastric cancer	20	8.36738e-05	2.38495	Abcb1b; Axin2; Cdh17; Cdkn1a; Cdkn2b; E2f2; Egf; Fgf23; Fgf7; Fzd3; Gadd45g; Myc; Rarb; Tgfb3; Wnt16; Wnt2; Wnt5a; Wnt7a; Wnt9a; Wnt9b
rno05217	Basal cell carcinoma	11	0.000121685	3.20404	Axin2; Bmp4; Cdkn1a; Fzd3; Gadd45g; Wnt16; Wnt2; Wnt5a; Wnt7a; Wnt9a; Wnt9b
rno00480	Glutathione metabolism	11	0.000121685	3.20404	G6pd; Gclm; Ggt1; Gsta3; Gstm3; Gstm6; Nat8; Nat8f3; Nat8f4; Pgd; Rrm2
rno00140	Steroid hormone biosynthesis	13	0.00012813	2.88728	Akr1c1; Cyp1a1; Cyp2b1; Cyp2c12; Cyp2c24; Cyp2e1; Cyp3a2; Cyp3a9; Hsd17b2; Ugt1a1; Ugt2b1; Ugt2b17; Ugt2b7
rno04710	Circadian rhythm	7	0.000184342	4.14583	Arntl; Bhlhe41; Nr1d1; Per1; Per2; Per3; Prkag3
rno04350	TGF-beta signaling pathway	13	0.0002193	2.74979	Amhr2; Bambi; Bmp4; Bmp7; Cdkn2b; Fst; Inhba; Inhbb; Myc; Smad7; Tgfb3; Tgif1; Thbs1
