# Supplementary material for: 2-Deoxy-D-glucose Alleviates Collagen-Induced Arthritis of Rats and Is Accompanied by Metabolic Regulation of the Spleen and Liver
Source: Front Immunol. 2021 Sep 1;12:713799. doi: 10.3389/fimmu.2021.713799 (PMC8440946; doi:10.3389/fimmu.2021.713799)
Supplement: Supplementary File 1 — Gating strategy for identifying immune cell types. (A) FSC/SSC gating was used to identify lymphocytes. (B) The CD3 and CD8/CD4/CD45RA/CD161 bivariate analysis identified the CD8+ T, CD4+ T, CD3- CD45RA+ B fractions, respectively. FSC means forward scatter, and SSC means side scatter. [file DataSheet_1.zip › supplementary files/Supplementary file 17 DEG enrichment pathway in spleen V8.xls]

## Sheet: S_C vs S_H
Supplementary file 17 (1). The pathway analysis (TOP 20) based on DEGs in spleen between healthy rats (S-H) and CIA rats (S-C)
id	term	ListHits	pval	Enrichment_score	Gene
rno00140	Steroid hormone biosynthesis	37	5.04845e-24	6.89419	Akr1c3; Akr1d1; Cyp11b2; Cyp1a2; Cyp2b1; Cyp2b2; Cyp2b3; Cyp2c11; Cyp2c12; Cyp2c13; Cyp2c22; Cyp2c23; Cyp2c6v1; Cyp2c7; Cyp2d2; Cyp2d3; Cyp2d5; Cyp2e1; Cyp3a18; Cyp3a2; Cyp3a23/3a1; Cyp3a62; Cyp3a9; Cyp7a1; Hsd17b2; Hsd17b6; Hsd3b5; Lrtomt; Srd5a1; Sult2b1; Ugt1a1; Ugt2b1; Ugt2b10; Ugt2b17; Ugt2b35; Ugt2b37; ste2
rno00830	Retinol metabolism	34	1.63761e-20	6.25699	Adh6; Bco1; Cyp1a2; Cyp2a1; Cyp2a2; Cyp2b1; Cyp2b2; Cyp2b3; Cyp2c11; Cyp2c12; Cyp2c13; Cyp2c22; Cyp2c23; Cyp2c6v1; Cyp2c7; Cyp2s1; Cyp3a18; Cyp3a2; Cyp3a23/3a1; Cyp3a62; Cyp3a9; Cyp4a1; Cyp4a2; Cyp4a3; Cyp4a8; Hsd17b6; Rdh5; Rdh7; Ugt1a1; Ugt2b1; Ugt2b10; Ugt2b17; Ugt2b35; Ugt2b37
rno04610	Complement and coagulation cascades	31	1.88865e-17	5.70491	C3; C4bpa; C4bpb; C5; C6; C8a; C8b; C9; Cfh; Cfi; Cpb2; F11; F12; F13b; F2; F9; Fga; Fgb; Fgg; Klkb1; Kng1; Kng1l1; Mbl1; Plg; Proc; Serpina1; Serpina5; Serpinc1; Serpind1; Serpinf2; Vtn
rno05204	Chemical carcinogenesis	30	3.95078e-15	5.02462	Adh6; Cyp1a2; Cyp2b1; Cyp2b2; Cyp2b3; Cyp2c11; Cyp2c12; Cyp2c13; Cyp2c22; Cyp2c23; Cyp2c6v1; Cyp2c7; Cyp2e1; Cyp3a18; Cyp3a2; Cyp3a23/3a1; Cyp3a62; Cyp3a9; Gsta4; Gsta5; Gstm3; Hpgds; Mgst1; Mgst3; Ugt1a1; Ugt2b1; Ugt2b10; Ugt2b17; Ugt2b35; Ugt2b37
rno00591	Linoleic acid metabolism	17	9.50143e-12	6.49765	Alox15; Cyp1a2; Cyp2c11; Cyp2c12; Cyp2c13; Cyp2c22; Cyp2c23; Cyp2c6v1; Cyp2c7; Cyp2e1; Cyp3a18; Cyp3a2; Cyp3a23/3a1; Cyp3a62; Cyp3a9; Pla2g12b; Pla2g2f
rno00590	Arachidonic acid metabolism	24	1.14978e-11	4.64614	Alox15; Alox5; Cyp2b1; Cyp2b2; Cyp2b3; Cyp2c11; Cyp2c12; Cyp2c13; Cyp2c22; Cyp2c23; Cyp2c6v1; Cyp2c7; Cyp2e1; Cyp4a1; Cyp4a2; Cyp4a3; Cyp4a8; Cyp4f1; Cyp4f18; Ephx2; Hpgds; Pla2g12b; Pla2g2f; Ptgis
rno05322	Systemic lupus erythematosus	25	4.14708e-10	3.88187	C3; C5; C6; C8a; C8b; C9; Hist1h2af; Hist1h2ah; Hist1h2ail1; Hist1h2ak; Hist1h2an; Hist1h2bd; Hist1h2bf; Hist1h2bk; Hist1h2bl; Hist1h3a; Hist2h2ab; Hist2h2ac; Hist2h3c2; Hist2h4; Hist3h2ba; Mcpt8l2; RGD1562378; RT1-Db1; RT1-Ha
rno03320	PPAR signaling pathway	22	1.19072e-09	4.09925	Acaa1b; Acox2; Acsl1; Apoa1; Apoa2; Apoa5; Apoc3; Cyp4a1; Cyp4a2; Cyp4a3; Cyp4a8; Cyp7a1; Cyp8b1; Fabp1; Fabp7; Pck1; Pck2; Plin5; RGD1565355; Scd; Slc27a2; Slc27a5
rno00860	Porphyrin and chlorophyll metabolism	15	2.88802e-09	5.45355	Alad; Alas2; Blvrb; Cpox; Fech; Fxn; Hmbs; Ugt1a1; Ugt2b1; Ugt2b10; Ugt2b17; Ugt2b35; Ugt2b37; Urod; Uros
rno00983	Drug metabolism - other enzymes	22	9.11462e-09	3.72659	Ces1c; Ces1d; Ces1f; Ces2a; Ces2h; Cyp2e1; Dpys; Dut; Gsta4; Gsta5; Gstm3; Mgst1; Mgst3; Rrm2; Tk1; Ugt1a1; Ugt2b1; Ugt2b10; Ugt2b17; Ugt2b35; Ugt2b37; Upb1
rno00980	Metabolism of xenobiotics by cytochrome P450	18	5.60653e-08	3.9458	Adh6; Akr7a3; Cyp1a2; Cyp2e1; Cyp2f4; Cyp2s1; Gsta4; Gsta5; Gstm3; Hpgds; Mgst1; Mgst3; Ugt1a1; Ugt2b1; Ugt2b10; Ugt2b17; Ugt2b35; Ugt2b37
rno04979	Cholesterol metabolism	15	7.81915e-08	4.47191	Angptl3; Angptl8; Apoa1; Apoa2; Apoa4; Apob; Apoc1; Apoc2; Apoc3; Apoh; Cyp7a1; Lcat; Lipc; Pcsk9; RGD1565355
rno00120	Primary bile acid biosynthesis	8	1.92605e-07	7.45318	Acox2; Akr1d1; Baat; Cyp39a1; Cyp7a1; Cyp8b1; Hsd3b7; Slc27a5
rno04976	Bile secretion	17	6.24228e-07	3.56913	Adcy1; Aqp1; Aqp8; Aqp9; Baat; Car2; Cyp7a1; Nr1h4; Sctr; Slc10a1; Slc22a1; Slc22a7; Slc22a8; Slc27a5; Slco1a2; Slco1b2; Ugt2b35
rno00053	Ascorbate and aldarate metabolism	9	5.05289e-06	4.96879	Aldh1b1; Gulo; Rgn; Ugt1a1; Ugt2b1; Ugt2b10; Ugt2b17; Ugt2b35; Ugt2b37
rno00982	Drug metabolism - cytochrome P450	15	9.19257e-06	3.24051	Adh6; Cyp1a2; Cyp2e1; Gsta4; Gsta5; Gstm3; Hpgds; Mgst1; Mgst3; Ugt1a1; Ugt2b1; Ugt2b10; Ugt2b17; Ugt2b35; Ugt2b37
rno05144	Malaria	13	1.05804e-05	3.52332	Ackr1; Ccl2; Csf3; Gypa; Gypc; Hba1; Hba2; Hbb; Hbb-b1; Il6; RGD1565355; Selp; Thbs4
rno00260	Glycine, serine and threonine metabolism	10	2.54355e-05	3.92273	Agxt; Agxt2; Alas2; Bhmt; Bpgm; Chdh; Cth; Dmgdh; Gnmt; Pipox
rno00910	Nitrogen metabolism	6	6.32327e-05	5.26107	Ca5a; Car1; Car12; Car2; Car3; Cps1
rno05150	Staphylococcus aureus infection	11	8.45856e-05	3.2794	C3; C5; Cfh; Cfi; Fcar; Fgg; Mbl1; Plg; RT1-Db1; RT1-Ha; Selp

## Sheet: S_K vs S_H
Supplementary file 17 (2).The pathway analysis (TOP 20) based on DEGs in spleen between healthy rats (S-H) and 2-DG treated healthy rats (S-K)
id	term	ListHits	pval	Enrichment_score	Gene
rno04610	Complement and coagulation cascades	41	2.85554e-28	7.47521	C1r; C3; C4bpa; C4bpb; C5; C6; C7; C8a; C8b; C9; Cfb; Cfh; Cfi; Cpb2; F11; F12; F13b; F2; F2r; F9; Fga; Fgb; Fgg; Klkb1; Kng1; Kng1l1; Masp1; Mbl1; Plau; Plaur; Plg; Proc; Procr; Serpina1; Serpinb2; Serpinc1; Serpind1; Serpine1; Serpinf2; Vsig4; Vtn
rno00830	Retinol metabolism	39	6.61997e-26	7.11056	Adh1; Adh4; Adh6; Adh7; Aldh1a1; Aldh1a2; Aox3; Bco1; Cyp1a2; Cyp26a1; Cyp2a1; Cyp2a2; Cyp2b2; Cyp2b3; Cyp2c11; Cyp2c12; Cyp2c13; Cyp2c22; Cyp2c23; Cyp2c6v1; Cyp2c7; Cyp2s1; Cyp3a18; Cyp3a2; Cyp4a1; Cyp4a2; Cyp4a3; Dgat1; Hsd17b6; Rdh16; Rdh5; Rdh7; Ugt1a1; Ugt2a3; Ugt2b1; Ugt2b10; Ugt2b17; Ugt2b35; Ugt2b37
rno05204	Chemical carcinogenesis	37	8.33827e-22	6.13954	Adh1; Adh4; Adh6; Adh7; Aldh1a3; Chrna7; Cyp1a2; Cyp1b1; Cyp2b2; Cyp2b3; Cyp2c11; Cyp2c12; Cyp2c13; Cyp2c22; Cyp2c23; Cyp2c6v1; Cyp2c7; Cyp2e1; Cyp3a18; Cyp3a2; Gsta2; Gsta5; Gstm2; Gstm3; Gstm7; Hsd11b1; Mgst1; Mgst2; Sult1a1; Sult2a1; Ugt1a1; Ugt2a3; Ugt2b1; Ugt2b10; Ugt2b17; Ugt2b35; Ugt2b37
rno00140	Steroid hormone biosynthesis	32	1.5954e-18	5.90724	Akr1c1; Akr1d1; Cyp1a2; Cyp1b1; Cyp2b2; Cyp2b3; Cyp2c11; Cyp2c12; Cyp2c13; Cyp2c22; Cyp2c23; Cyp2c6v1; Cyp2c7; Cyp2d2; Cyp2d3; Cyp2d5; Cyp2e1; Cyp3a18; Cyp3a2; Cyp7a1; Hsd11b1; Hsd17b2; Hsd17b6; Hsd3b5; Ugt1a1; Ugt2a3; Ugt2b1; Ugt2b10; Ugt2b17; Ugt2b35; Ugt2b37; ste2
rno00980	Metabolism of xenobiotics by cytochrome P450	27	7.11034e-16	5.8638	Adh1; Adh4; Adh6; Adh7; Akr1c1; Aldh1a3; Cyp1a2; Cyp1b1; Cyp2e1; Cyp2f4; Cyp2s1; Gsta2; Gsta5; Gstm2; Gstm3; Gstm7; Hsd11b1; Mgst1; Mgst2; Sult2a1; Ugt1a1; Ugt2a3; Ugt2b1; Ugt2b10; Ugt2b17; Ugt2b35; Ugt2b37
rno00982	Drug metabolism - cytochrome P450	26	1.08558e-14	5.56479	Adh1; Adh4; Adh6; Adh7; Aldh1a3; Aox3; Cyp1a2; Cyp2e1; Fmo1; Fmo2; Fmo3; Gsta2; Gsta5; Gstm2; Gstm3; Gstm7; Maob; Mgst1; Mgst2; Ugt1a1; Ugt2a3; Ugt2b1; Ugt2b10; Ugt2b17; Ugt2b35; Ugt2b37
rno00983	Drug metabolism - other enzymes	27	1.44033e-12	4.53112	Ces1c; Ces1d; Ces1f; Ces2; Ces2a; Ces2h; Cyp2e1; Dpyd; Dpys; Gsta2; Gsta5; Gstm2; Gstm3; Gstm7; Mgst1; Mgst2; Mpo; Ugt1a1; Ugt2a3; Ugt2b1; Ugt2b10; Ugt2b17; Ugt2b35; Ugt2b37; Upb1; Upp1; Upp2
rno00590	Arachidonic acid metabolism	22	6.17111e-10	4.21945	Cyp2b2; Cyp2b3; Cyp2c11; Cyp2c12; Cyp2c13; Cyp2c22; Cyp2c23; Cyp2c6v1; Cyp2c7; Cyp2e1; Cyp2j10; Cyp2j4; Cyp4a1; Cyp4a2; Cyp4a3; Cyp4f1; Cyp4f6; Ephx2; Ltc4s; Pla2g12b; Pla2g2f; Ptgis
rno00591	Linoleic acid metabolism	15	1.37453e-09	5.68003	Cyp1a2; Cyp2c11; Cyp2c12; Cyp2c13; Cyp2c22; Cyp2c23; Cyp2c6v1; Cyp2c7; Cyp2e1; Cyp2j10; Cyp2j4; Cyp3a18; Cyp3a2; Pla2g12b; Pla2g2f
rno00260	Glycine, serine and threonine metabolism	13	7.65582e-08	5.05224	Agxt; Agxt2; Bhmt; Cbs; Chdh; Cth; Dao; Dmgdh; Gldc; Gnmt; Maob; Pipox; Sardh
rno04979	Cholesterol metabolism	15	8.904e-08	4.43043	Angptl3; Angptl4; Angptl8; Apoa1; Apoa2; Apoa4; Apob; Apoc1; Apoc2; Apoc3; Apoh; Cyp7a1; Lipc; Pcsk9; Soat2
rno04976	Bile secretion	18	1.38915e-07	3.74402	Abcc2; Adcy1; Aqp8; Aqp9; Atp1a2; Baat; Cyp7a1; Nr1h4; Sctr; Slc10a1; Slc22a1; Slc22a7; Slc22a8; Slc27a5; Slco1a2; Slco1b2; Sult2a1; Ugt2b35
rno00360	Phenylalanine metabolism	9	1.85735e-07	6.64564	Aldh1a3; Ddc; Glyat; Glyatl1; Glyatl2; Hpd; Maob; Pah; Tat
rno00120	Primary bile acid biosynthesis	8	2.08712e-07	7.38404	Acox2; Akr1d1; Baat; Ch25h; Cyp39a1; Cyp7a1; Cyp8b1; Slc27a5
rno03320	PPAR signaling pathway	19	2.21354e-07	3.50742	Acox2; Acsbg1; Adipoq; Angptl4; Apoa1; Apoa2; Apoa5; Apoc3; Cyp4a1; Cyp4a2; Cyp4a3; Cyp7a1; Cyp8b1; Fabp1; Fabp7; Hmgcs2; Pck1; Slc27a2; Slc27a5
rno04060	Cytokine-cytokine receptor interaction	37	8.50798e-07	2.24864	Ccl2; Ccl20; Ccl28; Ccl7; Ccl9; Ccr4; Ccr8; Csf1; Csf3; Cxcl1; Cxcl10; Cxcl11; Cxcl14; Cxcl2; Cxcl6; Cxcr4; Egfr; Ghr; Hgf; Ifne; Il10; Il19; Il1r2; Il21; Il22; Il6; Inhbc; Inhbe; Lifr; Osmr; Ppbp; Tgfb3; Tnfrsf10b; Tnfrsf11b; Tnfsf15; Tnfsf18; Tnfsf4
rno00350	Tyrosine metabolism	11	4.36826e-06	4.27497	Adh1; Adh4; Adh6; Adh7; Aldh1a3; Aox3; Ddc; Hgd; Hpd; Maob; Tat
rno00053	Ascorbate and aldarate metabolism	9	5.49422e-06	4.9227	Gulo; Rgn; Ugt1a1; Ugt2a3; Ugt2b1; Ugt2b10; Ugt2b17; Ugt2b35; Ugt2b37
rno00220	Arginine biosynthesis	7	1.62713e-05	5.44087	Arg1; Ass1; Cps1; Gpt2; Nags; Nos2; Otc
rno05150	Staphylococcus aureus infection	12	1.88497e-05	3.54434	C1r; C3; C5; Cfb; Cfh; Cfi; Fcar; Fgg; Il10; Masp1; Mbl1; Plg

## Sheet: S_T vs S_C
Supplementary file 17 (3). The pathway analysis (TOP 20) based on DEGs in spleen between CIA rats (S-C) and 2-DG treated CIA rats (S-T)
id	term	ListHits	pval	Enrichment_score	Gene
rno00830	Retinol metabolism	48	6.05187e-24	4.5841	Adh1; Adh4; Adh6; Adh7; Aldh1a1; Aox1; Aox3; Bco1; Cyp1a2; Cyp26a1; Cyp26b1; Cyp2a1; Cyp2a2; Cyp2b1; Cyp2b2; Cyp2b3; Cyp2c11; Cyp2c12; Cyp2c13; Cyp2c22; Cyp2c23; Cyp2c6v1; Cyp2c7; Cyp2s1; Cyp3a18; Cyp3a2; Cyp3a23/3a1; Cyp3a9; Cyp4a1; Cyp4a2; Cyp4a3; Cyp4a8; Dhrs3; Hsd17b6; Lrat; RGD1559459; Rdh12; Rdh16; Rdh5; Rdh7; Ugt1a1; Ugt1a5; Ugt2a3; Ugt2b1; Ugt2b10; Ugt2b17; Ugt2b35; Ugt2b37
rno04610	Complement and coagulation cascades	47	6.35324e-23	4.4886	C1qa; C1qb; C1qc; C3; C3ar1; C4bpa; C4bpb; C5; C5ar1; C6; C7; C8a; C8b; C8g; C9; Cd46; Cd59; Cfb; Cfd; Cfh; Cfi; Cpb2; F10; F11; F12; F13b; F2; F3; F9; Fga; Fgb; Fgg; Klkb1; Kng1; Kng1l1; Mbl1; Mbl2; Plg; Proc; Pros1; Serpina1; Serpina5; Serpinc1; Serpind1; Serpinf2; Thbd; Vtn
rno05204	Chemical carcinogenesis	46	1.34158e-19	3.99821	Adh1; Adh4; Adh6; Adh7; Aldh1a3; Cyp1a2; Cyp2b1; Cyp2b2; Cyp2b3; Cyp2c11; Cyp2c12; Cyp2c13; Cyp2c22; Cyp2c23; Cyp2c6v1; Cyp2c7; Cyp2e1; Cyp3a18; Cyp3a2; Cyp3a23/3a1; Cyp3a9; Ephx1; Gsta2; Gsta4; Gsta5; Gstm1; Gstm2; Gstm3; Gstm7; Gsto2; Gstt1; Hpgds; Hsd11b1; Mgst1; Mgst3; RGD1559459; Sult1a1; Sult2a1; Ugt1a1; Ugt1a5; Ugt2a3; Ugt2b1; Ugt2b10; Ugt2b17; Ugt2b35; Ugt2b37
rno00140	Steroid hormone biosynthesis	43	2.4113e-19	4.15792	Akr1c1; Akr1c3; Akr1d1; Cyp11b2; Cyp17a1; Cyp1a2; Cyp21a1; Cyp2b1; Cyp2b2; Cyp2b3; Cyp2c11; Cyp2c12; Cyp2c13; Cyp2c22; Cyp2c23; Cyp2c6v1; Cyp2c7; Cyp2d2; Cyp2d3; Cyp2d5; Cyp2e1; Cyp3a18; Cyp3a2; Cyp3a23/3a1; Cyp3a9; Cyp7a1; Hsd11b1; Hsd17b2; Hsd17b6; Hsd3b5; Lrtomt; RGD1559459; Srd5a1; Sult2b1; Ugt1a1; Ugt1a5; Ugt2a3; Ugt2b1; Ugt2b10; Ugt2b17; Ugt2b35; Ugt2b37; ste2
rno00980	Metabolism of xenobiotics by cytochrome P450	36	2.93343e-16	4.09535	Adh1; Adh4; Adh6; Adh7; Akr1c1; Akr7a3; Aldh1a3; Cyp1a2; Cyp2e1; Cyp2f4; Cyp2s1; Dhdh; Ephx1; Gsta2; Gsta4; Gsta5; Gstm1; Gstm2; Gstm3; Gstm7; Gsto2; Gstt1; Hpgds; Hsd11b1; Mgst1; Mgst3; RGD1559459; Sult2a1; Ugt1a1; Ugt1a5; Ugt2a3; Ugt2b1; Ugt2b10; Ugt2b17; Ugt2b35; Ugt2b37
rno00982	Drug metabolism - cytochrome P450	34	3.23315e-14	3.81178	Adh1; Adh4; Adh6; Adh7; Aldh1a3; Aox1; Aox3; Cyp1a2; Cyp2e1; Fmo1; Fmo2; Fmo3; Gsta2; Gsta4; Gsta5; Gstm1; Gstm2; Gstm3; Gstm7; Gsto2; Gstt1; Hpgds; Maob; Mgst1; Mgst3; RGD1559459; Ugt1a1; Ugt1a5; Ugt2a3; Ugt2b1; Ugt2b10; Ugt2b17; Ugt2b35; Ugt2b37
rno05150	Staphylococcus aureus infection	25	3.24824e-11	3.86783	C1qa; C1qb; C1qc; C3; C3ar1; C5; C5ar1; Cfb; Cfd; Cfh; Cfi; Fcar; Fcgr1a; Fcgr3a; Fgg; Fpr1; Il10; Mbl1; Mbl2; Plg; RT1-Ba; RT1-DOa; RT1-DOb; RT1-Db1; RT1-Ha
rno00983	Drug metabolism - other enzymes	35	4.30176e-11	3.07669	Ces1c; Ces1d; Ces1f; Ces2a; Ces2g; Ces2h; Cyp2e1; Dpyd; Dpys; Gsta2; Gsta4; Gsta5; Gstm1; Gstm2; Gstm3; Gstm7; Gsto2; Gstt1; Mgst1; Mgst3; Mpo; RGD1559459; Rrm2; Tk1; Ugt1a1; Ugt1a5; Ugt2a3; Ugt2b1; Ugt2b10; Ugt2b17; Ugt2b35; Ugt2b37; Upb1; Upp2; Xdh
rno03320	PPAR signaling pathway	32	2.1523e-10	3.09427	Acaa1b; Acox2; Acsbg1; Acsl1; Acsl6; Apoa1; Apoa2; Apoa5; Apoc3; Cd36; Cyp4a1; Cyp4a2; Cyp4a3; Cyp4a8; Cyp7a1; Cyp8b1; Ehhadh; Fabp1; Fabp4; Fabp7; Fads2; Hmgcs2; Nr1h3; Olr1; Pck1; Pck2; Pparg; RGD1565355; Rxra; Scd; Slc27a2; Slc27a5
rno00590	Arachidonic acid metabolism	31	3.2167e-10	3.11436	Alox12e; Alox15; Alox5; Cyp2b1; Cyp2b2; Cyp2b3; Cyp2c11; Cyp2c12; Cyp2c13; Cyp2c22; Cyp2c23; Cyp2c6v1; Cyp2c7; Cyp2e1; Cyp2j10; Cyp2j3; Cyp2j4; Cyp4a1; Cyp4a2; Cyp4a3; Cyp4a8; Cyp4f1; Cyp4f18; Fam213b; Gpx1; Hpgds; Ltc4s; Pla2g12b; Pla2g2f; Pla2g4b; Tbxas1
rno00860	Porphyrin and chlorophyll metabolism	21	4.90067e-10	3.96217	Alad; Alas2; Blvra; Blvrb; Cpox; Fech; Fxn; Heph; Hmbs; Hmox1; RGD1559459; Ugt1a1; Ugt1a5; Ugt2a3; Ugt2b1; Ugt2b10; Ugt2b17; Ugt2b35; Ugt2b37; Urod; Uros
rno00260	Glycine, serine and threonine metabolism	20	5.89586e-10	4.0714	Agxt; Agxt2; Alas2; Aldh7a1; Bhmt; Bpgm; Cbs; Chdh; Cth; Dao; Dmgdh; Gatm; Gldc; Glyctk; Gnmt; Grhpr; Maob; Pgam2; Pipox; Sds
rno00591	Linoleic acid metabolism	20	1.12313e-09	3.96701	Alox15; Cyp1a2; Cyp2c11; Cyp2c12; Cyp2c13; Cyp2c22; Cyp2c23; Cyp2c6v1; Cyp2c7; Cyp2e1; Cyp2j10; Cyp2j3; Cyp2j4; Cyp3a18; Cyp3a2; Cyp3a23/3a1; Cyp3a9; Pla2g12b; Pla2g2f; Pla2g4b
rno04979	Cholesterol metabolism	23	1.57477e-09	3.55841	Abcb11; Angptl3; Angptl8; Apoa1; Apoa2; Apoa4; Apob; Apoc1; Apoc2; Apoc3; Apoh; Cd36; Cyp7a1; Lcat; Ldlrap1; Lipc; Lrp1; Lrp2; Npc2; Pcsk9; RGD1565355; Soat2; Sort1
rno04976	Bile secretion	27	1.67235e-08	2.94173	Abcb11; Abcc2; Abcg2; Adcy1; Aqp1; Aqp8; Aqp9; Atp1a3; Atp1b1; Baat; Car2; Cyp7a1; Ephx1; Nr0b2; Nr1h4; Rxra; Slc10a1; Slc22a1; Slc22a7; Slc22a8; Slc27a5; Slc4a4; Slc9a3; Slco1a2; Slco1b2; Sult2a1; Ugt2b35
rno05144	Malaria	22	8.84125e-08	3.09427	Ackr1; Cd36; Cd40lg; Gypa; Gypc; Hba-a1; Hba1; Hba2; Hbb; Hbb-b1; Hgf; Il10; Il1b; Klrb1a; Klrb1b; Klrk1; Lrp1; RGD1565355; Tgfb3; Thbs1; Thbs4; Vcam1
rno05322	Systemic lupus erythematosus	31	1.76069e-07	2.49798	C1qa; C1qb; C1qc; C3; C5; C6; C7; C8a; C8b; C8g; C9; Cd40lg; Ctsg; Elane; Fcgr1a; Fcgr3a; Hist1h2af; Hist1h2bf; Hist1h2bl; Hist2h2aa3; Hist2h2ab; Hist2h4; Hist3h2ba; Il10; Mcpt8l2; RGD1562378; RT1-Ba; RT1-DOa; RT1-DOb; RT1-Db1; RT1-Ha
rno00120	Primary bile acid biosynthesis	10	3.76558e-07	4.83479	Acox2; Akr1d1; Amacr; Baat; Cyp39a1; Cyp7a1; Cyp8b1; Hsd17b4; Hsd3b7; Slc27a5
rno04978	Mineral absorption	17	3.29517e-06	2.98878	Atp1a3; Atp1b1; Clcn2; Ftl1; Heph; Hmox1; Mt1; Mt2A; Slc34a2; Slc39a4; Slc40a1; Slc9a3; Steap2; Tf; Trpm6; Trpv6; Vdr
rno00360	Phenylalanine metabolism	10	8.81291e-06	3.86783	Aldh1a3; Ddc; Glyat; Glyatl1; Glyatl2; Hpd; Maob; Pah; RGD1308564; Tat

## Sheet: S_T vs S_K
Supplementary file 17 (4). The pathway analysis (TOP 20) based on DEGs in spleen between 2-DG treated CIA rats (S-T) and 2-DG treated healthy rats (S-K)
id	term	ListHits	pval	Enrichment_score	Gene
rno04610	Complement and coagulation cascades	33	1.047e-21	7.12739	Bdkrb2; C1qa; C1qc; C3; C3ar1; C4bpa; C4bpb; C5; C8a; C8b; C9; Cfd; Cfi; Cpb2; F11; F12; F13b; F2; F9; Fga; Fgb; Fgg; Klkb1; Kng1; Kng1l1; Masp2; Plau; Plg; Serpina1; Serpinc1; Serpind1; Serpine1; Vtn
rno00830	Retinol metabolism	22	6.47181e-11	4.75159	Adh1; Aldh1a1; Cyp1a2; Cyp2a1; Cyp2a2; Cyp2b3; Cyp2c11; Cyp2c12; Cyp2c13; Cyp2c22; Cyp2c23; Cyp2c6v1; Cyp2c7; Cyp2s1; Cyp3a18; Cyp3a2; Cyp4a2; Cyp4a3; Rdh7; Ugt2b17; Ugt2b35; Ugt2b37
rno00140	Steroid hormone biosynthesis	21	3.36882e-10	4.59231	Akr1d1; Cyp1a2; Cyp2b3; Cyp2c11; Cyp2c12; Cyp2c13; Cyp2c22; Cyp2c23; Cyp2c6v1; Cyp2c7; Cyp2d3; Cyp2d5; Cyp2e1; Cyp3a18; Cyp3a2; Cyp7a1; Hsd17b2; Ugt2b17; Ugt2b35; Ugt2b37; ste2
rno05204	Chemical carcinogenesis	21	3.09189e-09	4.12792	Adh1; Aldh1a3; Cyp1a2; Cyp2b3; Cyp2c11; Cyp2c12; Cyp2c13; Cyp2c22; Cyp2c23; Cyp2c6v1; Cyp2c7; Cyp2e1; Cyp3a18; Cyp3a2; Gsta5; Hpgds; Mgst1; Sult2a1; Ugt2b17; Ugt2b35; Ugt2b37
rno05150	Staphylococcus aureus infection	15	8.10956e-09	5.24835	C1qa; C1qc; C3; C3ar1; C5; Cfd; Cfi; Dsg1; Fcgr1a; Fcgr3a; Fgg; Masp2; Plg; RT1-DMa; Selp
rno00120	Primary bile acid biosynthesis	8	4.81307e-08	8.74725	Acox2; Akr1d1; Baat; Ch25h; Cyp39a1; Cyp7a1; Cyp8b1; Slc27a5
rno00591	Linoleic acid metabolism	12	1.21251e-07	5.38292	Alox15; Cyp1a2; Cyp2c11; Cyp2c12; Cyp2c13; Cyp2c22; Cyp2c23; Cyp2c6v1; Cyp2c7; Cyp2e1; Cyp3a18; Cyp3a2
rno04976	Bile secretion	15	1.72638e-06	3.69602	Abcc2; Adcy1; Adcy2; Aqp4; Atp1a3; Baat; Cyp7a1; Slc22a1; Slc22a7; Slc22a8; Slc27a5; Slco1a2; Slco1b2; Sult2a1; Ugt2b35
rno03320	PPAR signaling pathway	16	1.96408e-06	3.4989	Acox2; Acsl6; Apoa2; Apoa5; Apoc3; Cyp4a2; Cyp4a3; Cyp7a1; Cyp8b1; Fabp1; Fabp4; Olr1; Pck1; Pparg; Scd; Slc27a5
rno00590	Arachidonic acid metabolism	15	5.36144e-06	3.40802	Alox15; Cyp2b3; Cyp2c11; Cyp2c12; Cyp2c13; Cyp2c22; Cyp2c23; Cyp2c6v1; Cyp2c7; Cyp2e1; Cyp4a2; Cyp4a3; Cyp4f1; Ephx2; Hpgds
rno04974	Protein digestion and absorption	16	9.09067e-06	3.14508	Ace2; Atp1a3; Cela3b; Col10a1; Col11a2; Col14a1; Col1a2; Col24a1; Col4a3; Col7a1; Col9a3; Cpa3; Cpb2; Prss1; Try4; Try5
rno04726	Serotonergic synapse	19	1.14243e-05	2.79324	Alox15; Cacna1b; Cacna1c; Cacna1d; Cyp2c11; Cyp2c12; Cyp2c13; Cyp2c22; Cyp2c23; Cyp2c6v1; Cyp2c7; Cyp2d3; Cyp2d5; Gabrb1; Gnai1; Gnb3; Htr3a; Htr5b; Maob
rno04080	Neuroactive ligand-receptor interaction	35	4.73875e-05	1.94383	Avpr2; Bdkrb2; C3ar1; Cckbr; Crhr2; Cysltr2; Drd4; F2; Gabbr2; Gabra2; Gabrb1; Gabrr1; Glp2r; Gpr35; Gria3; Grik2; Grin2d; Grm3; Grm4; Htr5b; Lpar4; Mc5r; Mcpt8l2; Nmb; P2ry1; P2ry4; P2ry6; Plg; Prss1; Ptger1; S1pr5; Sct; Try4; Try5; Ucn2
rno00360	Phenylalanine metabolism	6	7.69194e-05	5.24835	Aldh1a3; Glyat; Hpd; Maob; Pah; Tat
rno04742	Taste transduction	14	9.18038e-05	2.84794	Cacna1c; Gabbr2; Gabra2; Gnb3; Grm4; Hcn4; Htr3a; P2ry1; P2ry4; Scn2a; Scn3a; Scnn1b; Tas2r108; Tas2r137
rno04979	Cholesterol metabolism	10	9.23654e-05	3.4989	Angptl3; Apoa2; Apoa4; Apob; Apoc1; Apoc2; Apoc3; Apoh; Cyp7a1; Star
rno05322	Systemic lupus erythematosus	15	9.49638e-05	2.73352	C1qa; C1qc; C3; C5; C8a; C8b; C9; Fcgr1a; Fcgr3a; Hist1h2bcl1; Hist1h2bf; Hist1h2bk; Hist1h3a; Mcpt8l2; RT1-DMa
rno00980	Metabolism of xenobiotics by cytochrome P450	12	0.00010193	3.08727	Adh1; Aldh1a3; Cyp1a2; Cyp2e1; Cyp2s1; Gsta5; Hpgds; Mgst1; Sult2a1; Ugt2b17; Ugt2b35; Ugt2b37
rno04727	GABAergic synapse	14	0.000105233	2.81521	Adcy1; Adcy2; Cacna1b; Cacna1c; Cacna1d; Gabbr2; Gabra2; Gabrb1; Gabrr1; Gnai1; Gnb3; Slc12a5; Slc38a3; Slc38a5
rno00910	Nitrogen metabolism	5	0.000243152	5.14544	Ca5b; Car1; Car13; Car3; Cps1
