# Supplementary material for: 2-Deoxy-D-glucose Alleviates Collagen-Induced Arthritis of Rats and Is Accompanied by Metabolic Regulation of the Spleen and Liver
Source: Front Immunol. 2021 Sep 1;12:713799. doi: 10.3389/fimmu.2021.713799 (PMC8440946; doi:10.3389/fimmu.2021.713799)
Supplement: Supplementary File 1 — Gating strategy for identifying immune cell types. (A) FSC/SSC gating was used to identify lymphocytes. (B) The CD3 and CD8/CD4/CD45RA/CD161 bivariate analysis identified the CD8+ T, CD4+ T, CD3- CD45RA+ B fractions, respectively. FSC means forward scatter, and SSC means side scatter. [file DataSheet_1.zip › supplementary files/Supplementary file 18 summary of gene metabolite network in liver V8.xlsx]

## Sheet: L-H vs L-C
Supplementary file 18 (1). Alternative gene-metabolite networks in healthy rats (NC) and CIA liver.
pathways	genes and metabolites
prolactin signaling pathway	Ccnd1, Ccnd2, Cish, Fos, Foxo3, Gck, Irf1, Prlr, Socs2, Tnfrsf11a, L-Tyrosine
pentose and glucuronate interconversions	Akr1b7, RGD1559459, Ugp2, Ugt1a2, Ugt2b17, Ugt2b7, (23S)-23,25-dihydroxy-24-oxovitamin D3 23-(beta-glucuronide)/(23S)-23,25-dihydroxy-24-oxocholecalciferol 23-(beta-glucuronide)
retinol metabolism	Adh6, Bco1, Cyp1a2, Cyp2a1, Cyp2a2, Cyp2b1, Cyp2b2, Cyp2b3, Cyp2c11, Cyp2c12, Cyp2c13, Cyp2c22, Cyp2c23, Cyp2c6v1, Cyp2c7, Cyp2s1, Cyp3a18, Cyp3a2, Cyp3a23/3a1, Cyp3a62, Cyp3a9, Cyp4a1, Cyp4a2, Cyp4a3, Cyp4a8, Hsd17b6, Rdh5, Rdh7, Ugt1a1, Ugt2b1, Ugt2b10, Ugt2b17, Ugt2b35, Ugt2b37, 4-hydroxyretinoic acid
steroid biosynthesis	Cyp51, Dhcr24, Dhcr7, Hsd17b7, Lss, Msmo1, Sqle, farnesyl diphosphate
terpenoid backbone biosynthesis	Acat2, Fdps, Hmgcs1, Idi1, Mvd, Pmvk, farnesyl diphosphate, (S)-5-diphosphomevalonic acid

## Sheet: L-H vs L-K
Supplementary file 18 (2). Alternative gene-metabolite networks in healthy rats (NC) and NC rats with 2-DG-treatment (NC+2-DG) liver
pathways	genes and metabolites
arachidonic acid metabolism	Alox15, Cyp2b1, Cyp2c12, Cyp2c24, Cyp4a3, Ephx2, Ltc4s, Pla2g2a, Pla2g2d, Pla2g4b, Ptgis, 11-cis-Retinol
retinol metabolism	Adh6, Aldh1a1, Aldh1a7, Aox1, Aox3, Cyp26b1, Cyp26c1, Cyp2b1, Cyp2c12, Cyp2c24, Cyp4a3, RGD1559459, Ugt2b7, 11-cis-Retinol

## Sheet: L-C vs L-T
Supplementary file 18 (3). Alternative gene-metabolite networks in CIA rats and CIA rats with 2-DG-treatment (CIA+2-DG) liver
pathways	genes and metabolites
Bile secretion	Abcg5, Abcg8, Cyp7a1, Hmgcr, Ldlr, Nceh1, Rxra, Slco1a5, L-carnitine, cholic acid, glycocholic acid, (23S)-23,25-dihydroxy-24-oxovitamin D3 23-(beta-glucuronide)/(23S)-23,25-dihydroxy-24-oxocholecalciferol 23-(beta-glucuronide), taurocholic acid, taurochenodesoxycholic acid, chenodeoxycholic acid glycine conjugate, zidovudine, 17 beta-estradiol 3-sulfate
chemical carcinogenesis	Adh4, Adh7, Cyp1a1, Cyp1a2, Cyp2c24, Cyp3a2, Cyp3a9, Gstm3, Gstm6, Ugt1a2, trichloroethanol glucuronide
linoleic acid metabolism	Cyp1a2, Cyp2c24, Cyp3a2, Cyp3a9, Pla2g1b, Pla2g2d, PC(20:0/18:1(9Z)
retinol metabolism	Adh4, Adh7, Aldh1a7, Cyp1a1, Cyp1a2, Cyp2c24, Cyp3a2, Cyp3a9, Ugt1a2, 11-cis-retinol
steroid biosynthesis	Dhcr24, Hsd17b7, Lss, Msmo1, Sqle, stigmasterol, brassicasterol, 3-dehydro-4-methylzymosterol
steroid hormone biosynthesis	Cyp17a1, Cyp1a1, Cyp1a2, Cyp2c24, Cyp3a2, Cyp3a9, Cyp7a1, Hsd17b2, Hsd17b7, Ugt1a2, 17beta-estradiol 3-sulfate
tryptophan metabolism	Acat2, Aoc1, Cyp1a1, Cyp1a2, Inmt, Ogdhl, oxoadipic acid, 3-hydroxyanthranilic acid

## Sheet: L-T vs L-K
Supplementary file 18 (4). Alternative gene-metabolite networks in healthy rats with 2-DG-treatment (NC+2-DG) and CIA rats with 2-DG-treatment (CIA+2-DG) liver
pathways	genes and metabolites
AMPK signaling pathway	Acaca, Acacb, Camkk2, Ccna2, Cd36, Creb5, Fasn, Fbp2, G6pc, Irs2, Irs3, Lepr, Lipe, Pfkfb1, Pfkfb3, Ppargc1a, Ppp2r2b, Prkag3, Scd, NAD
arachidonic acid metabolism	Alox15, Cyp2b1, Cyp2c12, Cyp2c24, Cyp2e1, Cyp4a2, Cyp4f18, Ephx2, Ggt1, Ltc4s, Pla2 g2d, Ptgis, Ptgs2, PC(14:0/22:0), prostaglandin I2, 15-Oxo-ETE, (+/-)8,9-DiHETrE, (+/-)8,9-DiHETrE, 11,12-DiHETrE, 14,15-DiHETrE
glutathione metabolism	G6pd, Gclm, Ggt1, Gsta3, Gstm3, Gstm6, Nat8, Nat8f3, Nat8f4, Pgd, Rrm2, pyroglutamic acid
chemical carcinogenesis	Adh4, Adh6, Cyp1a1, Cyp2b1, Cyp2c12, Cyp2c24, Cyp2e1, Cyp3a2, Cyp3a9, Gsta3, Gstm3, Gstm6, Ptgs2, Ugt1a1, Ugt2b1, Ugt2b17, Ugt2b7, trichloroethanol glucuronide, glutathione episulfonium ion
drug metabolism-cytochrome P450	Adh4, Adh6, Aox3, Cyp2e1, Fmo1, Fmo3, Fmo5, Gsta3, Gstm3, Gstm6, Ugt1a1, Ugt2b1, Ugt2b17, Ugt2b7, 2-phenyl-1,3-propanediol monocarbamate
metabolism of xenobiotics by cytochrome P450	Adh4, Adh6, Akr1c1, Akr7a3, Cyp1a1, Cyp2e1, Gsta3, Gstm3, Gstm6, Ugt1a1, Ugt2b1, Ugt2b17, Ugt2b7, trichloroethanol glucuronide, glutathione episulfonium ion
pentose and glucuronate interconversions	Akr1b7, Akr1b8, Cryl1, Ugp2, Ugt1a1, Ugt2b1, Ugt2b17, Ugt2b7, deoxycholic acid 3-glucuronide
retinol metabolism	Adh4, Adh6, Aldh1a1, Aox3, Cyp1a1, Cyp26a1, Cyp26b1, Cyp26c1, Cyp2b1, Cyp2c12, Cyp2c24, Cyp3a2, Cyp3a9, Cyp4a2, Ugt1a1, Ugt2b1, Ugt2b17, Ugt2b7, 11-cis-retinol
steroid hormone biosynthesis	Akr1c1, Cyp1a1, Cyp2b1, Cyp2c12, Cyp2c24, Cyp2e1, Cyp3a2, Cyp3a9, Hsd17b2, Ugt1a1, Ugt2b1, Ugt2b17, Ugt2b7, 17beta-estradiol 3-sulfate, allopregnanolone
