# Supplementary material for: 2-Deoxy-D-glucose Alleviates Collagen-Induced Arthritis of Rats and Is Accompanied by Metabolic Regulation of the Spleen and Liver
Source: Front Immunol. 2021 Sep 1;12:713799. doi: 10.3389/fimmu.2021.713799 (PMC8440946; doi:10.3389/fimmu.2021.713799)
Supplement: Supplementary File 1 — Gating strategy for identifying immune cell types. (A) FSC/SSC gating was used to identify lymphocytes. (B) The CD3 and CD8/CD4/CD45RA/CD161 bivariate analysis identified the CD8+ T, CD4+ T, CD3- CD45RA+ B fractions, respectively. FSC means forward scatter, and SSC means side scatter. [file DataSheet_1.zip › supplementary files/Supplementary file 20 Alternative gene expression and metabolites in liver V8.xls]

## Sheet: L_C vs L H
Supplementary file 20 (1). Alternative gene expression and metabolites in healthy rats (NC) and CIA livers
node1	node1_type	node1_up_down	node2	node2_type	node2_up_down	relation
Ces2	gene	Up	Drug metabolism - other enzymes	map	None	map
Mboat7l1	gene	Up	Glycerophospholipid metabolism	map	None	map
Ltc4s	gene	Up	Arachidonic acid metabolism	map	None	map
Ltc4s	gene	Up	LTC4	Metabolites	Down	irreversible
Pde6h	gene	Up	Purine metabolism	map	None	map
Gale	gene	Up	Amino sugar and nucleotide sugar metabolism	map	None	map
Gale	gene	Up	Galactose metabolism	map	None	map
Akr1b7	gene	Up	Folate biosynthesis	map	None	map
Akr1b7	gene	Up	Fructose and mannose metabolism	map	None	map
Akr1b7	gene	Up	Galactose metabolism	map	None	map
Akr1b7	gene	Up	Glycerolipid metabolism	map	None	map
Akr1b7	gene	Up	Pentose and glucuronate interconversions	map	None	map
Acacb	gene	Up	Fatty acid biosynthesis	map	None	map
Acacb	gene	Up	Propanoate metabolism	map	None	map
Acacb	gene	Up	Pyruvate metabolism	map	None	map
Pfkfb3	gene	Down	Fructose and mannose metabolism	map	None	map
Msmo1	gene	Up	Steroid biosynthesis	map	None	map
Pde11a	gene	Up	Purine metabolism	map	None	map
Cyp26a1	gene	Down	Retinol metabolism	map	None	map
Adh7	gene	Up	Drug metabolism - cytochrome P450	map	None	map
Adh7	gene	Up	Fatty acid degradation	map	None	map
Adh7	gene	Up	Glycolysis / Gluconeogenesis	map	None	map
Adh7	gene	Up	Metabolism of xenobiotics by cytochrome P450	map	None	map
Adh7	gene	Up	Retinol metabolism	map	None	map
Adh7	gene	Up	Tyrosine metabolism	map	None	map
Elovl6	gene	Up	Biosynthesis of unsaturated fatty acids	map	None	map
Elovl6	gene	Up	Fatty acid elongation	map	None	map
Aldh1a1	gene	Up	Retinol metabolism	map	None	map
Aldoc	gene	Up	Fructose and mannose metabolism	map	None	map
Aldoc	gene	Up	Glycolysis / Gluconeogenesis	map	None	map
Aldoc	gene	Up	Pentose phosphate pathway	map	None	map
Gck	gene	Up	Amino sugar and nucleotide sugar metabolism	map	None	map
Gck	gene	Up	Galactose metabolism	map	None	map
Gck	gene	Up	Glycolysis / Gluconeogenesis	map	None	map
Gck	gene	Up	Neomycin, kanamycin and gentamicin biosynthesis	map	None	map
Gck	gene	Up	Starch and sucrose metabolism	map	None	map
Got1	gene	Down	Alanine, aspartate and glutamate metabolism	map	None	map
Got1	gene	Down	Arginine and proline metabolism	map	None	map
Got1	gene	Down	Arginine biosynthesis	map	None	map
Got1	gene	Down	Cysteine and methionine metabolism	map	None	map
Got1	gene	Down	Phenylalanine metabolism	map	None	map
Got1	gene	Down	Phenylalanine, tyrosine and tryptophan biosynthesis	map	None	map
Got1	gene	Down	Tyrosine metabolism	map	None	map
Nos1	gene	Up	Arginine and proline metabolism	map	None	map
Nos1	gene	Up	Arginine biosynthesis	map	None	map
Scd	gene	Up	Biosynthesis of unsaturated fatty acids	map	None	map
Pla2g4a	gene	Down	Arachidonic acid metabolism	map	None	map
Pla2g4a	gene	Down	LysoPC(14:0/0:0)	Metabolites	Up	irreversible
Pla2g4a	gene	Down	Ether lipid metabolism	map	None	map
Pla2g4a	gene	Down	Glycerophospholipid metabolism	map	None	map
Pla2g4a	gene	Down	Linoleic acid metabolism	map	None	map
Pla2g4a	gene	Down	alpha-Linolenic acid metabolism	map	None	map
Allc	gene	Up	Purine metabolism	map	None	map
Glul	gene	Up	Alanine, aspartate and glutamate metabolism	map	None	map
Glul	gene	Up	Arginine biosynthesis	map	None	map
Glul	gene	Up	Glyoxylate and dicarboxylate metabolism	map	None	map
Glul	gene	Up	Nitrogen metabolism	map	None	map
Sds	gene	Down	Cysteine and methionine metabolism	map	None	map
Sds	gene	Down	Glycine, serine and threonine metabolism	map	None	map
Sds	gene	Down	Valine, leucine and isoleucine biosynthesis	map	None	map
St8sia1	gene	Up	Glycosphingolipid biosynthesis - ganglio series	map	None	map
St8sia1	gene	Up	Glycosphingolipid biosynthesis - globo and isoglobo series	map	None	map
St8sia1	gene	Up	Glycosphingolipid biosynthesis - lacto and neolacto series	map	None	map
Cyp51	gene	Up	Steroid biosynthesis	map	None	map
Cyp7a1	gene	Up	Primary bile acid biosynthesis	map	None	map
Cyp7a1	gene	Up	Steroid hormone biosynthesis	map	None	map
Ptgis	gene	Up	Arachidonic acid metabolism	map	None	map
Pde4a	gene	Up	Purine metabolism	map	None	map
Alas2	gene	Up	Glycine, serine and threonine metabolism	map	None	map
Alas2	gene	Up	Porphyrin and chlorophyll metabolism	map	None	map
Cpt1a	gene	Down	Fatty acid degradation	map	None	map
Ugt2b17	gene	Down	Ascorbate and aldarate metabolism	map	None	map
Ugt2b17	gene	Down	(23S)-23,25-dihydroxy-24-oxovitamin D3 23-(beta-glucuronide) / (23S)-23,25-dihydroxy-24-oxocholecalciferol 23-(beta-glucuronide)	Metabolites	Up	reversible
Ugt2b17	gene	Down	Trichloroethanol glucuronide	Metabolites	Down	reversible
Ugt2b17	gene	Down	Drug metabolism - cytochrome P450	map	None	map
Ugt2b17	gene	Down	Drug metabolism - other enzymes	map	None	map
Ugt2b17	gene	Down	Metabolism of xenobiotics by cytochrome P450	map	None	map
Ugt2b17	gene	Down	Pentose and glucuronate interconversions	map	None	map
Ugt2b17	gene	Down	Porphyrin and chlorophyll metabolism	map	None	map
Ugt2b17	gene	Down	Retinol metabolism	map	None	map
Ugt2b17	gene	Down	Steroid hormone biosynthesis	map	None	map
Ugt2b7	gene	Down	Ascorbate and aldarate metabolism	map	None	map
Ugt2b7	gene	Down	(23S)-23,25-dihydroxy-24-oxovitamin D3 23-(beta-glucuronide) / (23S)-23,25-dihydroxy-24-oxocholecalciferol 23-(beta-glucuronide)	Metabolites	Up	reversible
Ugt2b7	gene	Down	Trichloroethanol glucuronide	Metabolites	Down	reversible
Ugt2b7	gene	Down	Drug metabolism - cytochrome P450	map	None	map
Ugt2b7	gene	Down	Drug metabolism - other enzymes	map	None	map
Ugt2b7	gene	Down	Metabolism of xenobiotics by cytochrome P450	map	None	map
Ugt2b7	gene	Down	Pentose and glucuronate interconversions	map	None	map
Ugt2b7	gene	Down	Porphyrin and chlorophyll metabolism	map	None	map
Ugt2b7	gene	Down	Retinol metabolism	map	None	map
Ugt2b7	gene	Down	Steroid hormone biosynthesis	map	None	map
Nt5m	gene	Up	Adenosine	Metabolites	Down	irreversible
Nt5m	gene	Up	Xanthosine	Metabolites	Up	irreversible
Nt5m	gene	Up	Nicotinate and nicotinamide metabolism	map	None	map
Nt5m	gene	Up	Purine metabolism	map	None	map
Nt5m	gene	Up	Pyrimidine metabolism	map	None	map
Pycr1	gene	Up	Arginine and proline metabolism	map	None	map
Colgalt2	gene	Down	Lysine degradation	map	None	map
Ugp2	gene	Down	Amino sugar and nucleotide sugar metabolism	map	None	map
Ugp2	gene	Down	Galactose metabolism	map	None	map
Ugp2	gene	Down	Pentose and glucuronate interconversions	map	None	map
Ugp2	gene	Down	Starch and sucrose metabolism	map	None	map
Gpat4	gene	Down	Glycerolipid metabolism	map	None	map
Gpat4	gene	Down	Glycerophospholipid metabolism	map	None	map
Car7	gene	Up	Nitrogen metabolism	map	None	map
Chka	gene	Up	Phosphocholine	Metabolites	Up	irreversible
Chka	gene	Up	Glycerophospholipid metabolism	map	None	map
Sqle	gene	Up	Steroid biosynthesis	map	None	map
Sirt3	gene	Up	Nicotinate and nicotinamide metabolism	map	None	map
Hsd17b7	gene	Up	Steroid biosynthesis	map	None	map
Hsd17b7	gene	Up	Steroid hormone biosynthesis	map	None	map
Upp2	gene	Down	Drug metabolism - other enzymes	map	None	map
Upp2	gene	Down	Pyrimidine metabolism	map	None	map
Hmgcs1	gene	Up	Butanoate metabolism	map	None	map
Hmgcs1	gene	Up	Synthesis and degradation of ketone bodies	map	None	map
Hmgcs1	gene	Up	Terpenoid backbone biosynthesis	map	None	map
Hmgcs1	gene	Up	Valine, leucine and isoleucine degradation	map	None	map
Aldh1a7	gene	Up	Retinol metabolism	map	None	map
Gpam	gene	Up	Glycerolipid metabolism	map	None	map
Gpam	gene	Up	Glycerophospholipid metabolism	map	None	map
Gclm	gene	Down	Cysteine and methionine metabolism	map	None	map
Gclm	gene	Down	Glutathione metabolism	map	None	map
Nampt	gene	Down	Nicotinate and nicotinamide metabolism	map	None	map
Aldh1b1	gene	Up	Arginine and proline metabolism	map	None	map
Aldh1b1	gene	Up	Ascorbate and aldarate metabolism	map	None	map
Aldh1b1	gene	Up	Fatty acid degradation	map	None	map
Aldh1b1	gene	Up	Glycerolipid metabolism	map	None	map
Aldh1b1	gene	Up	Glycolysis / Gluconeogenesis	map	None	map
Aldh1b1	gene	Up	Histidine metabolism	map	None	map
Aldh1b1	gene	Up	Lysine degradation	map	None	map
Aldh1b1	gene	Up	Pyruvate metabolism	map	None	map
Aldh1b1	gene	Up	Tryptophan metabolism	map	None	map
Aldh1b1	gene	Up	Valine, leucine and isoleucine degradation	map	None	map
Aldh1b1	gene	Up	beta-Alanine metabolism	map	None	map
Dhcr24	gene	Up	Steroid biosynthesis	map	None	map
Pla2g2d	gene	Up	Arachidonic acid metabolism	map	None	map
Pla2g2d	gene	Up	LysoPC(14:0/0:0)	Metabolites	Up	irreversible
Pla2g2d	gene	Up	Ether lipid metabolism	map	None	map
Pla2g2d	gene	Up	Glycerophospholipid metabolism	map	None	map
Pla2g2d	gene	Up	Linoleic acid metabolism	map	None	map
Pla2g2d	gene	Up	alpha-Linolenic acid metabolism	map	None	map
Amdhd1	gene	Down	Histidine metabolism	map	None	map
Fmo6	gene	Down	Drug metabolism - cytochrome P450	map	None	map
Mthfd2l	gene	Up	One carbon pool by folate	map	None	map
Acat2	gene	Up	Butanoate metabolism	map	None	map
Acat2	gene	Up	Fatty acid degradation	map	None	map
Acat2	gene	Up	Glyoxylate and dicarboxylate metabolism	map	None	map
Acat2	gene	Up	Lysine degradation	map	None	map
Acat2	gene	Up	Propanoate metabolism	map	None	map
Acat2	gene	Up	Pyruvate metabolism	map	None	map
Acat2	gene	Up	Synthesis and degradation of ketone bodies	map	None	map
Acat2	gene	Up	Terpenoid backbone biosynthesis	map	None	map
Acat2	gene	Up	Tryptophan metabolism	map	None	map
Acat2	gene	Up	Valine, leucine and isoleucine degradation	map	None	map
Ch25h	gene	Up	Primary bile acid biosynthesis	map	None	map
Car1	gene	Down	Nitrogen metabolism	map	None	map
Plch1	gene	Up	Inositol phosphate metabolism	map	None	map
Pmvk	gene	Up	(S)-5-Diphosphomevalonic acid	Metabolites	Down	irreversible
Pmvk	gene	Up	Terpenoid backbone biosynthesis	map	None	map
Acss2	gene	Up	Glycolysis / Gluconeogenesis	map	None	map
Acss2	gene	Up	Glyoxylate and dicarboxylate metabolism	map	None	map
Acss2	gene	Up	Propanoate metabolism	map	None	map
Acss2	gene	Up	Pyruvate metabolism	map	None	map
Cyp26b1	gene	Down	Retinol metabolism	map	None	map
Galnt12	gene	Down	Mucin type O-glycan biosynthesis	map	None	map
Car9	gene	Up	Nitrogen metabolism	map	None	map
Lpin1	gene	Down	Glycerolipid metabolism	map	None	map
Lpin1	gene	Down	Glycerophospholipid metabolism	map	None	map
Acot3	gene	Up	Biosynthesis of unsaturated fatty acids	map	None	map
Acot3	gene	Up	Fatty acid elongation	map	None	map
Echdc1	gene	Up	Propanoate metabolism	map	None	map
Acsm5	gene	Up	Butanoate metabolism	map	None	map
Pla2g12a	gene	Down	Arachidonic acid metabolism	map	None	map
Pla2g12a	gene	Down	LysoPC(14:0/0:0)	Metabolites	Up	irreversible
Pla2g12a	gene	Down	Ether lipid metabolism	map	None	map
Pla2g12a	gene	Down	Glycerophospholipid metabolism	map	None	map
Pla2g12a	gene	Down	Linoleic acid metabolism	map	None	map
Pla2g12a	gene	Down	alpha-Linolenic acid metabolism	map	None	map
Tmem55a	gene	Up	Phosphatidylinositol signaling system	map	None	map
Rrm2	gene	Up	Drug metabolism - other enzymes	map	None	map
Rrm2	gene	Up	Glutathione metabolism	map	None	map
Rrm2	gene	Up	Purine metabolism	map	None	map
Rrm2	gene	Up	Pyrimidine metabolism	map	None	map
Pnpla3	gene	Up	Glycerolipid metabolism	map	None	map
Hs3st3a1	gene	Up	Glycosaminoglycan biosynthesis - heparan sulfate / heparin	map	None	map
Gadl1	gene	Down	Pantothenate and CoA biosynthesis	map	None	map
Gadl1	gene	Down	Taurine and hypotaurine metabolism	map	None	map
Gadl1	gene	Down	beta-Alanine metabolism	map	None	map
Inmt	gene	Down	Selenocompound metabolism	map	None	map
Inmt	gene	Down	Tryptophan metabolism	map	None	map
Ugt1a2	gene	Up	Ascorbate and aldarate metabolism	map	None	map
Ugt1a2	gene	Up	(23S)-23,25-dihydroxy-24-oxovitamin D3 23-(beta-glucuronide) / (23S)-23,25-dihydroxy-24-oxocholecalciferol 23-(beta-glucuronide)	Metabolites	Up	reversible
Ugt1a2	gene	Up	Trichloroethanol glucuronide	Metabolites	Down	reversible
Ugt1a2	gene	Up	Drug metabolism - cytochrome P450	map	None	map
Ugt1a2	gene	Up	Drug metabolism - other enzymes	map	None	map
Ugt1a2	gene	Up	Metabolism of xenobiotics by cytochrome P450	map	None	map
Ugt1a2	gene	Up	Pentose and glucuronate interconversions	map	None	map
Ugt1a2	gene	Up	Porphyrin and chlorophyll metabolism	map	None	map
Ugt1a2	gene	Up	Retinol metabolism	map	None	map
Ugt1a2	gene	Up	Steroid hormone biosynthesis	map	None	map
Gsta3	gene	Up	Glutathione episulfonium ion	Metabolites	Up	irreversible
Gsta3	gene	Up	Drug metabolism - cytochrome P450	map	None	map
Gsta3	gene	Up	Drug metabolism - other enzymes	map	None	map
Gsta3	gene	Up	Glutathione metabolism	map	None	map
Gsta3	gene	Up	Metabolism of xenobiotics by cytochrome P450	map	None	map
Cyp2c24	gene	Up	Arachidonic acid metabolism	map	None	map
Cyp2c24	gene	Up	Linoleic acid metabolism	map	None	map
Cyp2c24	gene	Up	Retinol metabolism	map	None	map
Cyp2c24	gene	Up	Steroid hormone biosynthesis	map	None	map
RGD1559459	gene	Up	Ascorbate and aldarate metabolism	map	None	map
RGD1559459	gene	Up	(23S)-23,25-dihydroxy-24-oxovitamin D3 23-(beta-glucuronide) / (23S)-23,25-dihydroxy-24-oxocholecalciferol 23-(beta-glucuronide)	Metabolites	Up	reversible
RGD1559459	gene	Up	Trichloroethanol glucuronide	Metabolites	Down	reversible
RGD1559459	gene	Up	Drug metabolism - cytochrome P450	map	None	map
RGD1559459	gene	Up	Drug metabolism - other enzymes	map	None	map
RGD1559459	gene	Up	Metabolism of xenobiotics by cytochrome P450	map	None	map
RGD1559459	gene	Up	Pentose and glucuronate interconversions	map	None	map
RGD1559459	gene	Up	Porphyrin and chlorophyll metabolism	map	None	map
RGD1559459	gene	Up	Retinol metabolism	map	None	map
RGD1559459	gene	Up	Steroid hormone biosynthesis	map	None	map
Fasn	gene	Up	Fatty acid biosynthesis	map	None	map
Pfkfb4	gene	Up	Fructose and mannose metabolism	map	None	map
Adcy10	gene	Down	Purine metabolism	map	None	map
Dhcr7	gene	Up	Steroid biosynthesis	map	None	map
Ephx2	gene	Down	Arachidonic acid metabolism	map	None	map
Ephx2	gene	Down	(+/-)8,9-DiHETrE	Metabolites	Down	irreversible
Ephx2	gene	Down	11,12-DiHETrE	Metabolites	Down	irreversible
Ephx2	gene	Down	14,15-DiHETrE	Metabolites	Down	irreversible
Aacs	gene	Up	Butanoate metabolism	map	None	map
Aacs	gene	Up	Valine, leucine and isoleucine degradation	map	None	map
Nme4	gene	Up	Drug metabolism - other enzymes	map	None	map
Nme4	gene	Up	Purine metabolism	map	None	map
Nme4	gene	Up	Pyrimidine metabolism	map	None	map
Mmab	gene	Up	Porphyrin and chlorophyll metabolism	map	None	map
Lss	gene	Up	Steroid biosynthesis	map	None	map
Mvd	gene	Up	Terpenoid backbone biosynthesis	map	None	map
Cds1	gene	Down	Glycerophospholipid metabolism	map	None	map
Cds1	gene	Down	Phosphatidylinositol signaling system	map	None	map
Fdps	gene	Up	Farnesyl diphosphate	Metabolites	Up	irreversible
Fdps	gene	Up	Terpenoid backbone biosynthesis	map	None	map
Idi1	gene	Up	Terpenoid backbone biosynthesis	map	None	map
Smpd3	gene	Up	Sphingolipid metabolism	map	None	map
Acsl5	gene	Up	Fatty acid biosynthesis	map	None	map
Acsl5	gene	Up	Fatty acid degradation	map	None	map
ADP	Metabolites	Down	Rrm2	gene	Up	irreversible
ADP	Metabolites	Down	Nme4	gene	Up	reversible
ADP	Metabolites	Down	Purine metabolism	map	None	map
FAD	Metabolites	Down	Riboflavin metabolism	map	None	map
L-Lysine	Metabolites	Up	Aminoacyl-tRNA biosynthesis	map	None	map
L-Lysine	Metabolites	Up	Biotin metabolism	map	None	map
L-Lysine	Metabolites	Up	Lysine degradation	map	None	map
L-Ornithine	Metabolites	Up	Arginine and proline metabolism	map	None	map
L-Ornithine	Metabolites	Up	Arginine biosynthesis	map	None	map
L-Ornithine	Metabolites	Up	D-Arginine and D-ornithine metabolism	map	None	map
L-Ornithine	Metabolites	Up	Glutathione metabolism	map	None	map
L-Tyrosine	Metabolites	Up	Got1	gene	Down	reversible
L-Tyrosine	Metabolites	Up	Aminoacyl-tRNA biosynthesis	map	None	map
L-Tyrosine	Metabolites	Up	Phenylalanine metabolism	map	None	map
L-Tyrosine	Metabolites	Up	Phenylalanine, tyrosine and tryptophan biosynthesis	map	None	map
L-Tyrosine	Metabolites	Up	Thiamine metabolism	map	None	map
L-Tyrosine	Metabolites	Up	Tyrosine metabolism	map	None	map
L-Tyrosine	Metabolites	Up	Ubiquinone and other terpenoid-quinone biosynthesis	map	None	map
L-Histidine	Metabolites	Up	Aminoacyl-tRNA biosynthesis	map	None	map
L-Histidine	Metabolites	Up	Histidine metabolism	map	None	map
L-Histidine	Metabolites	Up	beta-Alanine metabolism	map	None	map
PC(18:1(11Z)/16:0)	Metabolites	Down	Pla2g4a	gene	Down	irreversible
PC(18:1(11Z)/16:0)	Metabolites	Down	Pla2g2d	gene	Up	irreversible
PC(18:1(11Z)/16:0)	Metabolites	Down	Pla2g12a	gene	Down	irreversible
PC(18:1(11Z)/16:0)	Metabolites	Down	Arachidonic acid metabolism	map	None	map
PC(18:1(11Z)/16:0)	Metabolites	Down	Glycerophospholipid metabolism	map	None	map
PC(18:1(11Z)/16:0)	Metabolites	Down	Linoleic acid metabolism	map	None	map
PC(18:1(11Z)/16:0)	Metabolites	Down	alpha-Linolenic acid metabolism	map	None	map
Adenosine	Metabolites	Down	Purine metabolism	map	None	map
Nicotinic acid	Metabolites	Up	Nicotinate and nicotinamide metabolism	map	None	map
Gluconic acid	Metabolites	Up	Pentose phosphate pathway	map	None	map
Creatine	Metabolites	Down	Arginine and proline metabolism	map	None	map
Creatine	Metabolites	Down	Glycine, serine and threonine metabolism	map	None	map
Sphingosine	Metabolites	Up	Sphingolipid metabolism	map	None	map
PE(22:2(13Z,16Z)/18:0)	Metabolites	Down	Pla2g4a	gene	Down	irreversible
PE(22:2(13Z,16Z)/18:0)	Metabolites	Down	Pla2g2d	gene	Up	irreversible
PE(22:2(13Z,16Z)/18:0)	Metabolites	Down	Pla2g12a	gene	Down	irreversible
PE(22:2(13Z,16Z)/18:0)	Metabolites	Down	Glycerophospholipid metabolism	map	None	map
PE(22:2(13Z,16Z)/18:0)	Metabolites	Down	Glycosylphosphatidylinositol(GPI)-anchor biosynthesis	map	None	map
Thiamine	Metabolites	Down	Thiamine metabolism	map	None	map
L-Isoleucine	Metabolites	Up	Aminoacyl-tRNA biosynthesis	map	None	map
L-Isoleucine	Metabolites	Up	Valine, leucine and isoleucine biosynthesis	map	None	map
L-Isoleucine	Metabolites	Up	Valine, leucine and isoleucine degradation	map	None	map
L-Pipecolic acid	Metabolites	Up	Lysine degradation	map	None	map
trans-Cinnamic acid	Metabolites	Up	Phenylalanine metabolism	map	None	map
trans-Cinnamic acid	Metabolites	Up	Ubiquinone and other terpenoid-quinone biosynthesis	map	None	map
Farnesyl diphosphate	Metabolites	Up	Steroid biosynthesis	map	None	map
Farnesyl diphosphate	Metabolites	Up	Terpenoid backbone biosynthesis	map	None	map
Phosphocholine	Metabolites	Up	Glycerophospholipid metabolism	map	None	map
3-Hydroxyanthranilic acid	Metabolites	Up	Tryptophan metabolism	map	None	map
Mannitol 1-phosphate	Metabolites	Down	Fructose and mannose metabolism	map	None	map
N-Acetylmannosamine	Metabolites	Down	Amino sugar and nucleotide sugar metabolism	map	None	map
Glycerophosphocholine	Metabolites	Up	Ether lipid metabolism	map	None	map
Glycerophosphocholine	Metabolites	Up	Glycerophospholipid metabolism	map	None	map
Betaine	Metabolites	Up	Glycine, serine and threonine metabolism	map	None	map
4-Pyridoxic acid	Metabolites	Up	Vitamin B6 metabolism	map	None	map
11-cis-Retinol	Metabolites	Down	Retinol metabolism	map	None	map
4-Guanidinobutanoic acid	Metabolites	Up	Arginine and proline metabolism	map	None	map
(S)-5-Diphosphomevalonic acid	Metabolites	Down	Mvd	gene	Up	irreversible
(S)-5-Diphosphomevalonic acid	Metabolites	Down	Terpenoid backbone biosynthesis	map	None	map
Xanthosine	Metabolites	Up	Caffeine metabolism	map	None	map
Xanthosine	Metabolites	Up	Purine metabolism	map	None	map
2-Hydroxycinnamic acid	Metabolites	Up	Phenylalanine metabolism	map	None	map
Deoxyribose	Metabolites	Down	Pentose phosphate pathway	map	None	map
Glycocholic Acid	Metabolites	Down	Primary bile acid biosynthesis	map	None	map
Pseudouridine	Metabolites	Down	Pyrimidine metabolism	map	None	map
LTC4	Metabolites	Down	Arachidonic acid metabolism	map	None	map
2-Phenylacetamide	Metabolites	Up	Phenylalanine metabolism	map	None	map
(23S)-23,25-dihydroxy-24-oxovitamin D3 23-(beta-glucuronide) / (23S)-23,25-dihydroxy-24-oxocholecalciferol 23-(beta-glucuronide)	Metabolites	Up	Pentose and glucuronate interconversions	map	None	map
Trans-2,3-dehydrododecanoyl-CoA	Metabolites	Up	Fatty acid degradation	map	None	map
Trans-2,3-dehydrododecanoyl-CoA	Metabolites	Up	Fatty acid elongation	map	None	map
D-4'-Phosphopantothenate	Metabolites	Down	Pantothenate and CoA biosynthesis	map	None	map
D-4'-Phosphopantothenate	Metabolites	Down	beta-Alanine metabolism	map	None	map
N6,N6,N6-Trimethyl-L-lysine	Metabolites	Up	Lysine degradation	map	None	map
LysoPC(14:0/0:0)	Metabolites	Up	Glycerophospholipid metabolism	map	None	map
15-Oxo-ETE	Metabolites	Down	Arachidonic acid metabolism	map	None	map
Taurocholic acid	Metabolites	Down	Primary bile acid biosynthesis	map	None	map
Taurocholic acid	Metabolites	Down	Taurine and hypotaurine metabolism	map	None	map
Taurochenodesoxycholic acid	Metabolites	Up	Primary bile acid biosynthesis	map	None	map
Chenodeoxycholic acid glycine conjugate	Metabolites	Down	Primary bile acid biosynthesis	map	None	map
L-Urobilin	Metabolites	Up	Porphyrin and chlorophyll metabolism	map	None	map
Neopterin	Metabolites	Up	Folate biosynthesis	map	None	map
Phosphodimethylethanolamine	Metabolites	Up	Glycerophospholipid metabolism	map	None	map
(+/-)8,9-DiHETrE	Metabolites	Down	Arachidonic acid metabolism	map	None	map
11,12-DiHETrE	Metabolites	Down	Arachidonic acid metabolism	map	None	map
14,15-DiHETrE	Metabolites	Down	Arachidonic acid metabolism	map	None	map
Trichloroethanol glucuronide	Metabolites	Down	Metabolism of xenobiotics by cytochrome P450	map	None	map
Glutathione episulfonium ion	Metabolites	Up	Metabolism of xenobiotics by cytochrome P450	map	None	map
3-Hydroxylidocaine	Metabolites	Down	Drug metabolism - cytochrome P450	map	None	map
2-Phenyl-1,3-propanediol monocarbamate	Metabolites	Up	Adh7	gene	Up	irreversible
2-Phenyl-1,3-propanediol monocarbamate	Metabolites	Up	Drug metabolism - cytochrome P450	map	None	map
2-ene-Valproic acid	Metabolites	Up	Drug metabolism - cytochrome P450	map	None	map

## Sheet: L_K vs L_H
Supplementary file 20 (2). Alternative gene expression and metabolites in healthy rat (NC) and 2-DG-treated NC rat (NC+2-DG) livers
node1	node1_type	node1_up_down	node2	node2_type	node2_up_down	relation
Lpcat2	gene	Down	PC(14:0/22:0)	Metabolites	Up	irreversible
Lpcat2	gene	Down	Ether lipid metabolism	map	None	map
Lpcat2	gene	Down	Glycerophospholipid metabolism	map	None	map
Mboat7l1	gene	Up	Glycerophospholipid metabolism	map	None	map
Ltc4s	gene	Up	Arachidonic acid metabolism	map	None	map
Pde6h	gene	Up	Purine metabolism	map	None	map
Pfkfb3	gene	Down	Fructose and mannose metabolism	map	None	map
Acsbg1	gene	Down	Fatty acid biosynthesis	map	None	map
Acsbg1	gene	Down	Fatty acid degradation	map	None	map
Acly	gene	Down	Citrate cycle (TCA cycle)	map	None	map
Aldh1a1	gene	Up	Retinol metabolism	map	None	map
Aldoc	gene	Up	Fructose and mannose metabolism	map	None	map
Aldoc	gene	Up	Glycolysis / Gluconeogenesis	map	None	map
Aldoc	gene	Up	Pentose phosphate pathway	map	None	map
Cyp21a1	gene	Up	Steroid hormone biosynthesis	map	None	map
Cyp2b1	gene	Up	Arachidonic acid metabolism	map	None	map
Cyp2b1	gene	Up	(+/-)5,6-EpETrE	Metabolites	Up	irreversible
Cyp2b1	gene	Up	Retinol metabolism	map	None	map
Cyp2b1	gene	Up	Steroid hormone biosynthesis	map	None	map
Nqo1	gene	Up	Ubiquinone and other terpenoid-quinone biosynthesis	map	None	map
Got1	gene	Down	Alanine, aspartate and glutamate metabolism	map	None	map
Got1	gene	Down	Arginine and proline metabolism	map	None	map
Got1	gene	Down	Arginine biosynthesis	map	None	map
Got1	gene	Down	Cysteine and methionine metabolism	map	None	map
Got1	gene	Down	Phenylalanine metabolism	map	None	map
Got1	gene	Down	Phenylalanine, tyrosine and tryptophan biosynthesis	map	None	map
Got1	gene	Down	Tyrosine metabolism	map	None	map
Scd	gene	Down	Biosynthesis of unsaturated fatty acids	map	None	map
Fmo5	gene	Up	Drug metabolism - cytochrome P450	map	None	map
Pklr	gene	Down	Glycolysis / Gluconeogenesis	map	None	map
Pklr	gene	Down	Purine metabolism	map	None	map
Pklr	gene	Down	Pyruvate metabolism	map	None	map
Pygm	gene	Up	Starch and sucrose metabolism	map	None	map
Tat	gene	Down	Cysteine and methionine metabolism	map	None	map
Tat	gene	Down	Phenylalanine metabolism	map	None	map
Tat	gene	Down	Phenylalanine, tyrosine and tryptophan biosynthesis	map	None	map
Tat	gene	Down	Tyrosine metabolism	map	None	map
Tat	gene	Down	Ubiquinone and other terpenoid-quinone biosynthesis	map	None	map
Tph1	gene	Down	Folate biosynthesis	map	None	map
Tph1	gene	Down	Tryptophan metabolism	map	None	map
Glul	gene	Up	Alanine, aspartate and glutamate metabolism	map	None	map
Glul	gene	Up	Arginine biosynthesis	map	None	map
Glul	gene	Up	Glyoxylate and dicarboxylate metabolism	map	None	map
Glul	gene	Up	Nitrogen metabolism	map	None	map
Cth	gene	Up	Cysteine and methionine metabolism	map	None	map
Cth	gene	Up	Glycine, serine and threonine metabolism	map	None	map
Cth	gene	Up	Selenocompound metabolism	map	None	map
Cyp2c12	gene	Down	Arachidonic acid metabolism	map	None	map
Cyp2c12	gene	Down	(+/-)5,6-EpETrE	Metabolites	Up	irreversible
Cyp2c12	gene	Down	Linoleic acid metabolism	map	None	map
Cyp2c12	gene	Down	Retinol metabolism	map	None	map
Cyp2c12	gene	Down	Steroid hormone biosynthesis	map	None	map
Sds	gene	Down	Cysteine and methionine metabolism	map	None	map
Sds	gene	Down	Glycine, serine and threonine metabolism	map	None	map
Sds	gene	Down	Valine, leucine and isoleucine biosynthesis	map	None	map
Ampd3	gene	Down	Purine metabolism	map	None	map
Cyp1b1	gene	Down	Metabolism of xenobiotics by cytochrome P450	map	None	map
Cyp1b1	gene	Down	Steroid hormone biosynthesis	map	None	map
Cyp1b1	gene	Down	Tryptophan metabolism	map	None	map
Ptgis	gene	Up	Arachidonic acid metabolism	map	None	map
G6pc	gene	Down	Galactose metabolism	map	None	map
G6pc	gene	Down	Glycolysis / Gluconeogenesis	map	None	map
G6pc	gene	Down	Starch and sucrose metabolism	map	None	map
Hmgcr	gene	Down	Terpenoid backbone biosynthesis	map	None	map
Cpt1a	gene	Down	Palmitoylcarnitine	Metabolites	Up	irreversible
Cpt1a	gene	Down	Fatty acid degradation	map	None	map
Akr7a3	gene	Up	Metabolism of xenobiotics by cytochrome P450	map	None	map
Akr1b8	gene	Down	Folate biosynthesis	map	None	map
Akr1b8	gene	Down	Fructose and mannose metabolism	map	None	map
Akr1b8	gene	Down	Galactose metabolism	map	None	map
Akr1b8	gene	Down	Glycerolipid metabolism	map	None	map
Akr1b8	gene	Down	Pentose and glucuronate interconversions	map	None	map
Gcnt3	gene	Down	Mucin type O-glycan biosynthesis	map	None	map
Ugt2b7	gene	Up	Ascorbate and aldarate metabolism	map	None	map
Ugt2b7	gene	Up	Trichloroethanol glucuronide	Metabolites	Up	reversible
Ugt2b7	gene	Up	Drug metabolism - cytochrome P450	map	None	map
Ugt2b7	gene	Up	Drug metabolism - other enzymes	map	None	map
Ugt2b7	gene	Up	Metabolism of xenobiotics by cytochrome P450	map	None	map
Ugt2b7	gene	Up	Pentose and glucuronate interconversions	map	None	map
Ugt2b7	gene	Up	Porphyrin and chlorophyll metabolism	map	None	map
Ugt2b7	gene	Up	Retinol metabolism	map	None	map
Ugt2b7	gene	Up	Steroid hormone biosynthesis	map	None	map
Upp2	gene	Down	Drug metabolism - other enzymes	map	None	map
Upp2	gene	Down	Pyrimidine metabolism	map	None	map
Aldh1a7	gene	Up	Retinol metabolism	map	None	map
Minpp1	gene	Down	Glycolysis / Gluconeogenesis	map	None	map
Minpp1	gene	Down	Inositol phosphate metabolism	map	None	map
Pla2g2a	gene	Down	Arachidonic acid metabolism	map	None	map
Pla2g2a	gene	Down	Arachidonic acid	Metabolites	Up	reversible
Pla2g2a	gene	Down	LysoPC(22:6(4Z,7Z,10Z,13Z,16Z,19Z))	Metabolites	Up	irreversible
Pla2g2a	gene	Down	Ether lipid metabolism	map	None	map
Pla2g2a	gene	Down	Glycerophospholipid metabolism	map	None	map
Pla2g2a	gene	Down	Linoleic acid metabolism	map	None	map
Pla2g2a	gene	Down	alpha-Linolenic acid metabolism	map	None	map
Eci1	gene	Up	Fatty acid degradation	map	None	map
Nampt	gene	Down	Nicotinate and nicotinamide metabolism	map	None	map
St6galnac3	gene	Up	Glycosphingolipid biosynthesis - ganglio series	map	None	map
Cyp4a3	gene	Up	Arachidonic acid metabolism	map	None	map
Cyp4a3	gene	Up	Fatty acid degradation	map	None	map
Cyp4a3	gene	Up	Retinol metabolism	map	None	map
Pla2g2d	gene	Up	Arachidonic acid metabolism	map	None	map
Pla2g2d	gene	Up	Arachidonic acid	Metabolites	Up	reversible
Pla2g2d	gene	Up	LysoPC(22:6(4Z,7Z,10Z,13Z,16Z,19Z))	Metabolites	Up	irreversible
Pla2g2d	gene	Up	Ether lipid metabolism	map	None	map
Pla2g2d	gene	Up	Glycerophospholipid metabolism	map	None	map
Pla2g2d	gene	Up	Linoleic acid metabolism	map	None	map
Pla2g2d	gene	Up	alpha-Linolenic acid metabolism	map	None	map
Car6	gene	Up	Nitrogen metabolism	map	None	map
Nnmt	gene	Down	Nicotinate and nicotinamide metabolism	map	None	map
Sgpp2	gene	Down	Sphingolipid metabolism	map	None	map
Hs3st3b1	gene	Down	Glycosaminoglycan biosynthesis - heparan sulfate / heparin	map	None	map
Fmo6	gene	Down	Drug metabolism - cytochrome P450	map	None	map
Mthfd2l	gene	Up	One carbon pool by folate	map	None	map
Adcy1	gene	Down	Purine metabolism	map	None	map
Mtmr7	gene	Down	Inositol phosphate metabolism	map	None	map
Mtmr7	gene	Down	Phosphatidylinositol signaling system	map	None	map
Gcnt2	gene	Down	Glycosphingolipid biosynthesis - lacto and neolacto series	map	None	map
Akr1c1	gene	Up	Metabolism of xenobiotics by cytochrome P450	map	None	map
Akr1c1	gene	Up	Steroid hormone biosynthesis	map	None	map
Cndp1	gene	Down	Arginine and proline metabolism	map	None	map
Cndp1	gene	Down	Histidine metabolism	map	None	map
Cndp1	gene	Down	beta-Alanine metabolism	map	None	map
Cyp26c1	gene	Up	Retinol metabolism	map	None	map
Plpp4	gene	Up	Glycerolipid metabolism	map	None	map
Plpp4	gene	Up	Glycerophospholipid metabolism	map	None	map
Adh6	gene	Up	Drug metabolism - cytochrome P450	map	None	map
Adh6	gene	Up	Fatty acid degradation	map	None	map
Adh6	gene	Up	Glycolysis / Gluconeogenesis	map	None	map
Adh6	gene	Up	Metabolism of xenobiotics by cytochrome P450	map	None	map
Adh6	gene	Up	Retinol metabolism	map	None	map
Adh6	gene	Up	Tyrosine metabolism	map	None	map
Pla2g4b	gene	Up	Arachidonic acid metabolism	map	None	map
Pla2g4b	gene	Up	Arachidonic acid	Metabolites	Up	reversible
Pla2g4b	gene	Up	LysoPC(22:6(4Z,7Z,10Z,13Z,16Z,19Z))	Metabolites	Up	irreversible
Pla2g4b	gene	Up	Ether lipid metabolism	map	None	map
Pla2g4b	gene	Up	Glycerophospholipid metabolism	map	None	map
Pla2g4b	gene	Up	Linoleic acid metabolism	map	None	map
Pla2g4b	gene	Up	alpha-Linolenic acid metabolism	map	None	map
Cyp26b1	gene	Up	Retinol metabolism	map	None	map
Lpin1	gene	Down	Glycerolipid metabolism	map	None	map
Lpin1	gene	Down	Glycerophospholipid metabolism	map	None	map
Pgap1	gene	Down	Glycosylphosphatidylinositol(GPI)-anchor biosynthesis	map	None	map
Uprt	gene	Down	Pyrimidine metabolism	map	None	map
Mocos	gene	Down	Folate biosynthesis	map	None	map
Acsm5	gene	Up	Butanoate metabolism	map	None	map
Cyp46a1	gene	Down	Primary bile acid biosynthesis	map	None	map
Pnpla3	gene	Down	Glycerolipid metabolism	map	None	map
Ppcdc	gene	Up	Pantothenate and CoA biosynthesis	map	None	map
Hs3st3a1	gene	Up	Glycosaminoglycan biosynthesis - heparan sulfate / heparin	map	None	map
Gadl1	gene	Down	Pantothenate and CoA biosynthesis	map	None	map
Gadl1	gene	Down	Taurine and hypotaurine metabolism	map	None	map
Gadl1	gene	Down	beta-Alanine metabolism	map	None	map
Aox3	gene	Up	4-Pyridoxic acid	Metabolites	Up	irreversible
Aox3	gene	Up	5-Hydroxyindoleacetic acid	Metabolites	Up	irreversible
Aox3	gene	Up	N1-Methyl-4-pyridone-3-carboxamide	Metabolites	Up	irreversible
Aox3	gene	Up	Drug metabolism - cytochrome P450	map	None	map
Aox3	gene	Up	Nicotinate and nicotinamide metabolism	map	None	map
Aox3	gene	Up	Retinol metabolism	map	None	map
Aox3	gene	Up	Tryptophan metabolism	map	None	map
Aox3	gene	Up	Tyrosine metabolism	map	None	map
Aox3	gene	Up	Valine, leucine and isoleucine degradation	map	None	map
Aox3	gene	Up	Vitamin B6 metabolism	map	None	map
Gsta3	gene	Up	Glutathione episulfonium ion	Metabolites	Down	irreversible
Gsta3	gene	Up	Drug metabolism - cytochrome P450	map	None	map
Gsta3	gene	Up	Drug metabolism - other enzymes	map	None	map
Gsta3	gene	Up	Glutathione metabolism	map	None	map
Gsta3	gene	Up	Metabolism of xenobiotics by cytochrome P450	map	None	map
Elovl2	gene	Down	Biosynthesis of unsaturated fatty acids	map	None	map
Elovl2	gene	Down	Fatty acid elongation	map	None	map
Cyp2c24	gene	Up	Arachidonic acid metabolism	map	None	map
Cyp2c24	gene	Up	(+/-)5,6-EpETrE	Metabolites	Up	irreversible
Cyp2c24	gene	Up	Linoleic acid metabolism	map	None	map
Cyp2c24	gene	Up	Retinol metabolism	map	None	map
Cyp2c24	gene	Up	Steroid hormone biosynthesis	map	None	map
Chst13	gene	Up	Glycosaminoglycan biosynthesis - chondroitin sulfate / dermatan sulfate	map	None	map
Acaa1b	gene	Up	Biosynthesis of unsaturated fatty acids	map	None	map
Acaa1b	gene	Up	Fatty acid degradation	map	None	map
Acaa1b	gene	Up	Valine, leucine and isoleucine degradation	map	None	map
Acaa1b	gene	Up	alpha-Linolenic acid metabolism	map	None	map
RGD1559459	gene	Up	Ascorbate and aldarate metabolism	map	None	map
RGD1559459	gene	Up	Trichloroethanol glucuronide	Metabolites	Up	reversible
RGD1559459	gene	Up	Drug metabolism - cytochrome P450	map	None	map
RGD1559459	gene	Up	Drug metabolism - other enzymes	map	None	map
RGD1559459	gene	Up	Metabolism of xenobiotics by cytochrome P450	map	None	map
RGD1559459	gene	Up	Pentose and glucuronate interconversions	map	None	map
RGD1559459	gene	Up	Porphyrin and chlorophyll metabolism	map	None	map
RGD1559459	gene	Up	Retinol metabolism	map	None	map
RGD1559459	gene	Up	Steroid hormone biosynthesis	map	None	map
Acot5	gene	Up	Biosynthesis of unsaturated fatty acids	map	None	map
Acot5	gene	Up	Arachidonic acid	Metabolites	Up	irreversible
Acot5	gene	Up	Docosahexaenoic acid	Metabolites	Up	irreversible
Acot5	gene	Up	Fatty acid elongation	map	None	map
Fasn	gene	Down	Fatty acid biosynthesis	map	None	map
Car2	gene	Up	Nitrogen metabolism	map	None	map
Aox1	gene	Up	4-Pyridoxic acid	Metabolites	Up	irreversible
Aox1	gene	Up	5-Hydroxyindoleacetic acid	Metabolites	Up	irreversible
Aox1	gene	Up	N1-Methyl-4-pyridone-3-carboxamide	Metabolites	Up	irreversible
Aox1	gene	Up	Drug metabolism - cytochrome P450	map	None	map
Aox1	gene	Up	Nicotinate and nicotinamide metabolism	map	None	map
Aox1	gene	Up	Retinol metabolism	map	None	map
Aox1	gene	Up	Tryptophan metabolism	map	None	map
Aox1	gene	Up	Tyrosine metabolism	map	None	map
Aox1	gene	Up	Valine, leucine and isoleucine degradation	map	None	map
Aox1	gene	Up	Vitamin B6 metabolism	map	None	map
Phgdh	gene	Down	Cysteine and methionine metabolism	map	None	map
Phgdh	gene	Down	Glycine, serine and threonine metabolism	map	None	map
Adcy10	gene	Down	Purine metabolism	map	None	map
Acaca	gene	Down	Fatty acid biosynthesis	map	None	map
Acaca	gene	Down	Propanoate metabolism	map	None	map
Acaca	gene	Down	Pyruvate metabolism	map	None	map
Ephx2	gene	Down	Arachidonic acid metabolism	map	None	map
Ephx2	gene	Down	14,15-DiHETrE	Metabolites	Up	irreversible
Aacs	gene	Up	Butanoate metabolism	map	None	map
Aacs	gene	Up	Valine, leucine and isoleucine degradation	map	None	map
Gucy1a2	gene	Down	Purine metabolism	map	None	map
Acot4	gene	Up	Biosynthesis of unsaturated fatty acids	map	None	map
Acot4	gene	Up	Arachidonic acid	Metabolites	Up	irreversible
Acot4	gene	Up	Docosahexaenoic acid	Metabolites	Up	irreversible
Acot4	gene	Up	Fatty acid elongation	map	None	map
Etnppl	gene	Down	Glycerophospholipid metabolism	map	None	map
Gcnt6	gene	Down	Glycosphingolipid biosynthesis - lacto and neolacto series	map	None	map
Alox15	gene	Down	Arachidonic acid metabolism	map	None	map
Alox15	gene	Down	Linoleic acid metabolism	map	None	map
Soat1	gene	Down	Steroid biosynthesis	map	None	map
Fut1	gene	Up	Glycosphingolipid biosynthesis - globo and isoglobo series	map	None	map
Fut1	gene	Up	Glycosphingolipid biosynthesis - lacto and neolacto series	map	None	map
Fmo3	gene	Down	Drug metabolism - cytochrome P450	map	None	map
NAD	Metabolites	Up	Drug metabolism - other enzymes	map	None	map
NAD	Metabolites	Up	Nicotinate and nicotinamide metabolism	map	None	map
NAD	Metabolites	Up	Thiamine metabolism	map	None	map
L-Lysine	Metabolites	Up	Aminoacyl-tRNA biosynthesis	map	None	map
L-Lysine	Metabolites	Up	Biotin metabolism	map	None	map
L-Lysine	Metabolites	Up	Lysine degradation	map	None	map
L-Ornithine	Metabolites	Up	Arginine and proline metabolism	map	None	map
L-Ornithine	Metabolites	Up	Arginine biosynthesis	map	None	map
L-Ornithine	Metabolites	Up	D-Arginine and D-ornithine metabolism	map	None	map
L-Ornithine	Metabolites	Up	Glutathione metabolism	map	None	map
Sucrose	Metabolites	Down	Galactose metabolism	map	None	map
Sucrose	Metabolites	Down	Starch and sucrose metabolism	map	None	map
PC(14:0/22:0)	Metabolites	Up	Pla2g2a	gene	Down	irreversible
PC(14:0/22:0)	Metabolites	Up	Pla2g2d	gene	Up	irreversible
PC(14:0/22:0)	Metabolites	Up	Pla2g4b	gene	Up	irreversible
PC(14:0/22:0)	Metabolites	Up	Arachidonic acid metabolism	map	None	map
PC(14:0/22:0)	Metabolites	Up	Glycerophospholipid metabolism	map	None	map
PC(14:0/22:0)	Metabolites	Up	Linoleic acid metabolism	map	None	map
PC(14:0/22:0)	Metabolites	Up	alpha-Linolenic acid metabolism	map	None	map
D-Maltose	Metabolites	Down	Starch and sucrose metabolism	map	None	map
Adenosine	Metabolites	Down	Purine metabolism	map	None	map
Arachidonic acid	Metabolites	Up	Cyp2b1	gene	Up	irreversible
Arachidonic acid	Metabolites	Up	Cyp2c12	gene	Down	irreversible
Arachidonic acid	Metabolites	Up	Cyp4a3	gene	Up	irreversible
Arachidonic acid	Metabolites	Up	Cyp2c24	gene	Up	irreversible
Arachidonic acid	Metabolites	Up	Alox15	gene	Down	irreversible
Arachidonic acid	Metabolites	Up	Arachidonic acid metabolism	map	None	map
Arachidonic acid	Metabolites	Up	Biosynthesis of unsaturated fatty acids	map	None	map
Arachidonic acid	Metabolites	Up	Linoleic acid metabolism	map	None	map
Taurine	Metabolites	Up	Primary bile acid biosynthesis	map	None	map
Taurine	Metabolites	Up	Sulfur metabolism	map	None	map
Taurine	Metabolites	Up	Taurine and hypotaurine metabolism	map	None	map
Gluconic acid	Metabolites	Up	Pentose phosphate pathway	map	None	map
Inosine	Metabolites	Down	Purine metabolism	map	None	map
Creatine	Metabolites	Up	Arginine and proline metabolism	map	None	map
Creatine	Metabolites	Up	Glycine, serine and threonine metabolism	map	None	map
PE(22:2(13Z,16Z)/18:0)	Metabolites	Down	Pla2g2a	gene	Down	irreversible
PE(22:2(13Z,16Z)/18:0)	Metabolites	Down	Pla2g2d	gene	Up	irreversible
PE(22:2(13Z,16Z)/18:0)	Metabolites	Down	Pla2g4b	gene	Up	irreversible
PE(22:2(13Z,16Z)/18:0)	Metabolites	Down	Glycerophospholipid metabolism	map	None	map
PE(22:2(13Z,16Z)/18:0)	Metabolites	Down	Glycosylphosphatidylinositol(GPI)-anchor biosynthesis	map	None	map
L-Isoleucine	Metabolites	Up	Aminoacyl-tRNA biosynthesis	map	None	map
L-Isoleucine	Metabolites	Up	Valine, leucine and isoleucine biosynthesis	map	None	map
L-Isoleucine	Metabolites	Up	Valine, leucine and isoleucine degradation	map	None	map
L-Pipecolic acid	Metabolites	Up	Lysine degradation	map	None	map
Mannan	Metabolites	Down	Fructose and mannose metabolism	map	None	map
Raffinose	Metabolites	Down	Galactose metabolism	map	None	map
Biliverdin	Metabolites	Up	Porphyrin and chlorophyll metabolism	map	None	map
p-Aminobenzoic acid	Metabolites	Up	Folate biosynthesis	map	None	map
3-Hydroxyanthranilic acid	Metabolites	Up	Tryptophan metabolism	map	None	map
4-Pyridoxic acid	Metabolites	Up	Vitamin B6 metabolism	map	None	map
Galactonic acid	Metabolites	Up	Galactose metabolism	map	None	map
11-cis-Retinol	Metabolites	Down	Retinol metabolism	map	None	map
Trigonelline	Metabolites	Up	Nicotinate and nicotinamide metabolism	map	None	map
4-Guanidinobutanoic acid	Metabolites	Up	Arginine and proline metabolism	map	None	map
(S)-5-Diphosphomevalonic acid	Metabolites	Up	Terpenoid backbone biosynthesis	map	None	map
2-Keto-3-deoxy-D-gluconic acid	Metabolites	Up	Galactose metabolism	map	None	map
Allose	Metabolites	Down	Fructose and mannose metabolism	map	None	map
L-threonic Acid	Metabolites	Up	Ascorbate and aldarate metabolism	map	None	map
Deoxyribose	Metabolites	Down	Pentose phosphate pathway	map	None	map
Pyroglutamic acid	Metabolites	Down	Glutathione metabolism	map	None	map
Glycocholic Acid	Metabolites	Down	Primary bile acid biosynthesis	map	None	map
2-Phenylacetamide	Metabolites	Up	Phenylalanine metabolism	map	None	map
Fucose 1-phosphate	Metabolites	Up	Amino sugar and nucleotide sugar metabolism	map	None	map
Fucose 1-phosphate	Metabolites	Up	Fructose and mannose metabolism	map	None	map
Palmitoylcarnitine	Metabolites	Up	Fatty acid degradation	map	None	map
N6,N6,N6-Trimethyl-L-lysine	Metabolites	Up	Lysine degradation	map	None	map
LysoPC(22:6(4Z,7Z,10Z,13Z,16Z,19Z))	Metabolites	Up	Lpcat2	gene	Down	irreversible
LysoPC(22:6(4Z,7Z,10Z,13Z,16Z,19Z))	Metabolites	Up	Glycerophospholipid metabolism	map	None	map
5alpha-androstane-3alpha-ol-17-one sulfate	Metabolites	Down	Steroid hormone biosynthesis	map	None	map
15-Oxo-ETE	Metabolites	Down	Arachidonic acid metabolism	map	None	map
(S)-Hydroxydecanoyl-CoA	Metabolites	Down	Fatty acid degradation	map	None	map
(S)-Hydroxydecanoyl-CoA	Metabolites	Down	Fatty acid elongation	map	None	map
Taurochenodesoxycholic acid	Metabolites	Up	Primary bile acid biosynthesis	map	None	map
Chenodeoxycholic acid glycine conjugate	Metabolites	Down	Primary bile acid biosynthesis	map	None	map
Ergothioneine	Metabolites	Up	Histidine metabolism	map	None	map
5-Hydroxyindoleacetic acid	Metabolites	Up	Tryptophan metabolism	map	None	map
N1-Methyl-4-pyridone-3-carboxamide	Metabolites	Up	Nicotinate and nicotinamide metabolism	map	None	map
Neopterin	Metabolites	Down	Folate biosynthesis	map	None	map
Pyrrole-2-carboxylic acid	Metabolites	Up	Arginine and proline metabolism	map	None	map
Docosahexaenoic acid	Metabolites	Up	Biosynthesis of unsaturated fatty acids	map	None	map
Allopregnanolone	Metabolites	Up	Akr1c1	gene	Up	irreversible
Allopregnanolone	Metabolites	Up	Steroid hormone biosynthesis	map	None	map
(+/-)5,6-EpETrE	Metabolites	Up	Ephx2	gene	Down	irreversible
(+/-)5,6-EpETrE	Metabolites	Up	Arachidonic acid metabolism	map	None	map
14,15-DiHETrE	Metabolites	Up	Arachidonic acid metabolism	map	None	map
Trichloroethanol glucuronide	Metabolites	Up	Metabolism of xenobiotics by cytochrome P450	map	None	map
Glutathione episulfonium ion	Metabolites	Down	Metabolism of xenobiotics by cytochrome P450	map	None	map
S-(2-Hydroxyethyl)glutathione	Metabolites	Down	Metabolism of xenobiotics by cytochrome P450	map	None	map
Eicosadienoic acid	Metabolites	Up	Biosynthesis of unsaturated fatty acids	map	None	map
3-Hydroxylidocaine	Metabolites	Down	Drug metabolism - cytochrome P450	map	None	map

## Sheet: L_T vs L_C
Supplementary file 20 (3). Alternative gene expression and metabolites in CIA rat (CIA) and 2-DG-treated CIA rat (CIA+2-DG) livers
node1	node1_type	node1_up_down	node2	node2_type	node2_up_down	relation
Phykpl	gene	Up	Lysine degradation	map	None	map
Mboat7l1	gene	Down	Glycerophospholipid metabolism	map	None	map
Nat8f3	gene	Down	Glutathione metabolism	map	None	map
Pde6h	gene	Down	Guanosine monophosphate	Metabolites	Down	irreversible
Pde6h	gene	Down	Purine metabolism	map	None	map
Gne	gene	Down	Amino sugar and nucleotide sugar metabolism	map	None	map
Gne	gene	Down	N-Acetylmannosamine	Metabolites	Up	irreversible
Akr1b7	gene	Down	Folate biosynthesis	map	None	map
Akr1b7	gene	Down	Fructose and mannose metabolism	map	None	map
Akr1b7	gene	Down	Galactose metabolism	map	None	map
Akr1b7	gene	Down	Glycerolipid metabolism	map	None	map
Akr1b7	gene	Down	Pentose and glucuronate interconversions	map	None	map
Ggt1	gene	Down	Arachidonic acid metabolism	map	None	map
Ggt1	gene	Down	Glutathione metabolism	map	None	map
Ggt1	gene	Down	Taurine and hypotaurine metabolism	map	None	map
Pfkfb3	gene	Up	Fructose and mannose metabolism	map	None	map
Msmo1	gene	Down	Steroid biosynthesis	map	None	map
Pde11a	gene	Down	Guanosine monophosphate	Metabolites	Down	irreversible
Pde11a	gene	Down	Purine metabolism	map	None	map
Sphk1	gene	Up	Sphingolipid metabolism	map	None	map
Adh7	gene	Down	Drug metabolism - cytochrome P450	map	None	map
Adh7	gene	Down	Fatty acid degradation	map	None	map
Adh7	gene	Down	Glycolysis / Gluconeogenesis	map	None	map
Adh7	gene	Down	Metabolism of xenobiotics by cytochrome P450	map	None	map
Adh7	gene	Down	Retinol metabolism	map	None	map
Adh7	gene	Down	Tyrosine metabolism	map	None	map
Cyp3a9	gene	Down	Linoleic acid metabolism	map	None	map
Cyp3a9	gene	Down	Retinol metabolism	map	None	map
Cyp3a9	gene	Down	Steroid hormone biosynthesis	map	None	map
Elovl5	gene	Up	Biosynthesis of unsaturated fatty acids	map	None	map
Elovl5	gene	Up	Fatty acid elongation	map	None	map
Cyp1a1	gene	Down	Metabolism of xenobiotics by cytochrome P450	map	None	map
Cyp1a1	gene	Down	Retinol metabolism	map	None	map
Cyp1a1	gene	Down	Steroid hormone biosynthesis	map	None	map
Cyp1a1	gene	Down	Tryptophan metabolism	map	None	map
Cyp1a2	gene	Down	Caffeine metabolism	map	None	map
Cyp1a2	gene	Down	Drug metabolism - cytochrome P450	map	None	map
Cyp1a2	gene	Down	Linoleic acid metabolism	map	None	map
Cyp1a2	gene	Down	Metabolism of xenobiotics by cytochrome P450	map	None	map
Cyp1a2	gene	Down	Retinol metabolism	map	None	map
Cyp1a2	gene	Down	Steroid hormone biosynthesis	map	None	map
Cyp1a2	gene	Down	Tryptophan metabolism	map	None	map
G6pd	gene	Up	Glutathione metabolism	map	None	map
G6pd	gene	Up	Pentose phosphate pathway	map	None	map
Got1	gene	Up	Alanine, aspartate and glutamate metabolism	map	None	map
Got1	gene	Up	Arginine and proline metabolism	map	None	map
Got1	gene	Up	Arginine biosynthesis	map	None	map
Got1	gene	Up	Cysteine and methionine metabolism	map	None	map
Got1	gene	Up	Phenylalanine metabolism	map	None	map
Got1	gene	Up	Phenylalanine, tyrosine and tryptophan biosynthesis	map	None	map
Got1	gene	Up	Tyrosine metabolism	map	None	map
Ldha	gene	Up	Cysteine and methionine metabolism	map	None	map
Ldha	gene	Up	Glycolysis / Gluconeogenesis	map	None	map
Ldha	gene	Up	Propanoate metabolism	map	None	map
Ldha	gene	Up	Pyruvate metabolism	map	None	map
Me1	gene	Up	Pyruvate metabolism	map	None	map
Nos2	gene	Up	Arginine and proline metabolism	map	None	map
Nos2	gene	Up	Arginine biosynthesis	map	None	map
Ces2a	gene	Down	Drug metabolism - other enzymes	map	None	map
Glul	gene	Down	Alanine, aspartate and glutamate metabolism	map	None	map
Glul	gene	Down	Arginine biosynthesis	map	None	map
Glul	gene	Down	Glyoxylate and dicarboxylate metabolism	map	None	map
Glul	gene	Down	Nitrogen metabolism	map	None	map
Gpd2	gene	Up	Glycerophospholipid metabolism	map	None	map
Cyp17a1	gene	Up	Steroid hormone biosynthesis	map	None	map
Cyp7a1	gene	Down	Primary bile acid biosynthesis	map	None	map
Cyp7a1	gene	Down	Steroid hormone biosynthesis	map	None	map
Ptgis	gene	Down	Arachidonic acid metabolism	map	None	map
Ptgis	gene	Down	Prostaglandin I2	Metabolites	Down	irreversible
Acadsb	gene	Down	Fatty acid degradation	map	None	map
Acadsb	gene	Down	Valine, leucine and isoleucine degradation	map	None	map
Hmgcr	gene	Down	Terpenoid backbone biosynthesis	map	None	map
Cyp3a2	gene	Down	Linoleic acid metabolism	map	None	map
Cyp3a2	gene	Down	Retinol metabolism	map	None	map
Cyp3a2	gene	Down	Steroid hormone biosynthesis	map	None	map
Pcyt1b	gene	Up	Glycerophospholipid metabolism	map	None	map
Pcyt1b	gene	Up	Phosphonate and phosphinate metabolism	map	None	map
Gcnt3	gene	Down	Mucin type O-glycan biosynthesis	map	None	map
Pycr1	gene	Down	Arginine and proline metabolism	map	None	map
Ogdhl	gene	Down	Citrate cycle (TCA cycle)	map	None	map
Cyp4f18	gene	Up	Arachidonic acid metabolism	map	None	map
Chka	gene	Up	Glycerophospholipid metabolism	map	None	map
Sqle	gene	Down	Steroid biosynthesis	map	None	map
Pla2g1b	gene	Up	Arachidonic acid metabolism	map	None	map
Pla2g1b	gene	Up	LysoPC(16:1(9Z)/0:0)	Metabolites	Down	irreversible
Pla2g1b	gene	Up	Ether lipid metabolism	map	None	map
Pla2g1b	gene	Up	Glycerophospholipid metabolism	map	None	map
Pla2g1b	gene	Up	Linoleic acid metabolism	map	None	map
Pla2g1b	gene	Up	alpha-Linolenic acid metabolism	map	None	map
Hsd17b7	gene	Down	Steroid biosynthesis	map	None	map
Hsd17b7	gene	Down	Steroid hormone biosynthesis	map	None	map
Adh4	gene	Down	Drug metabolism - cytochrome P450	map	None	map
Adh4	gene	Down	Fatty acid degradation	map	None	map
Adh4	gene	Down	Glycolysis / Gluconeogenesis	map	None	map
Adh4	gene	Down	Metabolism of xenobiotics by cytochrome P450	map	None	map
Adh4	gene	Down	Retinol metabolism	map	None	map
Adh4	gene	Down	Tyrosine metabolism	map	None	map
Aldh1a7	gene	Down	Retinol metabolism	map	None	map
St6galnac3	gene	Up	Glycosphingolipid biosynthesis - ganglio series	map	None	map
Dhcr24	gene	Down	Steroid biosynthesis	map	None	map
Pla2g2d	gene	Down	Arachidonic acid metabolism	map	None	map
Pla2g2d	gene	Down	LysoPC(16:1(9Z)/0:0)	Metabolites	Down	irreversible
Pla2g2d	gene	Down	Ether lipid metabolism	map	None	map
Pla2g2d	gene	Down	Glycerophospholipid metabolism	map	None	map
Pla2g2d	gene	Down	Linoleic acid metabolism	map	None	map
Pla2g2d	gene	Down	alpha-Linolenic acid metabolism	map	None	map
Amdhd1	gene	Up	Histidine metabolism	map	None	map
Rrm2b	gene	Down	Drug metabolism - other enzymes	map	None	map
Rrm2b	gene	Down	Glutathione metabolism	map	None	map
Rrm2b	gene	Down	Purine metabolism	map	None	map
Rrm2b	gene	Down	Pyrimidine metabolism	map	None	map
Plod2	gene	Up	Lysine degradation	map	None	map
Hs6st2	gene	Up	Glycosaminoglycan biosynthesis - heparan sulfate / heparin	map	None	map
Enpp7	gene	Down	Sphingolipid metabolism	map	None	map
Gpat3	gene	Up	Glycerolipid metabolism	map	None	map
Gpat3	gene	Up	Glycerophospholipid metabolism	map	None	map
Gcnt2	gene	Down	Glycosphingolipid biosynthesis - lacto and neolacto series	map	None	map
Acat2	gene	Down	Butanoate metabolism	map	None	map
Acat2	gene	Down	Fatty acid degradation	map	None	map
Acat2	gene	Down	Glyoxylate and dicarboxylate metabolism	map	None	map
Acat2	gene	Down	Lysine degradation	map	None	map
Acat2	gene	Down	Propanoate metabolism	map	None	map
Acat2	gene	Down	Pyruvate metabolism	map	None	map
Acat2	gene	Down	Synthesis and degradation of ketone bodies	map	None	map
Acat2	gene	Down	Terpenoid backbone biosynthesis	map	None	map
Acat2	gene	Down	Tryptophan metabolism	map	None	map
Acat2	gene	Down	Valine, leucine and isoleucine degradation	map	None	map
Plch1	gene	Down	Inositol phosphate metabolism	map	None	map
Car9	gene	Down	Nitrogen metabolism	map	None	map
Lpin1	gene	Up	Glycerolipid metabolism	map	None	map
Lpin1	gene	Up	Glycerophospholipid metabolism	map	None	map
Uprt	gene	Down	Pyrimidine metabolism	map	None	map
Acsm5	gene	Down	Butanoate metabolism	map	None	map
Pde6c	gene	Down	Guanosine monophosphate	Metabolites	Down	irreversible
Pde6c	gene	Down	Purine metabolism	map	None	map
Rrm2	gene	Up	Drug metabolism - other enzymes	map	None	map
Rrm2	gene	Up	Glutathione metabolism	map	None	map
Rrm2	gene	Up	Purine metabolism	map	None	map
Rrm2	gene	Up	Pyrimidine metabolism	map	None	map
Pnpla3	gene	Up	Glycerolipid metabolism	map	None	map
Car12	gene	Down	Nitrogen metabolism	map	None	map
Gpd1l	gene	Down	Glycerophospholipid metabolism	map	None	map
Hs3st3a1	gene	Down	Glycosaminoglycan biosynthesis - heparan sulfate / heparin	map	None	map
Hyal1	gene	Down	Glycosaminoglycan degradation	map	None	map
Inmt	gene	Down	Selenocompound metabolism	map	None	map
Inmt	gene	Down	Tryptophan metabolism	map	None	map
Ugt1a2	gene	Down	Ascorbate and aldarate metabolism	map	None	map
Ugt1a2	gene	Down	(23S)-23,25-dihydroxy-24-oxovitamin D3 23-(beta-glucuronide) / (23S)-23,25-dihydroxy-24-oxocholecalciferol 23-(beta-glucuronide)	Metabolites	Down	reversible
Ugt1a2	gene	Down	Trichloroethanol glucuronide	Metabolites	Up	reversible
Ugt1a2	gene	Down	Drug metabolism - cytochrome P450	map	None	map
Ugt1a2	gene	Down	Drug metabolism - other enzymes	map	None	map
Ugt1a2	gene	Down	Metabolism of xenobiotics by cytochrome P450	map	None	map
Ugt1a2	gene	Down	Pentose and glucuronate interconversions	map	None	map
Ugt1a2	gene	Down	Porphyrin and chlorophyll metabolism	map	None	map
Ugt1a2	gene	Down	Retinol metabolism	map	None	map
Ugt1a2	gene	Down	Steroid hormone biosynthesis	map	None	map
Cyp2c24	gene	Down	Arachidonic acid metabolism	map	None	map
Cyp2c24	gene	Down	Linoleic acid metabolism	map	None	map
Cyp2c24	gene	Down	Retinol metabolism	map	None	map
Cyp2c24	gene	Down	Steroid hormone biosynthesis	map	None	map
Gstm6	gene	Down	Drug metabolism - cytochrome P450	map	None	map
Gstm6	gene	Down	Drug metabolism - other enzymes	map	None	map
Gstm6	gene	Down	Glutathione metabolism	map	None	map
Gstm6	gene	Down	Metabolism of xenobiotics by cytochrome P450	map	None	map
Acot5	gene	Up	Biosynthesis of unsaturated fatty acids	map	None	map
Acot5	gene	Up	Fatty acid elongation	map	None	map
Pfkfb4	gene	Down	Fructose and mannose metabolism	map	None	map
Gstm3	gene	Down	Drug metabolism - cytochrome P450	map	None	map
Gstm3	gene	Down	Drug metabolism - other enzymes	map	None	map
Gstm3	gene	Down	Glutathione metabolism	map	None	map
Gstm3	gene	Down	Metabolism of xenobiotics by cytochrome P450	map	None	map
Phgdh	gene	Down	Cysteine and methionine metabolism	map	None	map
Phgdh	gene	Down	Glycine, serine and threonine metabolism	map	None	map
Xylt1	gene	Down	Glycosaminoglycan biosynthesis - chondroitin sulfate / dermatan sulfate	map	None	map
Xylt1	gene	Down	Glycosaminoglycan biosynthesis - heparan sulfate / heparin	map	None	map
Nat8	gene	Down	Glutathione metabolism	map	None	map
Aoc1	gene	Up	Arginine and proline metabolism	map	None	map
Aoc1	gene	Up	Histidine metabolism	map	None	map
Aoc1	gene	Up	Tryptophan metabolism	map	None	map
Ephx2	gene	Up	Arachidonic acid metabolism	map	None	map
Ephx2	gene	Up	14,15-DiHETrE	Metabolites	Up	irreversible
Alas1	gene	Down	Glycine, serine and threonine metabolism	map	None	map
Alas1	gene	Down	Porphyrin and chlorophyll metabolism	map	None	map
Mgat5	gene	Down	N-Glycan biosynthesis	map	None	map
Aacs	gene	Down	Butanoate metabolism	map	None	map
Aacs	gene	Down	Valine, leucine and isoleucine degradation	map	None	map
Acot4	gene	Up	Biosynthesis of unsaturated fatty acids	map	None	map
Acot4	gene	Up	Fatty acid elongation	map	None	map
Gcnt6	gene	Down	Glycosphingolipid biosynthesis - lacto and neolacto series	map	None	map
Hsd17b2	gene	Down	Steroid hormone biosynthesis	map	None	map
Aspa	gene	Up	Alanine, aspartate and glutamate metabolism	map	None	map
Aspa	gene	Up	Histidine metabolism	map	None	map
Lss	gene	Down	Steroid biosynthesis	map	None	map
L-Tyrosine	Metabolites	Down	Got1	gene	Up	reversible
L-Tyrosine	Metabolites	Down	Aminoacyl-tRNA biosynthesis	map	None	map
L-Tyrosine	Metabolites	Down	Phenylalanine metabolism	map	None	map
L-Tyrosine	Metabolites	Down	Phenylalanine, tyrosine and tryptophan biosynthesis	map	None	map
L-Tyrosine	Metabolites	Down	Thiamine metabolism	map	None	map
L-Tyrosine	Metabolites	Down	Tyrosine metabolism	map	None	map
L-Tyrosine	Metabolites	Down	Ubiquinone and other terpenoid-quinone biosynthesis	map	None	map
Guanosine monophosphate	Metabolites	Down	Purine metabolism	map	None	map
PC(20:0/18:1(9Z))	Metabolites	Up	Pla2g1b	gene	Up	irreversible
PC(20:0/18:1(9Z))	Metabolites	Up	Pla2g2d	gene	Down	irreversible
PC(20:0/18:1(9Z))	Metabolites	Up	Arachidonic acid metabolism	map	None	map
PC(20:0/18:1(9Z))	Metabolites	Up	Glycerophospholipid metabolism	map	None	map
PC(20:0/18:1(9Z))	Metabolites	Up	Linoleic acid metabolism	map	None	map
PC(20:0/18:1(9Z))	Metabolites	Up	alpha-Linolenic acid metabolism	map	None	map
Adenosine	Metabolites	Up	Purine metabolism	map	None	map
N-Acetylneuraminic acid	Metabolites	Down	Amino sugar and nucleotide sugar metabolism	map	None	map
Oxoadipic acid	Metabolites	Down	Lysine degradation	map	None	map
Oxoadipic acid	Metabolites	Down	Tryptophan metabolism	map	None	map
3-Hydroxyanthranilic acid	Metabolites	Down	Tryptophan metabolism	map	None	map
Mannitol 1-phosphate	Metabolites	Up	Fructose and mannose metabolism	map	None	map
N-Acetylmannosamine	Metabolites	Up	Amino sugar and nucleotide sugar metabolism	map	None	map
Cholic acid	Metabolites	Down	Primary bile acid biosynthesis	map	None	map
Betaine	Metabolites	Down	Glycine, serine and threonine metabolism	map	None	map
Deoxycytidine	Metabolites	Up	Pyrimidine metabolism	map	None	map
11-cis-Retinol	Metabolites	Down	Retinol metabolism	map	None	map
Trigonelline	Metabolites	Up	Nicotinate and nicotinamide metabolism	map	None	map
4-Guanidinobutanoic acid	Metabolites	Up	Arginine and proline metabolism	map	None	map
(S)-5-Diphosphomevalonic acid	Metabolites	Up	Terpenoid backbone biosynthesis	map	None	map
Glycerylphosphorylethanolamine	Metabolites	Down	Ether lipid metabolism	map	None	map
Glycerylphosphorylethanolamine	Metabolites	Down	Glycerophospholipid metabolism	map	None	map
Prostaglandin I2	Metabolites	Down	Arachidonic acid metabolism	map	None	map
Maleic acid	Metabolites	Up	Butanoate metabolism	map	None	map
Maleic acid	Metabolites	Up	Nicotinate and nicotinamide metabolism	map	None	map
Maleic acid	Metabolites	Up	Tyrosine metabolism	map	None	map
Deoxyribose	Metabolites	Down	Pentose phosphate pathway	map	None	map
Glycocholic Acid	Metabolites	Down	Primary bile acid biosynthesis	map	None	map
2-Phenylacetamide	Metabolites	Down	Phenylalanine metabolism	map	None	map
D-Glucurono-6,3-lactone	Metabolites	Down	Ascorbate and aldarate metabolism	map	None	map
N6-Acetyl-L-lysine	Metabolites	Down	Lysine degradation	map	None	map
Fucose 1-phosphate	Metabolites	Up	Amino sugar and nucleotide sugar metabolism	map	None	map
Fucose 1-phosphate	Metabolites	Up	Fructose and mannose metabolism	map	None	map
(23S)-23,25-dihydroxy-24-oxovitamin D3 23-(beta-glucuronide) / (23S)-23,25-dihydroxy-24-oxocholecalciferol 23-(beta-glucuronide)	Metabolites	Down	Pentose and glucuronate interconversions	map	None	map
D-4'-Phosphopantothenate	Metabolites	Up	Pantothenate and CoA biosynthesis	map	None	map
D-4'-Phosphopantothenate	Metabolites	Up	beta-Alanine metabolism	map	None	map
2S-amino-3-oxo-butanoic acid	Metabolites	Down	Glycine, serine and threonine metabolism	map	None	map
N6,N6,N6-Trimethyl-L-lysine	Metabolites	Up	Lysine degradation	map	None	map
LysoPC(16:1(9Z)/0:0)	Metabolites	Down	Glycerophospholipid metabolism	map	None	map
Taurocholic acid	Metabolites	Down	Primary bile acid biosynthesis	map	None	map
Taurocholic acid	Metabolites	Down	Taurine and hypotaurine metabolism	map	None	map
Stigmasterol	Metabolites	Down	Steroid biosynthesis	map	None	map
Taurochenodesoxycholic acid	Metabolites	Down	Primary bile acid biosynthesis	map	None	map
Chenodeoxycholic acid glycine conjugate	Metabolites	Down	Primary bile acid biosynthesis	map	None	map
L-Urobilin	Metabolites	Down	Porphyrin and chlorophyll metabolism	map	None	map
Pyrrole-2-carboxylic acid	Metabolites	Up	Arginine and proline metabolism	map	None	map
PGJ2	Metabolites	Down	Arachidonic acid metabolism	map	None	map
Estradiol-17beta 3-sulfate	Metabolites	Up	Steroid hormone biosynthesis	map	None	map
Brassicasterol	Metabolites	Down	Steroid biosynthesis	map	None	map
Phosphodimethylethanolamine	Metabolites	Down	Glycerophospholipid metabolism	map	None	map
14,15-DiHETrE	Metabolites	Up	Arachidonic acid metabolism	map	None	map
Trichloroethanol glucuronide	Metabolites	Up	Metabolism of xenobiotics by cytochrome P450	map	None	map
3-dehydro-4-methylzymosterol	Metabolites	Down	Hsd17b7	gene	Down	irreversible
3-dehydro-4-methylzymosterol	Metabolites	Down	Steroid biosynthesis	map	None	map
Traumatic acid	Metabolites	Down	alpha-Linolenic acid metabolism	map	None	map
Eicosadienoic acid	Metabolites	Up	Biosynthesis of unsaturated fatty acids	map	None	map
3beta,7alpha-Dihydroxy-5-cholestenoate	Metabolites	Up	Primary bile acid biosynthesis	map	None	map

## Sheet: L_T vs L_K
Supplementary file 20 (4). Alternative gene expression and metabolites in 2-DG-treaed healthy rat (NC+2-DG) and 2-DG-treated CIA rat (CIA+2-DG) livers
node1	node1_type	node1_up_down	node2	node2_type	node2_up_down	relation
Pgd	gene	Up	Glutathione metabolism	map	None	map
Pgd	gene	Up	Pentose phosphate pathway	map	None	map
Nat8f4	gene	Down	Glutathione metabolism	map	None	map
Nat8f3	gene	Down	Glutathione metabolism	map	None	map
Ltc4s	gene	Up	Arachidonic acid metabolism	map	None	map
Pde6h	gene	Down	Purine metabolism	map	None	map
Fbp2	gene	Down	Fructose and mannose metabolism	map	None	map
Fbp2	gene	Down	Glycolysis / Gluconeogenesis	map	None	map
Fbp2	gene	Down	Pentose phosphate pathway	map	None	map
Gne	gene	Down	Amino sugar and nucleotide sugar metabolism	map	None	map
Gale	gene	Up	Amino sugar and nucleotide sugar metabolism	map	None	map
Gale	gene	Up	Galactose metabolism	map	None	map
Akr1b7	gene	Up	Folate biosynthesis	map	None	map
Akr1b7	gene	Up	Fructose and mannose metabolism	map	None	map
Akr1b7	gene	Up	Galactose metabolism	map	None	map
Akr1b7	gene	Up	Glycerolipid metabolism	map	None	map
Akr1b7	gene	Up	Pentose and glucuronate interconversions	map	None	map
Ggt1	gene	Down	Arachidonic acid metabolism	map	None	map
Ggt1	gene	Down	Glutathione metabolism	map	None	map
Ggt1	gene	Down	Taurine and hypotaurine metabolism	map	None	map
Acacb	gene	Up	Fatty acid biosynthesis	map	None	map
Acacb	gene	Up	Propanoate metabolism	map	None	map
Acacb	gene	Up	Pyruvate metabolism	map	None	map
Pfkfb3	gene	Up	Fructose and mannose metabolism	map	None	map
Cyp26a1	gene	Down	Retinol metabolism	map	None	map
Sphk1	gene	Up	Sphingolipid metabolism	map	None	map
Cyp3a9	gene	Down	Linoleic acid metabolism	map	None	map
Cyp3a9	gene	Down	Retinol metabolism	map	None	map
Cyp3a9	gene	Down	Steroid hormone biosynthesis	map	None	map
Acmsd	gene	Down	Tryptophan metabolism	map	None	map
Elovl5	gene	Up	Biosynthesis of unsaturated fatty acids	map	None	map
Elovl5	gene	Up	Fatty acid elongation	map	None	map
Elovl6	gene	Up	Biosynthesis of unsaturated fatty acids	map	None	map
Elovl6	gene	Up	Fatty acid elongation	map	None	map
Acly	gene	Up	Citrate cycle (TCA cycle)	map	None	map
Aldh1a1	gene	Down	Retinol metabolism	map	None	map
Aldoc	gene	Down	Fructose and mannose metabolism	map	None	map
Aldoc	gene	Down	Glycolysis / Gluconeogenesis	map	None	map
Aldoc	gene	Down	Pentose phosphate pathway	map	None	map
Cyp1a1	gene	Down	Metabolism of xenobiotics by cytochrome P450	map	None	map
Cyp1a1	gene	Down	Retinol metabolism	map	None	map
Cyp1a1	gene	Down	Steroid hormone biosynthesis	map	None	map
Cyp1a1	gene	Down	Tryptophan metabolism	map	None	map
Cyp2b1	gene	Down	Arachidonic acid metabolism	map	None	map
Cyp2b1	gene	Down	Retinol metabolism	map	None	map
Cyp2b1	gene	Down	Steroid hormone biosynthesis	map	None	map
Cyp4a2	gene	Down	Arachidonic acid metabolism	map	None	map
Cyp4a2	gene	Down	Fatty acid degradation	map	None	map
Cyp4a2	gene	Down	Retinol metabolism	map	None	map
Ddc	gene	Up	Phenylalanine metabolism	map	None	map
Ddc	gene	Up	Tryptophan metabolism	map	None	map
Ddc	gene	Up	Tyrosine metabolism	map	None	map
Ces1c	gene	Down	Drug metabolism - other enzymes	map	None	map
G6pd	gene	Up	Glutathione metabolism	map	None	map
G6pd	gene	Up	Pentose phosphate pathway	map	None	map
Gck	gene	Up	Amino sugar and nucleotide sugar metabolism	map	None	map
Gck	gene	Up	Galactose metabolism	map	None	map
Gck	gene	Up	Glycolysis / Gluconeogenesis	map	None	map
Gck	gene	Up	Neomycin, kanamycin and gentamicin biosynthesis	map	None	map
Gck	gene	Up	Starch and sucrose metabolism	map	None	map
Got1	gene	Up	Alanine, aspartate and glutamate metabolism	map	None	map
Got1	gene	Up	Arginine and proline metabolism	map	None	map
Got1	gene	Up	Arginine biosynthesis	map	None	map
Got1	gene	Up	Cysteine and methionine metabolism	map	None	map
Got1	gene	Up	Phenylalanine metabolism	map	None	map
Got1	gene	Up	Phenylalanine, tyrosine and tryptophan biosynthesis	map	None	map
Got1	gene	Up	Tyrosine metabolism	map	None	map
Hdc	gene	Up	Histidine metabolism	map	None	map
Ldha	gene	Up	Cysteine and methionine metabolism	map	None	map
Ldha	gene	Up	Glycolysis / Gluconeogenesis	map	None	map
Ldha	gene	Up	Propanoate metabolism	map	None	map
Ldha	gene	Up	Pyruvate metabolism	map	None	map
Me1	gene	Up	Pyruvate metabolism	map	None	map
Nos1	gene	Up	Arginine and proline metabolism	map	None	map
Nos1	gene	Up	Arginine biosynthesis	map	None	map
Nos2	gene	Up	Arginine and proline metabolism	map	None	map
Nos2	gene	Up	Arginine biosynthesis	map	None	map
Scd	gene	Up	Biosynthesis of unsaturated fatty acids	map	None	map
Fmo5	gene	Down	Drug metabolism - cytochrome P450	map	None	map
Pfkfb1	gene	Up	Fructose and mannose metabolism	map	None	map
Pklr	gene	Up	Glycolysis / Gluconeogenesis	map	None	map
Pklr	gene	Up	Purine metabolism	map	None	map
Pklr	gene	Up	Pyruvate metabolism	map	None	map
Tat	gene	Up	Cysteine and methionine metabolism	map	None	map
Tat	gene	Up	Phenylalanine metabolism	map	None	map
Tat	gene	Up	Phenylalanine, tyrosine and tryptophan biosynthesis	map	None	map
Tat	gene	Up	Tyrosine metabolism	map	None	map
Tat	gene	Up	Ubiquinone and other terpenoid-quinone biosynthesis	map	None	map
Ugt1a1	gene	Down	Ascorbate and aldarate metabolism	map	None	map
Ugt1a1	gene	Down	Deoxycholic acid 3-glucuronide	Metabolites	Down	reversible
Ugt1a1	gene	Down	Trichloroethanol glucuronide	Metabolites	Down	reversible
Ugt1a1	gene	Down	Drug metabolism - cytochrome P450	map	None	map
Ugt1a1	gene	Down	Drug metabolism - other enzymes	map	None	map
Ugt1a1	gene	Down	Metabolism of xenobiotics by cytochrome P450	map	None	map
Ugt1a1	gene	Down	Pentose and glucuronate interconversions	map	None	map
Ugt1a1	gene	Down	Porphyrin and chlorophyll metabolism	map	None	map
Ugt1a1	gene	Down	Retinol metabolism	map	None	map
Ugt1a1	gene	Down	Steroid hormone biosynthesis	map	None	map
Glul	gene	Down	Alanine, aspartate and glutamate metabolism	map	None	map
Glul	gene	Down	Arginine biosynthesis	map	None	map
Glul	gene	Down	Glyoxylate and dicarboxylate metabolism	map	None	map
Glul	gene	Down	Nitrogen metabolism	map	None	map
Cth	gene	Down	Cysteine and methionine metabolism	map	None	map
Cth	gene	Down	Glycine, serine and threonine metabolism	map	None	map
Cth	gene	Down	Selenocompound metabolism	map	None	map
Cyp2c12	gene	Up	Arachidonic acid metabolism	map	None	map
Cyp2c12	gene	Up	Linoleic acid metabolism	map	None	map
Cyp2c12	gene	Up	Retinol metabolism	map	None	map
Cyp2c12	gene	Up	Steroid hormone biosynthesis	map	None	map
Gpd2	gene	Up	Glycerophospholipid metabolism	map	None	map
Cyp2e1	gene	Down	Arachidonic acid metabolism	map	None	map
Cyp2e1	gene	Down	Drug metabolism - cytochrome P450	map	None	map
Cyp2e1	gene	Down	Drug metabolism - other enzymes	map	None	map
Cyp2e1	gene	Down	Linoleic acid metabolism	map	None	map
Cyp2e1	gene	Down	Metabolism of xenobiotics by cytochrome P450	map	None	map
Cyp2e1	gene	Down	Steroid hormone biosynthesis	map	None	map
Fmo1	gene	Down	Drug metabolism - cytochrome P450	map	None	map
St8sia1	gene	Up	Glycosphingolipid biosynthesis - ganglio series	map	None	map
St8sia1	gene	Up	Glycosphingolipid biosynthesis - globo and isoglobo series	map	None	map
St8sia1	gene	Up	Glycosphingolipid biosynthesis - lacto and neolacto series	map	None	map
Ptgis	gene	Down	Arachidonic acid metabolism	map	None	map
Ptgis	gene	Down	Prostaglandin I2	Metabolites	Down	irreversible
Acadsb	gene	Down	Fatty acid degradation	map	None	map
Acadsb	gene	Down	Valine, leucine and isoleucine degradation	map	None	map
G6pc	gene	Up	Galactose metabolism	map	None	map
G6pc	gene	Up	Glycolysis / Gluconeogenesis	map	None	map
G6pc	gene	Up	Starch and sucrose metabolism	map	None	map
Alas2	gene	Up	Glycine, serine and threonine metabolism	map	None	map
Alas2	gene	Up	Porphyrin and chlorophyll metabolism	map	None	map
Cyp3a2	gene	Down	Linoleic acid metabolism	map	None	map
Cyp3a2	gene	Down	Retinol metabolism	map	None	map
Cyp3a2	gene	Down	Steroid hormone biosynthesis	map	None	map
Ugt2b17	gene	Down	Ascorbate and aldarate metabolism	map	None	map
Ugt2b17	gene	Down	Deoxycholic acid 3-glucuronide	Metabolites	Down	reversible
Ugt2b17	gene	Down	Trichloroethanol glucuronide	Metabolites	Down	reversible
Ugt2b17	gene	Down	Drug metabolism - cytochrome P450	map	None	map
Ugt2b17	gene	Down	Drug metabolism - other enzymes	map	None	map
Ugt2b17	gene	Down	Metabolism of xenobiotics by cytochrome P450	map	None	map
Ugt2b17	gene	Down	Pentose and glucuronate interconversions	map	None	map
Ugt2b17	gene	Down	Porphyrin and chlorophyll metabolism	map	None	map
Ugt2b17	gene	Down	Retinol metabolism	map	None	map
Ugt2b17	gene	Down	Steroid hormone biosynthesis	map	None	map
Akr7a3	gene	Down	Metabolism of xenobiotics by cytochrome P450	map	None	map
Akr1b8	gene	Up	Folate biosynthesis	map	None	map
Akr1b8	gene	Up	Fructose and mannose metabolism	map	None	map
Akr1b8	gene	Up	Galactose metabolism	map	None	map
Akr1b8	gene	Up	Glycerolipid metabolism	map	None	map
Akr1b8	gene	Up	Pentose and glucuronate interconversions	map	None	map
Pcyt1b	gene	Up	Glycerophospholipid metabolism	map	None	map
Pcyt1b	gene	Up	Phosphonate and phosphinate metabolism	map	None	map
Ugt2b1	gene	Down	Ascorbate and aldarate metabolism	map	None	map
Ugt2b1	gene	Down	Deoxycholic acid 3-glucuronide	Metabolites	Down	reversible
Ugt2b1	gene	Down	Trichloroethanol glucuronide	Metabolites	Down	reversible
Ugt2b1	gene	Down	Drug metabolism - cytochrome P450	map	None	map
Ugt2b1	gene	Down	Drug metabolism - other enzymes	map	None	map
Ugt2b1	gene	Down	Metabolism of xenobiotics by cytochrome P450	map	None	map
Ugt2b1	gene	Down	Pentose and glucuronate interconversions	map	None	map
Ugt2b1	gene	Down	Porphyrin and chlorophyll metabolism	map	None	map
Ugt2b1	gene	Down	Retinol metabolism	map	None	map
Ugt2b1	gene	Down	Steroid hormone biosynthesis	map	None	map
Ugt2b7	gene	Down	Ascorbate and aldarate metabolism	map	None	map
Ugt2b7	gene	Down	Deoxycholic acid 3-glucuronide	Metabolites	Down	reversible
Ugt2b7	gene	Down	Trichloroethanol glucuronide	Metabolites	Down	reversible
Ugt2b7	gene	Down	Drug metabolism - cytochrome P450	map	None	map
Ugt2b7	gene	Down	Drug metabolism - other enzymes	map	None	map
Ugt2b7	gene	Down	Metabolism of xenobiotics by cytochrome P450	map	None	map
Ugt2b7	gene	Down	Pentose and glucuronate interconversions	map	None	map
Ugt2b7	gene	Down	Porphyrin and chlorophyll metabolism	map	None	map
Ugt2b7	gene	Down	Retinol metabolism	map	None	map
Ugt2b7	gene	Down	Steroid hormone biosynthesis	map	None	map
Ugp2	gene	Down	Amino sugar and nucleotide sugar metabolism	map	None	map
Ugp2	gene	Down	Galactose metabolism	map	None	map
Ugp2	gene	Down	Pentose and glucuronate interconversions	map	None	map
Ugp2	gene	Down	Starch and sucrose metabolism	map	None	map
Pdhb	gene	Up	Citrate cycle (TCA cycle)	map	None	map
Pdhb	gene	Up	Glycolysis / Gluconeogenesis	map	None	map
Pdhb	gene	Up	Pyruvate metabolism	map	None	map
Cryl1	gene	Down	Pentose and glucuronate interconversions	map	None	map
Tdh	gene	Down	Glycine, serine and threonine metabolism	map	None	map
Cyp4f18	gene	Up	Arachidonic acid metabolism	map	None	map
Car7	gene	Up	Nitrogen metabolism	map	None	map
Chka	gene	Up	Phosphocholine	Metabolites	Up	irreversible
Chka	gene	Up	Glycerophospholipid metabolism	map	None	map
Ptgs2	gene	Up	Arachidonic acid metabolism	map	None	map
Adh4	gene	Down	Drug metabolism - cytochrome P450	map	None	map
Adh4	gene	Down	Fatty acid degradation	map	None	map
Adh4	gene	Down	Glycolysis / Gluconeogenesis	map	None	map
Adh4	gene	Down	Metabolism of xenobiotics by cytochrome P450	map	None	map
Adh4	gene	Down	Retinol metabolism	map	None	map
Adh4	gene	Down	Tyrosine metabolism	map	None	map
Minpp1	gene	Up	Glycolysis / Gluconeogenesis	map	None	map
Minpp1	gene	Up	Inositol phosphate metabolism	map	None	map
Gclm	gene	Down	Cysteine and methionine metabolism	map	None	map
Gclm	gene	Down	Glutathione metabolism	map	None	map
St6galnac3	gene	Up	Glycosphingolipid biosynthesis - ganglio series	map	None	map
Aldh1b1	gene	Up	Arginine and proline metabolism	map	None	map
Aldh1b1	gene	Up	Ascorbate and aldarate metabolism	map	None	map
Aldh1b1	gene	Up	Fatty acid degradation	map	None	map
Aldh1b1	gene	Up	Glycerolipid metabolism	map	None	map
Aldh1b1	gene	Up	Glycolysis / Gluconeogenesis	map	None	map
Aldh1b1	gene	Up	Histidine metabolism	map	None	map
Aldh1b1	gene	Up	Lysine degradation	map	None	map
Aldh1b1	gene	Up	Pyruvate metabolism	map	None	map
Aldh1b1	gene	Up	Tryptophan metabolism	map	None	map
Aldh1b1	gene	Up	Valine, leucine and isoleucine degradation	map	None	map
Aldh1b1	gene	Up	beta-Alanine metabolism	map	None	map
Pla2g2d	gene	Down	Arachidonic acid metabolism	map	None	map
Pla2g2d	gene	Down	LysoPC(14:0/0:0)	Metabolites	Up	irreversible
Pla2g2d	gene	Down	Ether lipid metabolism	map	None	map
Pla2g2d	gene	Down	Glycerophospholipid metabolism	map	None	map
Pla2g2d	gene	Down	Linoleic acid metabolism	map	None	map
Pla2g2d	gene	Down	alpha-Linolenic acid metabolism	map	None	map
Car6	gene	Down	Nitrogen metabolism	map	None	map
Pla2g7	gene	Up	Ether lipid metabolism	map	None	map
Pipox	gene	Down	Glycine, serine and threonine metabolism	map	None	map
Pipox	gene	Down	Lysine degradation	map	None	map
Enpp7	gene	Down	Sphingolipid metabolism	map	None	map
Gpat3	gene	Up	Glycerolipid metabolism	map	None	map
Gpat3	gene	Up	Glycerophospholipid metabolism	map	None	map
Adcy1	gene	Up	Purine metabolism	map	None	map
Mtmr7	gene	Up	Inositol phosphate metabolism	map	None	map
Mtmr7	gene	Up	Phosphatidylinositol signaling system	map	None	map
Gcnt2	gene	Up	Glycosphingolipid biosynthesis - lacto and neolacto series	map	None	map
Akr1c1	gene	Down	Metabolism of xenobiotics by cytochrome P450	map	None	map
Akr1c1	gene	Down	Steroid hormone biosynthesis	map	None	map
Cyp26c1	gene	Down	Retinol metabolism	map	None	map
Plpp4	gene	Down	Glycerolipid metabolism	map	None	map
Plpp4	gene	Down	Glycerophospholipid metabolism	map	None	map
Ch25h	gene	Up	Primary bile acid biosynthesis	map	None	map
Car1	gene	Down	Nitrogen metabolism	map	None	map
Pmvk	gene	Up	Terpenoid backbone biosynthesis	map	None	map
Adh6	gene	Down	Drug metabolism - cytochrome P450	map	None	map
Adh6	gene	Down	Fatty acid degradation	map	None	map
Adh6	gene	Down	Glycolysis / Gluconeogenesis	map	None	map
Adh6	gene	Down	Metabolism of xenobiotics by cytochrome P450	map	None	map
Adh6	gene	Down	Retinol metabolism	map	None	map
Adh6	gene	Down	Tyrosine metabolism	map	None	map
Cyp26b1	gene	Down	Retinol metabolism	map	None	map
Acer2	gene	Up	Sphingolipid metabolism	map	None	map
Lpin1	gene	Up	Glycerolipid metabolism	map	None	map
Lpin1	gene	Up	Glycerophospholipid metabolism	map	None	map
Mocos	gene	Up	Folate biosynthesis	map	None	map
Acsm5	gene	Down	Butanoate metabolism	map	None	map
Pnpla2	gene	Down	Glycerolipid metabolism	map	None	map
Tkfc	gene	Up	Fructose and mannose metabolism	map	None	map
Tkfc	gene	Up	Glycerolipid metabolism	map	None	map
Pde6c	gene	Down	Purine metabolism	map	None	map
Rpia	gene	Up	Pentose phosphate pathway	map	None	map
Tmem55a	gene	Up	Phosphatidylinositol signaling system	map	None	map
Rrm2	gene	Up	Drug metabolism - other enzymes	map	None	map
Rrm2	gene	Up	Glutathione metabolism	map	None	map
Rrm2	gene	Up	Purine metabolism	map	None	map
Rrm2	gene	Up	Pyrimidine metabolism	map	None	map
Galnt16	gene	Up	Mucin type O-glycan biosynthesis	map	None	map
Pnpla3	gene	Up	Glycerolipid metabolism	map	None	map
Car12	gene	Down	Nitrogen metabolism	map	None	map
Inmt	gene	Down	Selenocompound metabolism	map	None	map
Inmt	gene	Down	Tryptophan metabolism	map	None	map
Dnmt3b	gene	Up	Cysteine and methionine metabolism	map	None	map
Aox3	gene	Down	Drug metabolism - cytochrome P450	map	None	map
Aox3	gene	Down	Nicotinate and nicotinamide metabolism	map	None	map
Aox3	gene	Down	Retinol metabolism	map	None	map
Aox3	gene	Down	Tryptophan metabolism	map	None	map
Aox3	gene	Down	Tyrosine metabolism	map	None	map
Aox3	gene	Down	Valine, leucine and isoleucine degradation	map	None	map
Aox3	gene	Down	Vitamin B6 metabolism	map	None	map
Gsta3	gene	Down	Glutathione episulfonium ion	Metabolites	Up	irreversible
Gsta3	gene	Down	Drug metabolism - cytochrome P450	map	None	map
Gsta3	gene	Down	Drug metabolism - other enzymes	map	None	map
Gsta3	gene	Down	Glutathione metabolism	map	None	map
Gsta3	gene	Down	Metabolism of xenobiotics by cytochrome P450	map	None	map
Elovl2	gene	Up	Biosynthesis of unsaturated fatty acids	map	None	map
Elovl2	gene	Up	Fatty acid elongation	map	None	map
Cyp2c24	gene	Down	Arachidonic acid metabolism	map	None	map
Cyp2c24	gene	Down	Linoleic acid metabolism	map	None	map
Cyp2c24	gene	Down	Retinol metabolism	map	None	map
Cyp2c24	gene	Down	Steroid hormone biosynthesis	map	None	map
Gstm6	gene	Down	Glutathione episulfonium ion	Metabolites	Up	irreversible
Gstm6	gene	Down	Drug metabolism - cytochrome P450	map	None	map
Gstm6	gene	Down	Drug metabolism - other enzymes	map	None	map
Gstm6	gene	Down	Glutathione metabolism	map	None	map
Gstm6	gene	Down	Metabolism of xenobiotics by cytochrome P450	map	None	map
Acot5	gene	Up	Biosynthesis of unsaturated fatty acids	map	None	map
Acot5	gene	Up	Fatty acid elongation	map	None	map
Fasn	gene	Up	Fatty acid biosynthesis	map	None	map
Gstm3	gene	Down	Glutathione episulfonium ion	Metabolites	Up	irreversible
Gstm3	gene	Down	Drug metabolism - cytochrome P450	map	None	map
Gstm3	gene	Down	Drug metabolism - other enzymes	map	None	map
Gstm3	gene	Down	Glutathione metabolism	map	None	map
Gstm3	gene	Down	Metabolism of xenobiotics by cytochrome P450	map	None	map
Adcy10	gene	Up	Purine metabolism	map	None	map
Acaca	gene	Up	Fatty acid biosynthesis	map	None	map
Acaca	gene	Up	Propanoate metabolism	map	None	map
Acaca	gene	Up	Pyruvate metabolism	map	None	map
Nat8	gene	Down	Glutathione metabolism	map	None	map
Aoc1	gene	Up	Arginine and proline metabolism	map	None	map
Aoc1	gene	Up	Histidine metabolism	map	None	map
Aoc1	gene	Up	Tryptophan metabolism	map	None	map
Ephx2	gene	Up	Arachidonic acid metabolism	map	None	map
Ephx2	gene	Up	(+/-)8,9-DiHETrE	Metabolites	Down	irreversible
Ephx2	gene	Up	11,12-DiHETrE	Metabolites	Down	irreversible
Ephx2	gene	Up	14,15-DiHETrE	Metabolites	Down	irreversible
Alas1	gene	Down	Glycine, serine and threonine metabolism	map	None	map
Alas1	gene	Down	Porphyrin and chlorophyll metabolism	map	None	map
Mthfd2	gene	Up	One carbon pool by folate	map	None	map
Etnppl	gene	Up	Glycerophospholipid metabolism	map	None	map
Sqrdl	gene	Down	Sulfur metabolism	map	None	map
Pdxp	gene	Down	Vitamin B6 metabolism	map	None	map
Hsd17b2	gene	Down	Steroid hormone biosynthesis	map	None	map
Bhmt	gene	Up	Cysteine and methionine metabolism	map	None	map
Bhmt	gene	Up	Glycine, serine and threonine metabolism	map	None	map
Alox15	gene	Up	Arachidonic acid metabolism	map	None	map
Alox15	gene	Up	Linoleic acid metabolism	map	None	map
Soat1	gene	Up	Steroid biosynthesis	map	None	map
Fdps	gene	Up	Farnesyl diphosphate	Metabolites	Up	irreversible
Fdps	gene	Up	Terpenoid backbone biosynthesis	map	None	map
Fmo3	gene	Up	Drug metabolism - cytochrome P450	map	None	map
Acsl5	gene	Up	Fatty acid biosynthesis	map	None	map
Acsl5	gene	Up	Fatty acid degradation	map	None	map
NAD	Metabolites	Down	Drug metabolism - other enzymes	map	None	map
NAD	Metabolites	Down	Nicotinate and nicotinamide metabolism	map	None	map
NAD	Metabolites	Down	Thiamine metabolism	map	None	map
Sucrose	Metabolites	Up	Galactose metabolism	map	None	map
Sucrose	Metabolites	Up	Starch and sucrose metabolism	map	None	map
PC(14:0/22:0)	Metabolites	Down	Pla2g2d	gene	Down	irreversible
PC(14:0/22:0)	Metabolites	Down	Arachidonic acid metabolism	map	None	map
PC(14:0/22:0)	Metabolites	Down	Glycerophospholipid metabolism	map	None	map
PC(14:0/22:0)	Metabolites	Down	Linoleic acid metabolism	map	None	map
PC(14:0/22:0)	Metabolites	Down	alpha-Linolenic acid metabolism	map	None	map
D-Maltose	Metabolites	Up	Starch and sucrose metabolism	map	None	map
Nicotinic acid	Metabolites	Up	Nicotinate and nicotinamide metabolism	map	None	map
N-Acetylneuraminic acid	Metabolites	Down	Amino sugar and nucleotide sugar metabolism	map	None	map
Creatine	Metabolites	Down	Arginine and proline metabolism	map	None	map
Creatine	Metabolites	Down	Glycine, serine and threonine metabolism	map	None	map
Thiamine	Metabolites	Down	Thiamine metabolism	map	None	map
TG(16:1(9Z)/18:0/18:0)	Metabolites	Up	Pnpla2	gene	Down	irreversible
TG(16:1(9Z)/18:0/18:0)	Metabolites	Up	Pnpla3	gene	Up	irreversible
TG(16:1(9Z)/18:0/18:0)	Metabolites	Up	Glycerolipid metabolism	map	None	map
trans-Cinnamic acid	Metabolites	Up	Phenylalanine metabolism	map	None	map
trans-Cinnamic acid	Metabolites	Up	Ubiquinone and other terpenoid-quinone biosynthesis	map	None	map
Farnesyl diphosphate	Metabolites	Up	Steroid biosynthesis	map	None	map
Farnesyl diphosphate	Metabolites	Up	Terpenoid backbone biosynthesis	map	None	map
Mannan	Metabolites	Up	Fructose and mannose metabolism	map	None	map
Raffinose	Metabolites	Up	Galactose metabolism	map	None	map
Phosphocholine	Metabolites	Up	Pcyt1b	gene	Up	irreversible
Phosphocholine	Metabolites	Up	Glycerophospholipid metabolism	map	None	map
3-Hydroxyanthranilic acid	Metabolites	Down	Tryptophan metabolism	map	None	map
Mannitol 1-phosphate	Metabolites	Down	Fructose and mannose metabolism	map	None	map
Glycerophosphocholine	Metabolites	Up	Ether lipid metabolism	map	None	map
Glycerophosphocholine	Metabolites	Up	Glycerophospholipid metabolism	map	None	map
Cholic acid	Metabolites	Down	Primary bile acid biosynthesis	map	None	map
Galactonic acid	Metabolites	Down	Galactose metabolism	map	None	map
11-cis-Retinol	Metabolites	Down	Retinol metabolism	map	None	map
Trigonelline	Metabolites	Down	Nicotinate and nicotinamide metabolism	map	None	map
4-Guanidinobutanoic acid	Metabolites	Up	Arginine and proline metabolism	map	None	map
Neotrehalose	Metabolites	Up	Starch and sucrose metabolism	map	None	map
2-Keto-3-deoxy-D-gluconic acid	Metabolites	Down	Galactose metabolism	map	None	map
sn-glycero-3-Phosphoethanolamine	Metabolites	Up	Ether lipid metabolism	map	None	map
sn-glycero-3-Phosphoethanolamine	Metabolites	Up	Glycerophospholipid metabolism	map	None	map
Prostaglandin I2	Metabolites	Down	Arachidonic acid metabolism	map	None	map
Allose	Metabolites	Up	Fructose and mannose metabolism	map	None	map
Stachyose	Metabolites	Up	Galactose metabolism	map	None	map
Deoxyribose	Metabolites	Down	Pentose phosphate pathway	map	None	map
Pyroglutamic acid	Metabolites	Up	Glutathione metabolism	map	None	map
Glycocholic Acid	Metabolites	Down	Primary bile acid biosynthesis	map	None	map
Fucose 1-phosphate	Metabolites	Down	Amino sugar and nucleotide sugar metabolism	map	None	map
Fucose 1-phosphate	Metabolites	Down	Fructose and mannose metabolism	map	None	map
Deoxycholic acid 3-glucuronide	Metabolites	Down	Pentose and glucuronate interconversions	map	None	map
Trans-2,3-dehydrododecanoyl-CoA	Metabolites	Up	Fatty acid degradation	map	None	map
Trans-2,3-dehydrododecanoyl-CoA	Metabolites	Up	Fatty acid elongation	map	None	map
D-4'-Phosphopantothenate	Metabolites	Down	Pantothenate and CoA biosynthesis	map	None	map
D-4'-Phosphopantothenate	Metabolites	Down	beta-Alanine metabolism	map	None	map
LysoPC(14:0/0:0)	Metabolites	Up	Glycerophospholipid metabolism	map	None	map
15-Oxo-ETE	Metabolites	Down	Arachidonic acid metabolism	map	None	map
Taurocholic acid	Metabolites	Down	Primary bile acid biosynthesis	map	None	map
Taurocholic acid	Metabolites	Down	Taurine and hypotaurine metabolism	map	None	map
Taurochenodesoxycholic acid	Metabolites	Up	Primary bile acid biosynthesis	map	None	map
Chenodeoxycholic acid glycine conjugate	Metabolites	Down	Primary bile acid biosynthesis	map	None	map
5,6-Dihydroxyindole	Metabolites	Down	Tyrosine metabolism	map	None	map
Neopterin	Metabolites	Up	Folate biosynthesis	map	None	map
Pyrrole-2-carboxylic acid	Metabolites	Down	Arginine and proline metabolism	map	None	map
Estradiol-17beta 3-sulfate	Metabolites	Up	Steroid hormone biosynthesis	map	None	map
trans-9-palmitoleic acid	Metabolites	Down	Fatty acid biosynthesis	map	None	map
O-Phosphothreonine	Metabolites	Down	Porphyrin and chlorophyll metabolism	map	None	map
Allopregnanolone	Metabolites	Down	Akr1c1	gene	Down	irreversible
Allopregnanolone	Metabolites	Down	Steroid hormone biosynthesis	map	None	map
(+/-)8,9-DiHETrE	Metabolites	Down	Arachidonic acid metabolism	map	None	map
11,12-DiHETrE	Metabolites	Down	Arachidonic acid metabolism	map	None	map
14,15-DiHETrE	Metabolites	Down	Arachidonic acid metabolism	map	None	map
Trichloroethanol glucuronide	Metabolites	Down	Metabolism of xenobiotics by cytochrome P450	map	None	map
Glutathione episulfonium ion	Metabolites	Up	Metabolism of xenobiotics by cytochrome P450	map	None	map
Traumatic acid	Metabolites	Down	alpha-Linolenic acid metabolism	map	None	map
2-Phenyl-1,3-propanediol monocarbamate	Metabolites	Up	Adh4	gene	Down	irreversible
2-Phenyl-1,3-propanediol monocarbamate	Metabolites	Up	Adh6	gene	Down	irreversible
2-Phenyl-1,3-propanediol monocarbamate	Metabolites	Up	Drug metabolism - cytochrome P450	map	None	map
