# Supplementary material for: 2-Deoxy-D-glucose Alleviates Collagen-Induced Arthritis of Rats and Is Accompanied by Metabolic Regulation of the Spleen and Liver
Source: Front Immunol. 2021 Sep 1;12:713799. doi: 10.3389/fimmu.2021.713799 (PMC8440946; doi:10.3389/fimmu.2021.713799)
Supplement: Supplementary File 1 — Gating strategy for identifying immune cell types. (A) FSC/SSC gating was used to identify lymphocytes. (B) The CD3 and CD8/CD4/CD45RA/CD161 bivariate analysis identified the CD8+ T, CD4+ T, CD3- CD45RA+ B fractions, respectively. FSC means forward scatter, and SSC means side scatter. [file DataSheet_1.zip › supplementary files/Supplementary file 21 summary of gene metabolite network in spleen V8.xlsx]

## Sheet: S-H vs S-C
Supplementary file 21 (1). Alternative gene-metabolite networks in healthy rats (NC) and CIA spleen
pathways	genes and metabolites
arachidonic acid metabolism	Alox15, Alox5, Cyp2b1, Cyp2b2, Cyp2b3, Cyp2c11, Cyp2c12, Cyp2c13, Cyp2c22, Cyp2c23, Cyp2c6v1, Cyp2c7, Cyp2e1, Cyp4a1, Cyp4a2, Cyp4a3, Cyp4a8, Cyp4f1, Cyp4f18, Ephx2, Hpgds, Pla2g12b, Pla2g2f, Ptgis, PC(14:0/18:0), PGH2, PGD2, LTC4,12(S)-leukotriene B4, 5-HPETE, prostaglandin A2, PGB2, prostaglandin J2, TXB2, lipoxin A4, 8-isoprostaglandin F2a, 5-KETE, 5,6-Ep-15S-HETE
bile secretion	Adcy1, Aqp1, Aqp8, Aqp9, Baat, Car2, Cyp7a1, Nr1h4, Sctr, Slc10a1, Slc22a1, Slc22a7, Slc22a8, Slc27a5, Slco1a2, Slco1b2, Ugt2b35, L-carnitine, LTC4, 3-methoxy-4-hydroxyphenylglycol glucuronide, TXB2
chemical carcinogenesis	Adh6, Cyp1a2, Cyp2b1, Cyp2b2, Cyp2b3, Cyp2c11, Cyp2c12, Cyp2c13, Cyp2c22, Cyp2c23, Cyp2c6v1, Cyp2c7, Cyp2e1, Cyp3a18, Cyp3a2, Cyp3a23/3a1, Cyp3a62, Cyp3a9, Gsta4, Gsta5, Gstm3, Hpgds, Mgst1, Mgst3, Ugt1a1, Ugt2b1, Ugt2b10, Ugt2b17, Ugt2b35, Ugt2b37, 4-aminobiphenyl, 2,3-epoxyaflatoxin B1
drug metabolism-other enzymes	Ces1c, Ces1d, Ces1f, Ces2a, Ces2h, Cyp2e1, Dpys, Dut, Gsta4, Gsta5, Gstm3, Mgst1, Mgst3, Rrm2, Tk1, Ugt1a1, Ugt2b1, Ugt2b10, Ugt2b17, Ugt2b35, Ugt2b37, Upb1, NAD
drug metabolism-cytochrome P450	Adh6, Cyp1a2, Cyp2e1, Gsta4, Gsta5, Gstm3, Hpgds, Mgst1, Mgst3, Ugt1a1, Ugt2b1, Ugt2b10, Ugt2b17, Ugt2b35, Ugt2b37, 2-propyl-2,4-pentadienoic acid
glycine, serine and threonine metabolism	Agxt, Agxt2, Alas2, Bhmt, Bpgm, Chdh, Cth, Dmgdh, Gnmt, Pipox, L-aspartic acid, creatine, betaine
linoleic acid metabolism	Alox15, Cyp1a2, Cyp2c11, Cyp2c12, Cyp2c13, Cyp2c22, Cyp2c23, Cyp2c6v1, Cyp2c7, Cyp2e1, Cyp3a18, Cyp3a2, Cyp3a23/3a1, Cyp3a62, Cyp3a9, Pla2g12b, Pla2g2f, PC(14:0/18:0), 9(S)-HpODE, 9,10-DiHOME, 9,12,13-TriHOME, 9,10,13-TriHOME
metabolism of xenobiotics by cytochrome P450	Adh6, Akr7a3, Cyp1a2, Cyp2e1, Cyp2f4, Cyp2s1, Gsta4, Gsta5, Gstm3, Hpgds, Mgst1, Mgst3, Ugt1a1, Ugt2b1, Ugt2b10, Ugt2b17, Ugt2b35, Ugt2b37, 2,3-epoxyaflatoxin B1
nitrogen metabolism	Ca5a, Car1, Car12, Car2, Car3, Cps1, L-glutamate
porphyrin and chlorophyll metabolism	Alad, Alas2, Blvrb, Cpox, Fech, Fxn, Hmbs, Ugt1a1, Ugt2b1, Ugt2b10, Ugt2b17, Ugt2b35, Ugt2b37, Urod, Uros

## Sheet: S-H vs S-K
Supplementary file 21 (2). Alternative gene-metabolite networks in healthy rats (NC) and NC rats with 2-DG-treatment (NC+2-DG) spleen
pathways	genes and metabolites
arachidonic acid metabolism	Cyp2b2, Cyp2b3, Cyp2c11, Cyp2c12, Cyp2c13, Cyp2c22, Cyp2c23, Cyp2c6v1, Cyp2c7, Cyp2e1, Cyp2j10, Cyp2j4, Cyp4a1, Cyp4a2, Cyp4a3, Cyp4f1, Cyp4f6, Ephx2, Ltc4s, Pla2g12b, Pla2g2f, Ptgis, PC(14:0/18:0), arachidonic acid, PGH2, PGD2, 12(S)-leukotriene B4, 5-HPETE, prostaglandin A2, PGB2, prostaglandin J2, 6-keto-prostaglandin F1a, 8-isoprostaglandin F2a, 16R-HETE, troxilin B3
arginine biosynthesis	Arg1, Ass1, Cps1, Gpt2, Nags, Nos2, Otc, L-arginine
bile secretion	Abcc2, Adcy1, Aqp8, Aqp9, Atp1a2, Baat, Cyp7a1, Nr1h4, Sctr, Slc10a1, Slc22a1, Slc22a7, Slc22a8, Slc27a5, Slco1a2, Slco1b2, Sult2a1, Ugt2b35, 5-trans-PGF2alpha
chemical carcinogenesis	Adh1, Adh4, Adh6, Adh7, Aldh1a3, Chrna7, Cyp1a2, Cyp1b1, Cyp2b2, Cyp2b3, Cyp2c11, Cyp2c12, Cyp2c13, Cyp2c22, Cyp2c23, Cyp2c6v1, Cyp2c7, Cyp2e1, Cyp3a18, Cyp3a2, Gsta2, Gsta5, Gstm2, Gstm3, Gstm7, Hsd11b1, Mgst1, Mgst2, Sult1a1, Sult2a1, Ugt1a1, Ugt2a3, Ugt2b1, Ugt2b10, Ugt2b17, Ugt2b35, Ugt2b37, 4-aminobiphenyl
drug metabolism-cytochrome P450	Adh1, Adh4, Adh6, Adh7, Aldh1a3, Aox3, Cyp1a2, Cyp2e1, Fmo1, Fmo2, Fmo3, Gsta2, Gsta5, Gstm2, Gstm3, Gstm7, Maob, Mgst1, Mgst2, Ugt1a1, Ugt2a3, Ugt2b1, Ugt2b10, Ugt2b17, Ugt2b35, Ugt2b37, 2-Propyl-2,4-pentadienoic acid
drug metabolism-other enzymes	Ces1c, Ces1d, Ces1f, Ces2, Ces2a, Ces2h, Cyp2e1, Dpyd, Dpys, Gsta2, Gsta5, Gstm2, Gstm3, Gstm7, Mgst1, Mgst2, Mpo, Ugt1a1, Ugt2a3, Ugt2b1, Ugt2b10, Ugt2b17, Ugt2b35, Ugt2b37, Upb1, Upp1, Upp2, NAD
glycine, serine and threonine metabolism	Agxt, Agxt2, Bhmt, Cbs, Chdh, Cth, Dao, Dmgdh, Gldc, Gnmt, Maob, Pipox, Sardh, L-aspartic acid, betaine
linoleic acid metabolism	Cyp1a2, Cyp2c11, Cyp2c12, Cyp2c13, Cyp2c22, Cyp2c23, Cyp2c6v1, Cyp2c7, Cyp2e1, Cyp2j10, Cyp2j4, Cyp3a18, Cyp3a2, Pla2g12b, Pla2g2f, PC(14:0/18:0), 9(S)-HpODE, arachidonic acid, 13R-HODE, 9,12,13-TriHOME, 9,10,13-TriHOME)
phenylalanine metabolism	Aldh1a3, Ddc, Glyat, Glyatl1, Glyatl2, Hpd, Maob, Pah, Tat, trans-cinnamic acid, 2-hydroxycinnamic acid, 2-phenylacetamide
retinol metabolism	Adh1, Adh4, Adh6, Adh7, Aldh1a1, Aldh1a2, Aox3, Bco1, Cyp1a2, Cyp26a1, Cyp2a1, Cyp2a2, Cyp2b2, Cyp2b3, Cyp2c11, Cyp2c12, Cyp2c13, Cyp2c22, Cyp2c23, Cyp2c6v1, Cyp2c7, Cyp2s1, Cyp3a18, Cyp3a2, Cyp4a1, Cyp4a2, Cyp4a3, Dgat1, Hsd17b6, Rdh16, Rdh5, Rdh7, Ugt1a1, Ugt2a3, Ugt2b1, Ugt2b10, Ugt2b17, Ugt2b35, Ugt2b37, 4-hydroxyretinoic acid

## Sheet: S-C vs S-T
Supplementary file 21 (3). Alternative gene-metabolite networks in CIA rats and CIA rats with 2-DG-treatment (CIA+2-DG) spleen
pathways	genes and metabolites
arachidonic acid metabolism	Alox12e, Alox15, Alox5, Cyp2b1, Cyp2b2, Cyp2b3, Cyp2c11, Cyp2c12, Cyp2c13, Cyp2c22, Cyp2c23, Cyp2c6v1, Cyp2c7, Cyp2e1, Cyp2j10, Cyp2j3, Cyp2j4, Cyp4a1, Cyp4a2, Cyp4a3, Cyp4a8, Cyp4f1, Cyp4f18, Fam213b, Gpx1, Hpgds, Ltc4s, Pla2g12b, Pla2g2f, Pla2g4b, Tbxas1, PC(14:0/22:0), PGH2, PGD2, leukotriene A4, 12(S)-leukotriene B4, 5-HPETE, prostaglandin A2, PGB2, prostaglandin J2, TXB2, lipoxin A4, lipoxin…
bile secretion	Abcb11, Abcc2, Abcg2, Adcy1, Aqp1, Aqp8, Aqp9, Atp1a3, Atp1b1, Baat, Car2, Cyp7a1, Ephx1, Nr0b2, Nr1h4, Rxra, Slc10a1, Slc22a1, Slc22a7, Slc22a8, Slc27a5, Slc4a4, Slc9a3, Slco1a2, Slco1b2, Sult2a1, Ugt2b35, L-carnitine, uric acid, cholic acid, glycocholic acid, cholesteryl acetate
chemical carcinogenesis	Adh1, Adh4, Adh6, Adh7, Aldh1a3, Cyp1a2, Cyp2b1, Cyp2b2, Cyp2b3, Cyp2c11, Cyp2c12, Cyp2c13, Cyp2c22, Cyp2c23, Cyp2c6v1, Cyp2c7, Cyp2e1, Cyp3a18, Cyp3a2, Cyp3a23/3a1, Cyp3a9, Ephx1, Gsta2, Gsta4, Gsta5, Gstm1, Gstm2, Gstm3, Gstm7, Gsto2, Gstt1, Hpgds, Hsd11b1, Mgst1, Mgst3, RGD1559459, Sult1a1, Sult2a1, Ugt1a1, Ugt1a5, Ugt2a3, Ugt2b1, Ugt2b10, Ugt2b17, Ugt2b35, Ugt2b37, 4-aminobiphenyl, 2,3-epoxya…
cholesterol metabolism	Abcb11, Angptl3, Angptl8, Apoa1, Apoa2, Apoa4, Apob, Apoc1, Apoc2, Apoc3, Apoh, Cd36, Cyp7a1, Lcat, Ldlrap1, Lipc, Lrp1, Lrp2, Npc2, Pcsk9, RGD1565355, Soat2, Sort, glycocholic acid, cholesteryl acetate
drug metabolism-cytochrome P450	Adh1, Adh4, Adh6, Adh7, Aldh1a3, Aox1, Aox3, Cyp1a2, Cyp2e1, Fmo1, Fmo2, Fmo3, Gsta2, Gsta4, Gsta5, Gstm1, Gstm2, Gstm3, Gstm7, Gsto2, Gstt1, Hpgds, Maob, Mgst1, Mgst3, RGD1559459, Ugt1a1, Ugt1a5, Ugt2a3, Ugt2b1, Ugt2b10, Ugt2b17, Ugt2b35, Ugt2b37, 2-propyl-2,4-pentadienoic acid
glycine, serine and threonine metabolism	Agxt, Agxt2, Alas2, Aldh7a1, Bhmt, Bpgm, Cbs, Chdh, Cth, Dao, Dmgdh, Gatm, Gldc, Glyctk, Gnmt, Grhpr, Maob, Pgam2, Pipox, Sds, L-aspartic acid, creatine, betaine)
linoleic acid metabolism	Alox15, Cyp1a2, Cyp2c11, Cyp2c12, Cyp2c13, Cyp2c22, Cyp2c23, Cyp2c6v1, Cyp2c7, Cyp2e1, Cyp2j10, Cyp2j3, Cyp2j4, Cyp3a18, Cyp3a2, Cyp3a23/3a1, Cyp3a9, Pla2g12b, Pla2g2f, Pla2g4b, PC(14:0/18:0), PC(14:0/18:0), 13S-hydroxyoctadecadienoic acid, 13-OxoODE, 9R-HODE, 9,10-DiHOME, 9(S)-HpODE, 9,10-DiHOME, 9,12,13-TriHOME, 9,10,13-TriHOME
metabolism of xenobiotics by cytochrome P450	Adh1, Adh4, Adh6, Adh7, Akr1c1, Akr7a3, Aldh1a3, Cyp1a2, Cyp2e1, Cyp2f4, Cyp2s1, Dhdh, Ephx1, Gsta2, Gsta4, Gsta5, Gstm1, Gstm2, Gstm3, Gstm7, Gsto2, Gstt1, Hpgds, Hsd11b1, Mgst1, Mgst3, RGD1559459, Sult2a1, Ugt1a1, Ugt1a5, Ugt2a3, Ugt2b1, Ugt2b10, Ugt2b17, Ugt2b35, Ugt2b37, trichloroethanol glucuronide
PPAR signaling	Acaa1b, Acox2, Acsbg1, Acsl1, Acsl6, Apoa1, Apoa2, Apoa5, Apoc3, Cd36, Cyp4a1, Cyp4a2, Cyp4a3, Cyp4a8, Cyp7a1, Cyp8b1, Ehhadh, Fabp1, Fabp4, Fabp7, Fads2, Hmgcs2, Nr1h3, Olr1, Pck1, Pck2, Pparg, RGD1565355, Rxra, Scd, Slc27a2, Slc27a5, 13S-hydroxyoctadecadienoic acid, 9R-HODE
porphyrin and chlorophyll metabolism	Alad, Alas2, Blvra, Blvrb, Cpox, Fech, Fxn, Heph, Hmbs, Hmox1, RGD1559459, Ugt1a1, Ugt1a5, Ugt2a3, Ugt2b1, Ugt2b10, Ugt2b17, Ugt2b35, Ugt2b37, Urod, Uros, L-glutamate, biliverdin
primary bile acid biosynthesis	Acox2, Akr1d1, Amacr, Baat, Cyp39a1, Cyp7a1, Cyp8b1, Hsd17b4, Hsd3b7, Slc27a5, cholic acid, glycocholic acid, 3beta, 7alpha-dihydroxy-5-cholestenoate
retinol metabolism	Adh1, Adh4, Adh6, Adh7, Aldh1a1, Aox1, Aox3, Bco1, Cyp1a2, Cyp26a1, Cyp26b1, Cyp2a1, Cyp2a2, Cyp2b1, Cyp2b2, Cyp2b3, Cyp2c11, Cyp2c12, Cyp2c13, Cyp2c22, Cyp2c23, Cyp2c6v1, Cyp2c7, Cyp2s1, Cyp3a18, Cyp3a2, Cyp3a23/3a1, Cyp3a9, Cyp4a1, Cyp4a2, Cyp4a3, Cyp4a8, Dhrs3, Hsd17b6, Lrat, RGD1559459, Rdh12, Rdh16, Rdh5, Rdh7, Ugt1a1, Ugt1a5, Ugt2a3, Ugt2b1, Ugt2b10, Ugt2b17, Ugt2b35, Ugt2b37, 4-hydroxyreti…
steroid hormone biosynthesis	Akr1c1, Akr1c3, Akr1d1, Cyp11b2, Cyp17a1, Cyp1a2, Cyp21a1, Cyp2b1, Cyp2b2, Cyp2b3, Cyp2c11, Cyp2c12, Cyp2c13, Cyp2c22, Cyp2c23, Cyp2c6v1, Cyp2c7, Cyp2d2, Cyp2d3, Cyp2d5, Cyp2e1, Cyp3a18, Cyp3a2, Cyp3a23/3a1, Cyp3a9, Cyp7a1, Hsd11b1, Hsd17b2, Hsd17b6, Hsd3b5, Lrtomt, RGD1559459, Srd5a1, Sult2b1, Ugt1a1, Ugt1a5, Ugt2a3, Ugt2b1, Ugt2b10, Ugt2b17, Ugt2b35, Ugt2b37, ste2, progesterone, cortol

## Sheet: S-T vs S-K
Supplementary file 21 (4). Alternative gene-metabolite networks in healthy rats with 2-DG-treatment (NC+2-DG) and CIA rats with 2-DG-treatment (CIA+2-DG) spleen
pathways	genes and metabolites
arachidonic acid metabolism	Alox15, Cyp2b3, Cyp2c11, Cyp2c12, Cyp2c13, Cyp2c22, Cyp2c23, Cyp2c6v1, Cyp2c7, Cyp2e1, Cyp4a2, Cyp4a3, Cyp4f1, Ephx2, Hpgds, PC(14:0/18:0), arachidonic acid, PGH2, 5-trans-PGF2alpha, PGD2, LTC4, 12(S)-leukotriene B4, 5S-HpETE, LTE4, PGA2, PGB2, prostaglandin J2, 6-keto-PGF1alpha, 15-F2t-IsoP, 16R-HETE, troxilin B3
bile secretion	Abcc2, Adcy1, Adcy2, Aqp4, Atp1a3, Baat, Cyp7a1, Slc22a1, Slc22a7, Slc22a8, Slc27a5, Slco1a2, Slco1b2, Sult2a1, Ugt2b35, L-carnitine, uric acid,5-trans-PGF2alpha, cholic acid, glycocholic acid, LTC4, 3-methoxy-4-hydroxyphenylglycol glucuronide), chemical carcinogenesis (Adh1, Aldh1a3, Cyp1a2, Cyp2b3, Cyp2c11, Cyp2c12, Cyp2c13, Cyp2c22, Cyp2c23, Cyp2c6v1, Cyp2c7, Cyp2e1, Cyp3a18, Cyp3a2, Gsta5, Hp…
chemical carcinogenesis	Adh1, Aldh1a3, Cyp1a2, Cyp2b3, Cyp2c11, Cyp2c12, Cyp2c13, Cyp2c22, Cyp2c23, Cyp2c6v1, Cyp2c7, Cyp2e1, Cyp3a18, Cyp3a2, Gsta5, Hpgds, Mgst1, Sult2a1, Ugt2b17, Ugt2b35, Ugt2b37, trichloroethanol glucuronide
cholesterol metabolism	Angptl3, Apoa2, Apoa4, Apob, Apoc1, Apoc2, Apoc3, Apoh, Cyp7a1, Star, TG(16:0/16:0/18:1(9Z)), glycocholic acid
linoleic acid metabolism	Alox15, Cyp1a2, Cyp2c11, Cyp2c12, Cyp2c13, Cyp2c22, Cyp2c23, Cyp2c6v1, Cyp2c7, Cyp2e1, Cyp3a18, Cyp3a2, PC(24:0/20:5(5Z,8Z,11Z,14Z,17Z)), arachidonic acid,13R-HODE, 9,10-DiHOME, 9,12,13-TriHOME, 9,10,13-TriHOME
metabolism of xenobiotics by cytochrome P450	Adh1, Aldh1a3, Cyp1a2, Cyp2e1, Cyp2s1, Gsta5, Hpgds, Mgst1, Sult2a1, Ugt2b17, Ugt2b35, Ugt2b37, trichloroethanol glucuronide
neuroactive ligand-receptor interaction	Avpr2, Bdkrb2, C3ar1, Cckbr, Crhr2, Cysltr2, Drd4, F2, Gabbr2, Gabra2, Gabrb1, Gabrr1, Glp2r, Gpr35, Gria3, Grik2, Grin2d, Grm3, Grm4, Htr5b, Lpar4, Mc5r, Mcpt8 l2, Nmb, P2ry1, P2ry4, P2ry6, Plg, Prss1, Ptger1, S1pr5, Sct, Try4, Try5, Ucn2, adenosine, adenosine, 5-trans-PGF2alpha, PGD2, LTC4, PC(18:1(9Z)e/2:0), LTE4
phenylalanine metabolism	Aldh1a3, Glyat, Hpd, Maob, Pah, Tat, L-tyrosine, 2-hydroxycinnamic acid, 2-phenylacetamide
PPAR signaling	Acox2, Acsl6, Apoa2, Apoa5, Apoc3, Cyp4a2, Cyp4a3, Cyp7a1, Cyp8b1, Fabp1, Fabp4, Olr1, Pck1, Pparg, Scd, Slc27a5, 13R-HODE
primary bile acid biosynthesis	Acox2, Akr1d1, Baat, Ch25h, Cyp39a1, Cyp7a1, Cyp8b1, Slc27a5, Cholic acid, Glycocholic Acid, 3beta, 7alpha-dihydroxy-5-cholestenoate
protein digestion and absorption	Ace2, Atp1a3, Cela3b, Col10a1, Col11a2, Col14a1, Col1a2, Col24a1, Col4a3, Col7a1, Col9a3, Cpa3, Cpb2, Prss1, Try4, Try5, L-tryptophan, L-tyrosine, tyramine
retinol metabolism	Adh1, Aldh1a1, Cyp1a2, Cyp2a1, Cyp2a2, Cyp2b3, Cyp2c11, Cyp2c12, Cyp2c13, Cyp2c22, Cyp2c23, Cyp2c6v1, Cyp2c7, Cyp2s1, Cyp3a18, Cyp3a2, Cyp4a2, Cyp4a3, Rdh7, Ugt2b17, Ugt2b35, Ugt2b37, 4-hydroxyretinoic acid
serotonergic synapse	Alox15, Cacna1b, Cacna1c, Cacna1d, Cyp2c11, Cyp2c12, Cyp2c13, Cyp2c22, Cyp2c23, Cyp2c6v1, Cyp2c7, Cyp2d3, Cyp2d5, Gabrb1, Gnai1, Gnb3, Htr3a, Htr5b, Maob, L-tryptophan, DG(18:0/20:4(5Z,8Z,11Z,14Z)/0:0), Arachidonic acid, PGH2, 5-trans-PGF2alpha, PGD2, LTC4, 5S-HpETE, PGA2, PGB2, prostaglandin J2
steroid hormone biosynthesis	Akr1d1, Cyp1a2, Cyp2b3, Cyp2c11, Cyp2c12, Cyp2c13, Cyp2c22, Cyp2c23, Cyp2c6v1, Cyp2c7, Cyp2d3, Cyp2d5, Cyp2e1, Cyp3a18, Cyp3a2, Cyp7a1, Hsd17b2, Ugt2b17, Ugt2b35, Ugt2b37, ste2, progesterone, pregnenolone, corticosterone, androstan-3alpha, 17beta-diol, cortol, 21-deoxycortisol, 11b-hydroxyprogesterone, 2-methoxy-estradiol-17beta 3-glucuronide),
systemic lupus erythematosu	C1qa, C1qc, C3, C5, C8a, C8b, C9, Fcgr1a, Fcgr3a, Hist1 h2bcl1, Hist1 h2bf, Hist1 h2bk, Hist1h3a, Mcpt8l2, RT1-Dma, Phosphatidylserine
taste transduction	Cacna1c, Gabbr2, Gabra2, Gnb3, Grm4, Hcn4, Htr3a, P2ry1, P2ry4, Scn2a, Scn3a, Scnn1b, Tas2r108, Tas2r137
