# Supplementary material for: 2-Deoxy-D-glucose Alleviates Collagen-Induced Arthritis of Rats and Is Accompanied by Metabolic Regulation of the Spleen and Liver
Source: Front Immunol. 2021 Sep 1;12:713799. doi: 10.3389/fimmu.2021.713799 (PMC8440946; doi:10.3389/fimmu.2021.713799)
Supplement: Supplementary File 1 — Gating strategy for identifying immune cell types. (A) FSC/SSC gating was used to identify lymphocytes. (B) The CD3 and CD8/CD4/CD45RA/CD161 bivariate analysis identified the CD8+ T, CD4+ T, CD3- CD45RA+ B fractions, respectively. FSC means forward scatter, and SSC means side scatter. [file DataSheet_1.zip › supplementary files/Supplementary file 23 alternative gene expression and metabolites in spleen V8.xls]

## Sheet: S_C vs S_H
Supplementary file 23 (1). Alternative gene expression and metabolites in healthy rats (NC) and CIA spleens
node1	node1_type	node1_up_down	node2	node2_type	node2_up_down	relation
Ces1f	gene	Up	Drug metabolism - other enzymes	map	None	map
Mboat7l1	gene	Up	1-Phosphatidyl-D-myo-inositol	Metabolites	Down	irreversible
Mboat7l1	gene	Up	Glycerophospholipid metabolism	map	None	map
Ces1d	gene	Up	Drug metabolism - other enzymes	map	None	map
Bco1	gene	Up	Retinol metabolism	map	None	map
Uox	gene	Up	Caffeine metabolism	map	None	map
Uox	gene	Up	Purine metabolism	map	None	map
Upb1	gene	Up	Drug metabolism - other enzymes	map	None	map
Upb1	gene	Up	Pantothenate and CoA biosynthesis	map	None	map
Upb1	gene	Up	Pyrimidine metabolism	map	None	map
Upb1	gene	Up	beta-Alanine metabolism	map	None	map
Cyp3a62	gene	Up	4-Hydroxyretinoic acid	Metabolites	Down	irreversible
Cyp3a62	gene	Up	Linoleic acid metabolism	map	None	map
Cyp3a62	gene	Up	Retinol metabolism	map	None	map
Cyp3a62	gene	Up	Steroid hormone biosynthesis	map	None	map
Acot12	gene	Up	Pyruvate metabolism	map	None	map
Mgst1	gene	Up	Drug metabolism - cytochrome P450	map	None	map
Mgst1	gene	Up	Drug metabolism - other enzymes	map	None	map
Mgst1	gene	Up	Glutathione metabolism	map	None	map
Mgst1	gene	Up	Metabolism of xenobiotics by cytochrome P450	map	None	map
Cyp3a9	gene	Up	4-Hydroxyretinoic acid	Metabolites	Down	irreversible
Cyp3a9	gene	Up	Linoleic acid metabolism	map	None	map
Cyp3a9	gene	Up	Retinol metabolism	map	None	map
Cyp3a9	gene	Up	Steroid hormone biosynthesis	map	None	map
Acmsd	gene	Up	Tryptophan metabolism	map	None	map
Akr1c3	gene	Up	Steroid hormone biosynthesis	map	None	map
Cyp2c22	gene	Up	Arachidonic acid metabolism	map	None	map
Cyp2c22	gene	Up	4-Hydroxyretinoic acid	Metabolites	Down	irreversible
Cyp2c22	gene	Up	Linoleic acid metabolism	map	None	map
Cyp2c22	gene	Up	Retinol metabolism	map	None	map
Cyp2c22	gene	Up	Steroid hormone biosynthesis	map	None	map
Cyp2c13	gene	Up	Arachidonic acid metabolism	map	None	map
Cyp2c13	gene	Up	4-Hydroxyretinoic acid	Metabolites	Down	irreversible
Cyp2c13	gene	Up	Linoleic acid metabolism	map	None	map
Cyp2c13	gene	Up	Retinol metabolism	map	None	map
Cyp2c13	gene	Up	Steroid hormone biosynthesis	map	None	map
Mpst	gene	Up	Cysteine and methionine metabolism	map	None	map
Mpst	gene	Up	Sulfur metabolism	map	None	map
Akr1d1	gene	Up	Primary bile acid biosynthesis	map	None	map
Akr1d1	gene	Up	Steroid hormone biosynthesis	map	None	map
Acp1	gene	Up	Riboflavin metabolism	map	None	map
Acp1	gene	Up	Thiamine metabolism	map	None	map
Aldob	gene	Up	Fructose and mannose metabolism	map	None	map
Aldob	gene	Up	Glycolysis / Gluconeogenesis	map	None	map
Aldob	gene	Up	Pentose phosphate pathway	map	None	map
Amy1a	gene	Up	Starch and sucrose metabolism	map	None	map
Ckm	gene	Down	Arginine and proline metabolism	map	None	map
Cyp11b2	gene	Down	Steroid hormone biosynthesis	map	None	map
Cyp1a2	gene	Up	4-Hydroxyretinoic acid	Metabolites	Down	irreversible
Cyp1a2	gene	Up	2,3-Epoxyaflatoxin B1	Metabolites	Down	irreversible
Cyp1a2	gene	Up	Caffeine metabolism	map	None	map
Cyp1a2	gene	Up	Drug metabolism - cytochrome P450	map	None	map
Cyp1a2	gene	Up	Linoleic acid metabolism	map	None	map
Cyp1a2	gene	Up	Metabolism of xenobiotics by cytochrome P450	map	None	map
Cyp1a2	gene	Up	Retinol metabolism	map	None	map
Cyp1a2	gene	Up	Steroid hormone biosynthesis	map	None	map
Cyp1a2	gene	Up	Tryptophan metabolism	map	None	map
Cyp2b1	gene	Up	Arachidonic acid metabolism	map	None	map
Cyp2b1	gene	Up	4-Hydroxyretinoic acid	Metabolites	Down	irreversible
Cyp2b1	gene	Up	Retinol metabolism	map	None	map
Cyp2b1	gene	Up	Steroid hormone biosynthesis	map	None	map
Cyp2d3	gene	Up	Steroid hormone biosynthesis	map	None	map
Cyp4a2	gene	Up	Arachidonic acid metabolism	map	None	map
Cyp4a2	gene	Up	Fatty acid degradation	map	None	map
Cyp4a2	gene	Up	Retinol metabolism	map	None	map
Ddc	gene	Up	Phenylalanine metabolism	map	None	map
Ddc	gene	Up	Tryptophan metabolism	map	None	map
Ddc	gene	Up	Tyrosine metabolism	map	None	map
Ces1c	gene	Up	Drug metabolism - other enzymes	map	None	map
Fbp1	gene	Up	Fructose and mannose metabolism	map	None	map
Fbp1	gene	Up	Glycolysis / Gluconeogenesis	map	None	map
Fbp1	gene	Up	Pentose phosphate pathway	map	None	map
Hagh	gene	Up	Pyruvate metabolism	map	None	map
Hdc	gene	Up	Histidine metabolism	map	None	map
Hsd3b5	gene	Up	Steroid hormone biosynthesis	map	None	map
Lcat	gene	Up	LysoPC(14:0/0:0)	Metabolites	Up	irreversible
Lcat	gene	Up	Glycerophospholipid metabolism	map	None	map
Lipc	gene	Up	Glycerolipid metabolism	map	None	map
Dmgdh	gene	Up	Glycine, serine and threonine metabolism	map	None	map
Scd	gene	Up	Biosynthesis of unsaturated fatty acids	map	None	map
Pah	gene	Up	Folate biosynthesis	map	None	map
Pah	gene	Up	Phenylalanine metabolism	map	None	map
Pah	gene	Up	Phenylalanine, tyrosine and tryptophan biosynthesis	map	None	map
Hsd3b7	gene	Up	Primary bile acid biosynthesis	map	None	map
Ces2a	gene	Up	Drug metabolism - other enzymes	map	None	map
Pklr	gene	Up	Glycolysis / Gluconeogenesis	map	None	map
Pklr	gene	Up	Purine metabolism	map	None	map
Pklr	gene	Up	Pyruvate metabolism	map	None	map
Agxt	gene	Up	Alanine, aspartate and glutamate metabolism	map	None	map
Agxt	gene	Up	Glycine, serine and threonine metabolism	map	None	map
Agxt	gene	Up	Glyoxylate and dicarboxylate metabolism	map	None	map
Tat	gene	Up	Cysteine and methionine metabolism	map	None	map
Tat	gene	Up	Phenylalanine metabolism	map	None	map
Tat	gene	Up	Phenylalanine, tyrosine and tryptophan biosynthesis	map	None	map
Tat	gene	Up	Tyrosine metabolism	map	None	map
Tat	gene	Up	Ubiquinone and other terpenoid-quinone biosynthesis	map	None	map
Tk1	gene	Up	Drug metabolism - other enzymes	map	None	map
Tk1	gene	Up	Pyrimidine metabolism	map	None	map
Ugt1a1	gene	Up	Ascorbate and aldarate metabolism	map	None	map
Ugt1a1	gene	Up	3-Methoxy-4-hydroxyphenylglycol glucuronide	Metabolites	Down	reversible
Ugt1a1	gene	Up	Drug metabolism - cytochrome P450	map	None	map
Ugt1a1	gene	Up	Drug metabolism - other enzymes	map	None	map
Ugt1a1	gene	Up	Metabolism of xenobiotics by cytochrome P450	map	None	map
Ugt1a1	gene	Up	Pentose and glucuronate interconversions	map	None	map
Ugt1a1	gene	Up	Porphyrin and chlorophyll metabolism	map	None	map
Ugt1a1	gene	Up	Retinol metabolism	map	None	map
Ugt1a1	gene	Up	Steroid hormone biosynthesis	map	None	map
Cyp2a1	gene	Up	4-Hydroxyretinoic acid	Metabolites	Down	irreversible
Cyp2a1	gene	Up	Retinol metabolism	map	None	map
Cyp2a2	gene	Up	4-Hydroxyretinoic acid	Metabolites	Down	irreversible
Cyp2a2	gene	Up	Retinol metabolism	map	None	map
Srd5a1	gene	Up	Steroid hormone biosynthesis	map	None	map
Cth	gene	Up	Cysteine and methionine metabolism	map	None	map
Cth	gene	Up	Glycine, serine and threonine metabolism	map	None	map
Cth	gene	Up	Selenocompound metabolism	map	None	map
Cyp2c12	gene	Up	Arachidonic acid metabolism	map	None	map
Cyp2c12	gene	Up	4-Hydroxyretinoic acid	Metabolites	Down	irreversible
Cyp2c12	gene	Up	Linoleic acid metabolism	map	None	map
Cyp2c12	gene	Up	Retinol metabolism	map	None	map
Cyp2c12	gene	Up	Steroid hormone biosynthesis	map	None	map
Cyp2d2	gene	Up	Steroid hormone biosynthesis	map	None	map
Cyp2e1	gene	Up	Arachidonic acid metabolism	map	None	map
Cyp2e1	gene	Up	Drug metabolism - cytochrome P450	map	None	map
Cyp2e1	gene	Up	Drug metabolism - other enzymes	map	None	map
Cyp2e1	gene	Up	Linoleic acid metabolism	map	None	map
Cyp2e1	gene	Up	Metabolism of xenobiotics by cytochrome P450	map	None	map
Cyp2e1	gene	Up	Steroid hormone biosynthesis	map	None	map
Rgn	gene	Up	Ascorbate and aldarate metabolism	map	None	map
Rgn	gene	Up	Pentose phosphate pathway	map	None	map
Gnmt	gene	Up	Glycine, serine and threonine metabolism	map	None	map
Acsl1	gene	Up	Fatty acid biosynthesis	map	None	map
Acsl1	gene	Up	Fatty acid degradation	map	None	map
Acox2	gene	Up	Primary bile acid biosynthesis	map	None	map
Alox5	gene	Up	Arachidonic acid metabolism	map	None	map
Alox5	gene	Up	5-HPETE	Metabolites	Up	irreversible
Cyp3a18	gene	Up	4-Hydroxyretinoic acid	Metabolites	Down	irreversible
Cyp3a18	gene	Up	Linoleic acid metabolism	map	None	map
Cyp3a18	gene	Up	Retinol metabolism	map	None	map
Cyp3a18	gene	Up	Steroid hormone biosynthesis	map	None	map
Mat1a	gene	Up	Cysteine and methionine metabolism	map	None	map
Alad	gene	Up	Porphyrin and chlorophyll metabolism	map	None	map
Cyp7a1	gene	Up	Primary bile acid biosynthesis	map	None	map
Cyp7a1	gene	Up	Steroid hormone biosynthesis	map	None	map
Pemt	gene	Up	PC(14:0/18:0)	Metabolites	Down	irreversible
Pemt	gene	Up	Glycerophospholipid metabolism	map	None	map
Ptgis	gene	Down	Arachidonic acid metabolism	map	None	map
Asns	gene	Up	Alanine, aspartate and glutamate metabolism	map	None	map
Gys2	gene	Up	Starch and sucrose metabolism	map	None	map
G6pc	gene	Up	Galactose metabolism	map	None	map
G6pc	gene	Up	Glycolysis / Gluconeogenesis	map	None	map
G6pc	gene	Up	Starch and sucrose metabolism	map	None	map
Cyp3a23/3a1	gene	Up	4-Hydroxyretinoic acid	Metabolites	Down	irreversible
Cyp3a23/3a1	gene	Up	Linoleic acid metabolism	map	None	map
Cyp3a23/3a1	gene	Up	Retinol metabolism	map	None	map
Cyp3a23/3a1	gene	Up	Steroid hormone biosynthesis	map	None	map
Ass1	gene	Up	Alanine, aspartate and glutamate metabolism	map	None	map
Ass1	gene	Up	Arginine biosynthesis	map	None	map
Hmbs	gene	Up	Porphyrin and chlorophyll metabolism	map	None	map
Alas2	gene	Up	Glycine, serine and threonine metabolism	map	None	map
Alas2	gene	Up	Porphyrin and chlorophyll metabolism	map	None	map
Cyp4a8	gene	Up	Arachidonic acid metabolism	map	None	map
Cyp4a8	gene	Up	Fatty acid degradation	map	None	map
Cyp4a8	gene	Up	Retinol metabolism	map	None	map
Cyp3a2	gene	Up	4-Hydroxyretinoic acid	Metabolites	Down	irreversible
Cyp3a2	gene	Up	Linoleic acid metabolism	map	None	map
Cyp3a2	gene	Up	Retinol metabolism	map	None	map
Cyp3a2	gene	Up	Steroid hormone biosynthesis	map	None	map
Ugt2b17	gene	Up	Ascorbate and aldarate metabolism	map	None	map
Ugt2b17	gene	Up	3-Methoxy-4-hydroxyphenylglycol glucuronide	Metabolites	Down	reversible
Ugt2b17	gene	Up	Drug metabolism - cytochrome P450	map	None	map
Ugt2b17	gene	Up	Drug metabolism - other enzymes	map	None	map
Ugt2b17	gene	Up	Metabolism of xenobiotics by cytochrome P450	map	None	map
Ugt2b17	gene	Up	Pentose and glucuronate interconversions	map	None	map
Ugt2b17	gene	Up	Porphyrin and chlorophyll metabolism	map	None	map
Ugt2b17	gene	Up	Retinol metabolism	map	None	map
Ugt2b17	gene	Up	Steroid hormone biosynthesis	map	None	map
Akr7a3	gene	Up	Metabolism of xenobiotics by cytochrome P450	map	None	map
Cyp2b3	gene	Up	Arachidonic acid metabolism	map	None	map
Cyp2b3	gene	Up	4-Hydroxyretinoic acid	Metabolites	Down	irreversible
Cyp2b3	gene	Up	Retinol metabolism	map	None	map
Cyp2b3	gene	Up	Steroid hormone biosynthesis	map	None	map
Ugt2b1	gene	Up	Ascorbate and aldarate metabolism	map	None	map
Ugt2b1	gene	Up	3-Methoxy-4-hydroxyphenylglycol glucuronide	Metabolites	Down	reversible
Ugt2b1	gene	Up	Drug metabolism - cytochrome P450	map	None	map
Ugt2b1	gene	Up	Drug metabolism - other enzymes	map	None	map
Ugt2b1	gene	Up	Metabolism of xenobiotics by cytochrome P450	map	None	map
Ugt2b1	gene	Up	Pentose and glucuronate interconversions	map	None	map
Ugt2b1	gene	Up	Porphyrin and chlorophyll metabolism	map	None	map
Ugt2b1	gene	Up	Retinol metabolism	map	None	map
Ugt2b1	gene	Up	Steroid hormone biosynthesis	map	None	map
Cyp2d5	gene	Up	Steroid hormone biosynthesis	map	None	map
Hsd17b6	gene	Up	Retinol metabolism	map	None	map
Hsd17b6	gene	Up	Steroid hormone biosynthesis	map	None	map
Phospho1	gene	Up	Glycerophospholipid metabolism	map	None	map
Mgst3	gene	Up	Drug metabolism - cytochrome P450	map	None	map
Mgst3	gene	Up	Drug metabolism - other enzymes	map	None	map
Mgst3	gene	Up	Glutathione metabolism	map	None	map
Mgst3	gene	Up	Metabolism of xenobiotics by cytochrome P450	map	None	map
Chdh	gene	Up	Glycine, serine and threonine metabolism	map	None	map
Cyp4f18	gene	Up	Arachidonic acid metabolism	map	None	map
Cyp4f18	gene	Up	12(S)-Leukotriene B4	Metabolites	Down	irreversible
Arg1	gene	Up	Arginine and proline metabolism	map	None	map
Arg1	gene	Up	Arginine biosynthesis	map	None	map
Gch1	gene	Up	Folate biosynthesis	map	None	map
Spr	gene	Up	Folate biosynthesis	map	None	map
Blvrb	gene	Up	Riboflavin reduced	Metabolites	Down	irreversible
Blvrb	gene	Up	Porphyrin and chlorophyll metabolism	map	None	map
Blvrb	gene	Up	Riboflavin metabolism	map	None	map
Cyp2c11	gene	Up	Arachidonic acid metabolism	map	None	map
Cyp2c11	gene	Up	4-Hydroxyretinoic acid	Metabolites	Down	irreversible
Cyp2c11	gene	Up	Linoleic acid metabolism	map	None	map
Cyp2c11	gene	Up	Retinol metabolism	map	None	map
Cyp2c11	gene	Up	Steroid hormone biosynthesis	map	None	map
Sult2b1	gene	Down	Steroid hormone biosynthesis	map	None	map
Cyp2c7	gene	Up	Arachidonic acid metabolism	map	None	map
Cyp2c7	gene	Up	4-Hydroxyretinoic acid	Metabolites	Down	irreversible
Cyp2c7	gene	Up	Linoleic acid metabolism	map	None	map
Cyp2c7	gene	Up	Retinol metabolism	map	None	map
Cyp2c7	gene	Up	Steroid hormone biosynthesis	map	None	map
Hal	gene	Up	Histidine metabolism	map	None	map
RGD1309350	gene	Up	Purine metabolism	map	None	map
Cyp2c6v1	gene	Up	Arachidonic acid metabolism	map	None	map
Cyp2c6v1	gene	Up	4-Hydroxyretinoic acid	Metabolites	Down	irreversible
Cyp2c6v1	gene	Up	Linoleic acid metabolism	map	None	map
Cyp2c6v1	gene	Up	Retinol metabolism	map	None	map
Cyp2c6v1	gene	Up	Steroid hormone biosynthesis	map	None	map
Aadat	gene	Up	Lysine degradation	map	None	map
Aadat	gene	Up	Tryptophan metabolism	map	None	map
Urod	gene	Up	Porphyrin and chlorophyll metabolism	map	None	map
Hpd	gene	Up	Phenylalanine metabolism	map	None	map
Hpd	gene	Up	Tyrosine metabolism	map	None	map
Hpd	gene	Up	Ubiquinone and other terpenoid-quinone biosynthesis	map	None	map
Ugt2b37	gene	Up	Ascorbate and aldarate metabolism	map	None	map
Ugt2b37	gene	Up	3-Methoxy-4-hydroxyphenylglycol glucuronide	Metabolites	Down	reversible
Ugt2b37	gene	Up	Drug metabolism - cytochrome P450	map	None	map
Ugt2b37	gene	Up	Drug metabolism - other enzymes	map	None	map
Ugt2b37	gene	Up	Metabolism of xenobiotics by cytochrome P450	map	None	map
Ugt2b37	gene	Up	Pentose and glucuronate interconversions	map	None	map
Ugt2b37	gene	Up	Porphyrin and chlorophyll metabolism	map	None	map
Ugt2b37	gene	Up	Retinol metabolism	map	None	map
Ugt2b37	gene	Up	Steroid hormone biosynthesis	map	None	map
Minpp1	gene	Up	Glycolysis / Gluconeogenesis	map	None	map
Minpp1	gene	Up	Inositol phosphate metabolism	map	None	map
Bpgm	gene	Up	Glycine, serine and threonine metabolism	map	None	map
Bpgm	gene	Up	Glycolysis / Gluconeogenesis	map	None	map
Pcbd1	gene	Up	Folate biosynthesis	map	None	map
Baat	gene	Up	Biosynthesis of unsaturated fatty acids	map	None	map
Baat	gene	Up	Primary bile acid biosynthesis	map	None	map
Baat	gene	Up	Taurine and hypotaurine metabolism	map	None	map
Gclm	gene	Up	Cysteine and methionine metabolism	map	None	map
Gclm	gene	Up	Glutathione metabolism	map	None	map
RGD1562036	gene	Up	Arginine and proline metabolism	map	None	map
RGD1562036	gene	Up	Glutathione metabolism	map	None	map
Aldh1b1	gene	Up	Arginine and proline metabolism	map	None	map
Aldh1b1	gene	Up	Ascorbate and aldarate metabolism	map	None	map
Aldh1b1	gene	Up	Fatty acid degradation	map	None	map
Aldh1b1	gene	Up	Glycerolipid metabolism	map	None	map
Aldh1b1	gene	Up	Glycolysis / Gluconeogenesis	map	None	map
Aldh1b1	gene	Up	Histidine metabolism	map	None	map
Aldh1b1	gene	Up	Lysine degradation	map	None	map
Aldh1b1	gene	Up	Pyruvate metabolism	map	None	map
Aldh1b1	gene	Up	Tryptophan metabolism	map	None	map
Aldh1b1	gene	Up	Valine, leucine and isoleucine degradation	map	None	map
Aldh1b1	gene	Up	beta-Alanine metabolism	map	None	map
Cyp4a3	gene	Up	Arachidonic acid metabolism	map	None	map
Cyp4a3	gene	Up	Fatty acid degradation	map	None	map
Cyp4a3	gene	Up	Retinol metabolism	map	None	map
Aldh1l2	gene	Up	One carbon pool by folate	map	None	map
Nnmt	gene	Up	Nicotinate and nicotinamide metabolism	map	None	map
Gsta4	gene	Up	Drug metabolism - cytochrome P450	map	None	map
Gsta4	gene	Up	Drug metabolism - other enzymes	map	None	map
Gsta4	gene	Up	Glutathione metabolism	map	None	map
Gsta4	gene	Up	Metabolism of xenobiotics by cytochrome P450	map	None	map
Cyp39a1	gene	Up	Primary bile acid biosynthesis	map	None	map
Pipox	gene	Up	Glycine, serine and threonine metabolism	map	None	map
Pipox	gene	Up	Lysine degradation	map	None	map
Nags	gene	Up	Arginine biosynthesis	map	None	map
Cpox	gene	Up	Porphyrin and chlorophyll metabolism	map	None	map
Ugt2b10	gene	Up	Ascorbate and aldarate metabolism	map	None	map
Ugt2b10	gene	Up	3-Methoxy-4-hydroxyphenylglycol glucuronide	Metabolites	Down	reversible
Ugt2b10	gene	Up	Drug metabolism - cytochrome P450	map	None	map
Ugt2b10	gene	Up	Drug metabolism - other enzymes	map	None	map
Ugt2b10	gene	Up	Metabolism of xenobiotics by cytochrome P450	map	None	map
Ugt2b10	gene	Up	Pentose and glucuronate interconversions	map	None	map
Ugt2b10	gene	Up	Porphyrin and chlorophyll metabolism	map	None	map
Ugt2b10	gene	Up	Retinol metabolism	map	None	map
Ugt2b10	gene	Up	Steroid hormone biosynthesis	map	None	map
Adcy1	gene	Up	Purine metabolism	map	None	map
Enpp6	gene	Up	Ether lipid metabolism	map	None	map
Cyp2s1	gene	Down	4-Hydroxyretinoic acid	Metabolites	Down	irreversible
Cyp2s1	gene	Down	Metabolism of xenobiotics by cytochrome P450	map	None	map
Cyp2s1	gene	Down	Retinol metabolism	map	None	map
Smox	gene	Up	Arginine and proline metabolism	map	None	map
Smox	gene	Up	beta-Alanine metabolism	map	None	map
Lrtomt	gene	Down	Steroid hormone biosynthesis	map	None	map
Lrtomt	gene	Down	Tyrosine metabolism	map	None	map
Uros	gene	Up	Porphyrin and chlorophyll metabolism	map	None	map
Glyatl1	gene	Up	Phenylalanine metabolism	map	None	map
Pip5k1b	gene	Up	Inositol phosphate metabolism	map	None	map
Pip5k1b	gene	Up	Phosphatidylinositol signaling system	map	None	map
Car1	gene	Up	Nitrogen metabolism	map	None	map
Adh6	gene	Up	Drug metabolism - cytochrome P450	map	None	map
Adh6	gene	Up	Fatty acid degradation	map	None	map
Adh6	gene	Up	Glycolysis / Gluconeogenesis	map	None	map
Adh6	gene	Up	Metabolism of xenobiotics by cytochrome P450	map	None	map
Adh6	gene	Up	Retinol metabolism	map	None	map
Adh6	gene	Up	Tyrosine metabolism	map	None	map
Hao1	gene	Up	Glyoxylate and dicarboxylate metabolism	map	None	map
Mboat2	gene	Up	PE(22:2(13Z,16Z)/16:1(9Z))	Metabolites	Down	irreversible
Mboat2	gene	Up	PA(0:0/18:0)	Metabolites	Up	irreversible
Mboat2	gene	Up	Glycerolipid metabolism	map	None	map
Mboat2	gene	Up	Glycerophospholipid metabolism	map	None	map
Acss3	gene	Up	Propanoate metabolism	map	None	map
ste2	gene	Up	Steroid hormone biosynthesis	map	None	map
Rdh7	gene	Up	Retinol metabolism	map	None	map
Hgd	gene	Up	Tyrosine metabolism	map	None	map
Pck2	gene	Up	Citrate cycle (TCA cycle)	map	None	map
Pck2	gene	Up	Glycolysis / Gluconeogenesis	map	None	map
Pck2	gene	Up	Pyruvate metabolism	map	None	map
Fech	gene	Up	Porphyrin and chlorophyll metabolism	map	None	map
Cyp2b2	gene	Up	Arachidonic acid metabolism	map	None	map
Cyp2b2	gene	Up	4-Hydroxyretinoic acid	Metabolites	Down	irreversible
Cyp2b2	gene	Up	Retinol metabolism	map	None	map
Cyp2b2	gene	Up	Steroid hormone biosynthesis	map	None	map
Prodh2	gene	Up	Arginine and proline metabolism	map	None	map
Me3	gene	Up	Pyruvate metabolism	map	None	map
Acsm1	gene	Up	Butanoate metabolism	map	None	map
Acsm1	gene	Up	Lipoic acid metabolism	map	None	map
Pck1	gene	Up	Citrate cycle (TCA cycle)	map	None	map
Pck1	gene	Up	Glycolysis / Gluconeogenesis	map	None	map
Pck1	gene	Up	Pyruvate metabolism	map	None	map
Rimklb	gene	Up	Alanine, aspartate and glutamate metabolism	map	None	map
Rrm2	gene	Up	dCDP	Metabolites	Down	irreversible
Rrm2	gene	Up	Drug metabolism - other enzymes	map	None	map
Rrm2	gene	Up	Glutathione metabolism	map	None	map
Rrm2	gene	Up	Purine metabolism	map	None	map
Rrm2	gene	Up	Pyrimidine metabolism	map	None	map
Galnt16	gene	Up	Mucin type O-glycan biosynthesis	map	None	map
Pnpla3	gene	Up	Glycerolipid metabolism	map	None	map
Car12	gene	Down	Nitrogen metabolism	map	None	map
Calml5	gene	Down	Phosphatidylinositol signaling system	map	None	map
Bhmt2	gene	Up	Cysteine and methionine metabolism	map	None	map
Rdh5	gene	Up	Retinol metabolism	map	None	map
Pla2g12b	gene	Up	Arachidonic acid metabolism	map	None	map
Pla2g12b	gene	Up	LysoPC(14:0/0:0)	Metabolites	Up	irreversible
Pla2g12b	gene	Up	PC(O-18:0/0:0)	Metabolites	Up	irreversible
Pla2g12b	gene	Up	Ether lipid metabolism	map	None	map
Pla2g12b	gene	Up	Glycerophospholipid metabolism	map	None	map
Pla2g12b	gene	Up	Linoleic acid metabolism	map	None	map
Pla2g12b	gene	Up	alpha-Linolenic acid metabolism	map	None	map
Vkorc1l1	gene	Up	Ubiquinone and other terpenoid-quinone biosynthesis	map	None	map
Gsta5	gene	Up	Drug metabolism - cytochrome P450	map	None	map
Gsta5	gene	Up	Drug metabolism - other enzymes	map	None	map
Gsta5	gene	Up	Glutathione metabolism	map	None	map
Gsta5	gene	Up	Metabolism of xenobiotics by cytochrome P450	map	None	map
Dut	gene	Up	Drug metabolism - other enzymes	map	None	map
Dut	gene	Up	Pyrimidine metabolism	map	None	map
Cps1	gene	Up	Alanine, aspartate and glutamate metabolism	map	None	map
Cps1	gene	Up	Arginine biosynthesis	map	None	map
Cps1	gene	Up	Nitrogen metabolism	map	None	map
Elovl2	gene	Up	Biosynthesis of unsaturated fatty acids	map	None	map
Elovl2	gene	Up	Fatty acid elongation	map	None	map
Ces2h	gene	Up	Drug metabolism - other enzymes	map	None	map
Vnn3	gene	Up	Pantothenic Acid	Metabolites	Down	irreversible
Vnn3	gene	Up	Pantothenate and CoA biosynthesis	map	None	map
Fxn	gene	Up	Porphyrin and chlorophyll metabolism	map	None	map
Acaa1b	gene	Up	Biosynthesis of unsaturated fatty acids	map	None	map
Acaa1b	gene	Up	Fatty acid degradation	map	None	map
Acaa1b	gene	Up	Valine, leucine and isoleucine degradation	map	None	map
Acaa1b	gene	Up	alpha-Linolenic acid metabolism	map	None	map
Acot5	gene	Up	Biosynthesis of unsaturated fatty acids	map	None	map
Acot5	gene	Up	Docosahexaenoic acid	Metabolites	Up	irreversible
Acot5	gene	Up	Fatty acid elongation	map	None	map
Cyp4a1	gene	Up	Arachidonic acid metabolism	map	None	map
Cyp4a1	gene	Up	Fatty acid degradation	map	None	map
Cyp4a1	gene	Up	Retinol metabolism	map	None	map
Acot1	gene	Down	Biosynthesis of unsaturated fatty acids	map	None	map
Acot1	gene	Down	Docosahexaenoic acid	Metabolites	Up	irreversible
Acot1	gene	Down	Fatty acid elongation	map	None	map
Car2	gene	Up	Nitrogen metabolism	map	None	map
Car3	gene	Up	Nitrogen metabolism	map	None	map
Ca5a	gene	Up	Nitrogen metabolism	map	None	map
Cyp2f4	gene	Up	Metabolism of xenobiotics by cytochrome P450	map	None	map
Enpp3	gene	Up	Nicotinate and nicotinamide metabolism	map	None	map
Enpp3	gene	Up	Pantothenate and CoA biosynthesis	map	None	map
Enpp3	gene	Up	Purine metabolism	map	None	map
Enpp3	gene	Up	Pyrimidine metabolism	map	None	map
Enpp3	gene	Up	Riboflavin metabolism	map	None	map
Enpp3	gene	Up	Starch and sucrose metabolism	map	None	map
Cyp4f1	gene	Up	Arachidonic acid metabolism	map	None	map
Cyp4f1	gene	Up	12(S)-Leukotriene B4	Metabolites	Down	irreversible
Gstm3	gene	Up	Drug metabolism - cytochrome P450	map	None	map
Gstm3	gene	Up	Drug metabolism - other enzymes	map	None	map
Gstm3	gene	Up	Glutathione metabolism	map	None	map
Gstm3	gene	Up	Metabolism of xenobiotics by cytochrome P450	map	None	map
Fut2	gene	Up	Glycosphingolipid biosynthesis - globo and isoglobo series	map	None	map
Fut2	gene	Up	Glycosphingolipid biosynthesis - lacto and neolacto series	map	None	map
Hpgds	gene	Up	Arachidonic acid metabolism	map	None	map
Hpgds	gene	Up	PGD2	Metabolites	Down	irreversible
Hpgds	gene	Up	Drug metabolism - cytochrome P450	map	None	map
Hpgds	gene	Up	Glutathione metabolism	map	None	map
Hpgds	gene	Up	Metabolism of xenobiotics by cytochrome P450	map	None	map
Gulo	gene	Up	Ascorbate and aldarate metabolism	map	None	map
Entpd8	gene	Up	Purine metabolism	map	None	map
Entpd8	gene	Up	Pyrimidine metabolism	map	None	map
Tdo2	gene	Up	Tryptophan metabolism	map	None	map
Aldh1l1	gene	Up	One carbon pool by folate	map	None	map
St3gal2	gene	Up	Glycosphingolipid biosynthesis - ganglio series	map	None	map
St3gal2	gene	Up	Glycosphingolipid biosynthesis - globo and isoglobo series	map	None	map
St3gal2	gene	Up	Mucin type O-glycan biosynthesis	map	None	map
Ephx2	gene	Down	Arachidonic acid metabolism	map	None	map
Dpys	gene	Up	Drug metabolism - other enzymes	map	None	map
Dpys	gene	Up	Pantothenate and CoA biosynthesis	map	None	map
Dpys	gene	Up	Pyrimidine metabolism	map	None	map
Dpys	gene	Up	beta-Alanine metabolism	map	None	map
B4galt6	gene	Up	Sphingolipid metabolism	map	None	map
Urad	gene	Up	Purine metabolism	map	None	map
Uroc1	gene	Up	4-Imidazolone-5-propionic acid	Metabolites	Down	irreversible
Uroc1	gene	Up	Histidine metabolism	map	None	map
Etnppl	gene	Up	Glycerophospholipid metabolism	map	None	map
Pde6g	gene	Up	Purine metabolism	map	None	map
Pomt2	gene	Up	Mannose type O-glycan biosyntheis	map	None	map
Pla2g2f	gene	Up	Arachidonic acid metabolism	map	None	map
Pla2g2f	gene	Up	LysoPC(14:0/0:0)	Metabolites	Up	irreversible
Pla2g2f	gene	Up	PC(O-18:0/0:0)	Metabolites	Up	irreversible
Pla2g2f	gene	Up	Ether lipid metabolism	map	None	map
Pla2g2f	gene	Up	Glycerophospholipid metabolism	map	None	map
Pla2g2f	gene	Up	Linoleic acid metabolism	map	None	map
Pla2g2f	gene	Up	alpha-Linolenic acid metabolism	map	None	map
Tmem86b	gene	Up	Glycerophosphocholine	Metabolites	Up	irreversible
Tmem86b	gene	Up	Ether lipid metabolism	map	None	map
Slc27a5	gene	Up	Primary bile acid biosynthesis	map	None	map
Hsd17b2	gene	Up	Steroid hormone biosynthesis	map	None	map
Bhmt	gene	Up	Cysteine and methionine metabolism	map	None	map
Bhmt	gene	Up	Glycine, serine and threonine metabolism	map	None	map
Alox15	gene	Up	Arachidonic acid metabolism	map	None	map
Alox15	gene	Up	Linoleic acid metabolism	map	None	map
Cdo1	gene	Up	Cysteine and methionine metabolism	map	None	map
Cdo1	gene	Up	Taurine and hypotaurine metabolism	map	None	map
Cyp8b1	gene	Up	Primary bile acid biosynthesis	map	None	map
Galnt5	gene	Down	Mucin type O-glycan biosynthesis	map	None	map
Agxt2	gene	Up	Alanine, aspartate and glutamate metabolism	map	None	map
Agxt2	gene	Up	Cysteine and methionine metabolism	map	None	map
Agxt2	gene	Up	Glycine, serine and threonine metabolism	map	None	map
Agxt2	gene	Up	Valine, leucine and isoleucine degradation	map	None	map
Cyp2c23	gene	Up	Arachidonic acid metabolism	map	None	map
Cyp2c23	gene	Up	4-Hydroxyretinoic acid	Metabolites	Down	irreversible
Cyp2c23	gene	Up	Linoleic acid metabolism	map	None	map
Cyp2c23	gene	Up	Retinol metabolism	map	None	map
Cyp2c23	gene	Up	Steroid hormone biosynthesis	map	None	map
Ugt2b35	gene	Up	Ascorbate and aldarate metabolism	map	None	map
Ugt2b35	gene	Up	3-Methoxy-4-hydroxyphenylglycol glucuronide	Metabolites	Down	reversible
Ugt2b35	gene	Up	Drug metabolism - cytochrome P450	map	None	map
Ugt2b35	gene	Up	Drug metabolism - other enzymes	map	None	map
Ugt2b35	gene	Up	Metabolism of xenobiotics by cytochrome P450	map	None	map
Ugt2b35	gene	Up	Pentose and glucuronate interconversions	map	None	map
Ugt2b35	gene	Up	Porphyrin and chlorophyll metabolism	map	None	map
Ugt2b35	gene	Up	Retinol metabolism	map	None	map
Ugt2b35	gene	Up	Steroid hormone biosynthesis	map	None	map
Hao2	gene	Up	Glyoxylate and dicarboxylate metabolism	map	None	map
Ftcd	gene	Up	Histidine metabolism	map	None	map
Ftcd	gene	Up	One carbon pool by folate	map	None	map
NAD	Metabolites	Down	Enpp3	gene	Up	irreversible
NAD	Metabolites	Down	Drug metabolism - other enzymes	map	None	map
NAD	Metabolites	Down	Nicotinate and nicotinamide metabolism	map	None	map
NAD	Metabolites	Down	Thiamine metabolism	map	None	map
FAD	Metabolites	Down	Enpp3	gene	Up	irreversible
FAD	Metabolites	Down	Riboflavin metabolism	map	None	map
L-Glutamate	Metabolites	Down	Gclm	gene	Up	irreversible
L-Glutamate	Metabolites	Down	Nags	gene	Up	irreversible
L-Glutamate	Metabolites	Down	Ftcd	gene	Up	reversible
L-Glutamate	Metabolites	Down	Alanine, aspartate and glutamate metabolism	map	None	map
L-Glutamate	Metabolites	Down	Aminoacyl-tRNA biosynthesis	map	None	map
L-Glutamate	Metabolites	Down	Arginine and proline metabolism	map	None	map
L-Glutamate	Metabolites	Down	Arginine biosynthesis	map	None	map
L-Glutamate	Metabolites	Down	Butanoate metabolism	map	None	map
L-Glutamate	Metabolites	Down	D-Glutamine and D-glutamate metabolism	map	None	map
L-Glutamate	Metabolites	Down	Glutathione metabolism	map	None	map
L-Glutamate	Metabolites	Down	Glyoxylate and dicarboxylate metabolism	map	None	map
L-Glutamate	Metabolites	Down	Histidine metabolism	map	None	map
L-Glutamate	Metabolites	Down	Neomycin, kanamycin and gentamicin biosynthesis	map	None	map
L-Glutamate	Metabolites	Down	Nitrogen metabolism	map	None	map
L-Glutamate	Metabolites	Down	Porphyrin and chlorophyll metabolism	map	None	map
L-Glutamate	Metabolites	Down	Taurine and hypotaurine metabolism	map	None	map
L-Aspartic Acid	Metabolites	Down	Asns	gene	Up	reversible
L-Aspartic Acid	Metabolites	Down	Ass1	gene	Up	irreversible
L-Aspartic Acid	Metabolites	Down	Alanine, aspartate and glutamate metabolism	map	None	map
L-Aspartic Acid	Metabolites	Down	Aminoacyl-tRNA biosynthesis	map	None	map
L-Aspartic Acid	Metabolites	Down	Arginine biosynthesis	map	None	map
L-Aspartic Acid	Metabolites	Down	Cysteine and methionine metabolism	map	None	map
L-Aspartic Acid	Metabolites	Down	Glycine, serine and threonine metabolism	map	None	map
L-Aspartic Acid	Metabolites	Down	Histidine metabolism	map	None	map
L-Aspartic Acid	Metabolites	Down	Nicotinate and nicotinamide metabolism	map	None	map
L-Aspartic Acid	Metabolites	Down	Pantothenate and CoA biosynthesis	map	None	map
L-Aspartic Acid	Metabolites	Down	beta-Alanine metabolism	map	None	map
D-Ribose	Metabolites	Up	Pentose phosphate pathway	map	None	map
PC(14:0/18:0)	Metabolites	Down	Lcat	gene	Up	irreversible
PC(14:0/18:0)	Metabolites	Down	Pla2g12b	gene	Up	irreversible
PC(14:0/18:0)	Metabolites	Down	Pla2g2f	gene	Up	irreversible
PC(14:0/18:0)	Metabolites	Down	Arachidonic acid metabolism	map	None	map
PC(14:0/18:0)	Metabolites	Down	Glycerophospholipid metabolism	map	None	map
PC(14:0/18:0)	Metabolites	Down	Linoleic acid metabolism	map	None	map
PC(14:0/18:0)	Metabolites	Down	alpha-Linolenic acid metabolism	map	None	map
Uridine	Metabolites	Up	Pyrimidine metabolism	map	None	map
Creatine	Metabolites	Down	Ckm	gene	Down	irreversible
Creatine	Metabolites	Down	Arginine and proline metabolism	map	None	map
Creatine	Metabolites	Down	Glycine, serine and threonine metabolism	map	None	map
Sphingosine	Metabolites	Up	Sphingolipid metabolism	map	None	map
O-Phosphoethanolamine	Metabolites	Down	Phospho1	gene	Up	irreversible
O-Phosphoethanolamine	Metabolites	Down	Etnppl	gene	Up	irreversible
O-Phosphoethanolamine	Metabolites	Down	Glycerophospholipid metabolism	map	None	map
O-Phosphoethanolamine	Metabolites	Down	Sphingolipid metabolism	map	None	map
PE(22:2(13Z,16Z)/16:1(9Z))	Metabolites	Down	Pemt	gene	Up	irreversible
PE(22:2(13Z,16Z)/16:1(9Z))	Metabolites	Down	Pla2g12b	gene	Up	irreversible
PE(22:2(13Z,16Z)/16:1(9Z))	Metabolites	Down	Pla2g2f	gene	Up	irreversible
PE(22:2(13Z,16Z)/16:1(9Z))	Metabolites	Down	Glycerophospholipid metabolism	map	None	map
PE(22:2(13Z,16Z)/16:1(9Z))	Metabolites	Down	Glycosylphosphatidylinositol(GPI)-anchor biosynthesis	map	None	map
Glucosamine 6-phosphate	Metabolites	Up	Alanine, aspartate and glutamate metabolism	map	None	map
Glucosamine 6-phosphate	Metabolites	Up	Amino sugar and nucleotide sugar metabolism	map	None	map
PA(0:0/18:0)	Metabolites	Up	Glycerolipid metabolism	map	None	map
PA(0:0/18:0)	Metabolites	Up	Glycerophospholipid metabolism	map	None	map
PA(0:0/18:0)	Metabolites	Up	Phosphatidylinositol signaling system	map	None	map
trans-Cinnamic acid	Metabolites	Up	Phenylalanine metabolism	map	None	map
trans-Cinnamic acid	Metabolites	Up	Ubiquinone and other terpenoid-quinone biosynthesis	map	None	map
PGH2	Metabolites	Down	Ptgis	gene	Down	irreversible
PGH2	Metabolites	Down	Hpgds	gene	Up	irreversible
PGH2	Metabolites	Down	Arachidonic acid metabolism	map	None	map
Cytidine	Metabolites	Down	Pyrimidine metabolism	map	None	map
Phosphocholine	Metabolites	Down	Phospho1	gene	Up	irreversible
Phosphocholine	Metabolites	Down	Glycerophospholipid metabolism	map	None	map
Glycerophosphocholine	Metabolites	Up	Ether lipid metabolism	map	None	map
Glycerophosphocholine	Metabolites	Up	Glycerophospholipid metabolism	map	None	map
PGD2	Metabolites	Down	Arachidonic acid metabolism	map	None	map
dCDP	Metabolites	Down	Pyrimidine metabolism	map	None	map
Betaine	Metabolites	Up	Bhmt	gene	Up	irreversible
Betaine	Metabolites	Up	Glycine, serine and threonine metabolism	map	None	map
Pantetheine	Metabolites	Down	Vnn3	gene	Up	irreversible
Pantetheine	Metabolites	Down	Pantothenate and CoA biosynthesis	map	None	map
Pantothenic Acid	Metabolites	Down	Pantothenate and CoA biosynthesis	map	None	map
Pantothenic Acid	Metabolites	Down	beta-Alanine metabolism	map	None	map
Riboflavin reduced	Metabolites	Down	Riboflavin metabolism	map	None	map
Orotidine	Metabolites	Down	Pyrimidine metabolism	map	None	map
1-Phosphatidyl-D-myo-inositol	Metabolites	Down	Glycerophospholipid metabolism	map	None	map
1-Phosphatidyl-D-myo-inositol	Metabolites	Down	Glycosylphosphatidylinositol(GPI)-anchor biosynthesis	map	None	map
1-Phosphatidyl-D-myo-inositol	Metabolites	Down	Inositol phosphate metabolism	map	None	map
1-Phosphatidyl-D-myo-inositol	Metabolites	Down	Phosphatidylinositol signaling system	map	None	map
1D-Myo-inositol 1,4-bisphosphate	Metabolites	Down	Inositol phosphate metabolism	map	None	map
1D-Myo-inositol 1,4-bisphosphate	Metabolites	Down	Phosphatidylinositol signaling system	map	None	map
Glycerylphosphorylethanolamine	Metabolites	Up	Tmem86b	gene	Up	irreversible
Glycerylphosphorylethanolamine	Metabolites	Up	Ether lipid metabolism	map	None	map
Glycerylphosphorylethanolamine	Metabolites	Up	Glycerophospholipid metabolism	map	None	map
LTC4	Metabolites	Up	Arachidonic acid metabolism	map	None	map
Phosphoribosyl-ATP	Metabolites	Down	Histidine metabolism	map	None	map
Fucose 1-phosphate	Metabolites	Down	Amino sugar and nucleotide sugar metabolism	map	None	map
Fucose 1-phosphate	Metabolites	Down	Fructose and mannose metabolism	map	None	map
L-Palmitoylcarnitine	Metabolites	Down	Fatty acid degradation	map	None	map
3-Methoxy-4-hydroxyphenylglycol glucuronide	Metabolites	Down	Pentose and glucuronate interconversions	map	None	map
4-Imidazolone-5-propionic acid	Metabolites	Down	Histidine metabolism	map	None	map
LysoPC(14:0/0:0)	Metabolites	Up	Glycerophospholipid metabolism	map	None	map
PC(O-18:0/0:0)	Metabolites	Up	Ether lipid metabolism	map	None	map
5-Amino-6-(5'-phosphoribitylamino)uracil	Metabolites	Up	Riboflavin metabolism	map	None	map
PC(18:1(9Z)e/2:0)	Metabolites	Up	Ether lipid metabolism	map	None	map
12(S)-Leukotriene B4	Metabolites	Down	Arachidonic acid metabolism	map	None	map
5-HPETE	Metabolites	Up	Arachidonic acid metabolism	map	None	map
Prostaglandin A2	Metabolites	Down	Arachidonic acid metabolism	map	None	map
PGB2	Metabolites	Down	Arachidonic acid metabolism	map	None	map
Prostaglandin J2	Metabolites	Down	Arachidonic acid metabolism	map	None	map
TXB2	Metabolites	Up	Arachidonic acid metabolism	map	None	map
Lipoxin A4	Metabolites	Up	Arachidonic acid metabolism	map	None	map
Docosahexaenoic acid	Metabolites	Up	Biosynthesis of unsaturated fatty acids	map	None	map
Phosphodimethylethanolamine	Metabolites	Up	Glycerophospholipid metabolism	map	None	map
8-Isoprostaglandin F2a	Metabolites	Up	Arachidonic acid metabolism	map	None	map
5-KETE	Metabolites	Up	Arachidonic acid metabolism	map	None	map
5,6-Ep-15S-HETE	Metabolites	Up	Arachidonic acid metabolism	map	None	map
9(S)-HpODE	Metabolites	Up	Linoleic acid metabolism	map	None	map
9,10-DiHOME	Metabolites	Up	Linoleic acid metabolism	map	None	map
9,12,13-TriHOME	Metabolites	Down	Linoleic acid metabolism	map	None	map
9,10,13-TriHOME	Metabolites	Down	Linoleic acid metabolism	map	None	map
2-Propyl-2,4-pentadienoic acid	Metabolites	Up	Drug metabolism - cytochrome P450	map	None	map
4-Hydroxyretinoic acid	Metabolites	Down	Retinol metabolism	map	None	map
2,3-Epoxyaflatoxin B1	Metabolites	Down	Mgst1	gene	Up	irreversible
2,3-Epoxyaflatoxin B1	Metabolites	Down	Mgst3	gene	Up	irreversible
2,3-Epoxyaflatoxin B1	Metabolites	Down	Gsta4	gene	Up	irreversible
2,3-Epoxyaflatoxin B1	Metabolites	Down	Gsta5	gene	Up	irreversible
2,3-Epoxyaflatoxin B1	Metabolites	Down	Gstm3	gene	Up	irreversible
2,3-Epoxyaflatoxin B1	Metabolites	Down	Hpgds	gene	Up	irreversible
2,3-Epoxyaflatoxin B1	Metabolites	Down	Metabolism of xenobiotics by cytochrome P450	map	None	map

## Sheet: S_K vs S_H
Supplementary file 23 (2). Alternative gene expression and metabolites in healthy rat (NC) and 2-DG-treated NC rat (NC+2-DG) spleens
node1	node1_type	node1_up_down	node2	node2_type	node2_up_down	relation
Ces1f	gene	Down	Drug metabolism - other enzymes	map	None	map
Ces2	gene	Down	Drug metabolism - other enzymes	map	None	map
Nat8f4	gene	Up	Glutathione metabolism	map	None	map
Mboat7l1	gene	Up	1-Phosphatidyl-D-myo-inositol	Metabolites	Down	irreversible
Mboat7l1	gene	Up	Glycerophospholipid metabolism	map	None	map
Ces1d	gene	Down	Drug metabolism - other enzymes	map	None	map
Dao	gene	Down	Arginine and proline metabolism	map	None	map
Dao	gene	Down	D-Arginine and D-ornithine metabolism	map	None	map
Dao	gene	Down	Glycine, serine and threonine metabolism	map	None	map
Ltc4s	gene	Down	Arachidonic acid metabolism	map	None	map
Bco1	gene	Down	Retinol metabolism	map	None	map
Sardh	gene	Down	Glycine, serine and threonine metabolism	map	None	map
Uox	gene	Down	Caffeine metabolism	map	None	map
Uox	gene	Down	Purine metabolism	map	None	map
Lct	gene	Down	Galactose metabolism	map	None	map
Upb1	gene	Down	Drug metabolism - other enzymes	map	None	map
Upb1	gene	Down	Pantothenate and CoA biosynthesis	map	None	map
Upb1	gene	Down	Pyrimidine metabolism	map	None	map
Upb1	gene	Down	beta-Alanine metabolism	map	None	map
Aldh1a2	gene	Down	Retinol metabolism	map	None	map
Cyp26a1	gene	Down	4-Hydroxyretinoic acid	Metabolites	Down	irreversible
Cyp26a1	gene	Down	Retinol metabolism	map	None	map
Acot12	gene	Down	Pyruvate metabolism	map	None	map
Adh7	gene	Down	Drug metabolism - cytochrome P450	map	None	map
Adh7	gene	Down	Fatty acid degradation	map	None	map
Adh7	gene	Down	Glycolysis / Gluconeogenesis	map	None	map
Adh7	gene	Down	Metabolism of xenobiotics by cytochrome P450	map	None	map
Adh7	gene	Down	Retinol metabolism	map	None	map
Adh7	gene	Down	Tyrosine metabolism	map	None	map
Glyatl2	gene	Down	Phenylalanine metabolism	map	None	map
Mgst1	gene	Down	Drug metabolism - cytochrome P450	map	None	map
Mgst1	gene	Down	Drug metabolism - other enzymes	map	None	map
Mgst1	gene	Down	Glutathione metabolism	map	None	map
Mgst1	gene	Down	Metabolism of xenobiotics by cytochrome P450	map	None	map
Acsbg1	gene	Down	Fatty acid biosynthesis	map	None	map
Acsbg1	gene	Down	Fatty acid degradation	map	None	map
Cyp2c22	gene	Down	Arachidonic acid metabolism	map	None	map
Cyp2c22	gene	Down	16R-HETE	Metabolites	Down	irreversible
Cyp2c22	gene	Down	4-Hydroxyretinoic acid	Metabolites	Down	irreversible
Cyp2c22	gene	Down	Linoleic acid metabolism	map	None	map
Cyp2c22	gene	Down	Retinol metabolism	map	None	map
Cyp2c22	gene	Down	Steroid hormone biosynthesis	map	None	map
Cyp2c13	gene	Down	Arachidonic acid metabolism	map	None	map
Cyp2c13	gene	Down	16R-HETE	Metabolites	Down	irreversible
Cyp2c13	gene	Down	4-Hydroxyretinoic acid	Metabolites	Down	irreversible
Cyp2c13	gene	Down	Linoleic acid metabolism	map	None	map
Cyp2c13	gene	Down	Retinol metabolism	map	None	map
Cyp2c13	gene	Down	Steroid hormone biosynthesis	map	None	map
Akr1d1	gene	Down	Primary bile acid biosynthesis	map	None	map
Akr1d1	gene	Down	Steroid hormone biosynthesis	map	None	map
Adh1	gene	Down	Drug metabolism - cytochrome P450	map	None	map
Adh1	gene	Down	Fatty acid degradation	map	None	map
Adh1	gene	Down	Glycolysis / Gluconeogenesis	map	None	map
Adh1	gene	Down	Metabolism of xenobiotics by cytochrome P450	map	None	map
Adh1	gene	Down	Retinol metabolism	map	None	map
Adh1	gene	Down	Tyrosine metabolism	map	None	map
Aldh1a1	gene	Down	Retinol metabolism	map	None	map
Aldob	gene	Down	Fructose and mannose metabolism	map	None	map
Aldob	gene	Down	Glycolysis / Gluconeogenesis	map	None	map
Aldob	gene	Down	Pentose phosphate pathway	map	None	map
Amy1a	gene	Down	Starch and sucrose metabolism	map	None	map
Cbs	gene	Down	Cysteine and methionine metabolism	map	None	map
Cbs	gene	Down	Glycine, serine and threonine metabolism	map	None	map
Ckm	gene	Down	Arginine and proline metabolism	map	None	map
Cyp1a2	gene	Down	4-Hydroxyretinoic acid	Metabolites	Down	irreversible
Cyp1a2	gene	Down	Caffeine metabolism	map	None	map
Cyp1a2	gene	Down	Drug metabolism - cytochrome P450	map	None	map
Cyp1a2	gene	Down	Linoleic acid metabolism	map	None	map
Cyp1a2	gene	Down	Metabolism of xenobiotics by cytochrome P450	map	None	map
Cyp1a2	gene	Down	Retinol metabolism	map	None	map
Cyp1a2	gene	Down	Steroid hormone biosynthesis	map	None	map
Cyp1a2	gene	Down	Tryptophan metabolism	map	None	map
Cyp2d3	gene	Down	Steroid hormone biosynthesis	map	None	map
Cyp4a2	gene	Down	Arachidonic acid metabolism	map	None	map
Cyp4a2	gene	Down	Fatty acid degradation	map	None	map
Cyp4a2	gene	Down	Retinol metabolism	map	None	map
Ddc	gene	Down	Tyramine	Metabolites	Up	irreversible
Ddc	gene	Down	Phenylalanine metabolism	map	None	map
Ddc	gene	Down	Tryptophan metabolism	map	None	map
Ddc	gene	Down	Tyrosine metabolism	map	None	map
Ces1c	gene	Down	Drug metabolism - other enzymes	map	None	map
Fbp1	gene	Down	Fructose and mannose metabolism	map	None	map
Fbp1	gene	Down	Glycolysis / Gluconeogenesis	map	None	map
Fbp1	gene	Down	Pentose phosphate pathway	map	None	map
Gsta2	gene	Down	Drug metabolism - cytochrome P450	map	None	map
Gsta2	gene	Down	Drug metabolism - other enzymes	map	None	map
Gsta2	gene	Down	Glutathione metabolism	map	None	map
Gsta2	gene	Down	Metabolism of xenobiotics by cytochrome P450	map	None	map
Gstm2	gene	Down	Drug metabolism - cytochrome P450	map	None	map
Gstm2	gene	Down	Drug metabolism - other enzymes	map	None	map
Gstm2	gene	Down	Glutathione metabolism	map	None	map
Gstm2	gene	Down	Metabolism of xenobiotics by cytochrome P450	map	None	map
Hmgcs2	gene	Down	Butanoate metabolism	map	None	map
Hmgcs2	gene	Down	Synthesis and degradation of ketone bodies	map	None	map
Hmgcs2	gene	Down	Terpenoid backbone biosynthesis	map	None	map
Hmgcs2	gene	Down	Valine, leucine and isoleucine degradation	map	None	map
Hsd3b5	gene	Down	Steroid hormone biosynthesis	map	None	map
Lipc	gene	Down	Glycerolipid metabolism	map	None	map
Dmgdh	gene	Down	Glycine, serine and threonine metabolism	map	None	map
Nos2	gene	Down	Arginine and proline metabolism	map	None	map
Nos2	gene	Down	Arginine biosynthesis	map	None	map
Pah	gene	Down	Folate biosynthesis	map	None	map
Pah	gene	Down	Phenylalanine metabolism	map	None	map
Pah	gene	Down	Phenylalanine, tyrosine and tryptophan biosynthesis	map	None	map
Fmo2	gene	Down	Drug metabolism - cytochrome P450	map	None	map
Ces2a	gene	Down	Drug metabolism - other enzymes	map	None	map
Pfkfb1	gene	Down	Fructose and mannose metabolism	map	None	map
Pklr	gene	Down	Glycolysis / Gluconeogenesis	map	None	map
Pklr	gene	Down	Purine metabolism	map	None	map
Pklr	gene	Down	Pyruvate metabolism	map	None	map
Agxt	gene	Down	Alanine, aspartate and glutamate metabolism	map	None	map
Agxt	gene	Down	Glycine, serine and threonine metabolism	map	None	map
Agxt	gene	Down	Glyoxylate and dicarboxylate metabolism	map	None	map
Tat	gene	Down	Cysteine and methionine metabolism	map	None	map
Tat	gene	Down	Phenylalanine metabolism	map	None	map
Tat	gene	Down	Phenylalanine, tyrosine and tryptophan biosynthesis	map	None	map
Tat	gene	Down	Tyrosine metabolism	map	None	map
Tat	gene	Down	Ubiquinone and other terpenoid-quinone biosynthesis	map	None	map
Ugt1a1	gene	Down	Ascorbate and aldarate metabolism	map	None	map
Ugt1a1	gene	Down	Drug metabolism - cytochrome P450	map	None	map
Ugt1a1	gene	Down	Drug metabolism - other enzymes	map	None	map
Ugt1a1	gene	Down	Metabolism of xenobiotics by cytochrome P450	map	None	map
Ugt1a1	gene	Down	Pentose and glucuronate interconversions	map	None	map
Ugt1a1	gene	Down	Porphyrin and chlorophyll metabolism	map	None	map
Ugt1a1	gene	Down	Retinol metabolism	map	None	map
Ugt1a1	gene	Down	Steroid hormone biosynthesis	map	None	map
Cyp2a1	gene	Down	4-Hydroxyretinoic acid	Metabolites	Down	irreversible
Cyp2a1	gene	Down	Retinol metabolism	map	None	map
Cyp2a2	gene	Down	4-Hydroxyretinoic acid	Metabolites	Down	irreversible
Cyp2a2	gene	Down	Retinol metabolism	map	None	map
Sult2a1	gene	Down	Metabolism of xenobiotics by cytochrome P450	map	None	map
Cth	gene	Down	Cysteine and methionine metabolism	map	None	map
Cth	gene	Down	Glycine, serine and threonine metabolism	map	None	map
Cth	gene	Down	Selenocompound metabolism	map	None	map
Cyp2c12	gene	Down	Arachidonic acid metabolism	map	None	map
Cyp2c12	gene	Down	16R-HETE	Metabolites	Down	irreversible
Cyp2c12	gene	Down	4-Hydroxyretinoic acid	Metabolites	Down	irreversible
Cyp2c12	gene	Down	Linoleic acid metabolism	map	None	map
Cyp2c12	gene	Down	Retinol metabolism	map	None	map
Cyp2c12	gene	Down	Steroid hormone biosynthesis	map	None	map
Ampd1	gene	Down	Purine metabolism	map	None	map
Cyp2d2	gene	Down	Steroid hormone biosynthesis	map	None	map
Cyp2e1	gene	Down	Arachidonic acid metabolism	map	None	map
Cyp2e1	gene	Down	Drug metabolism - cytochrome P450	map	None	map
Cyp2e1	gene	Down	Drug metabolism - other enzymes	map	None	map
Cyp2e1	gene	Down	Linoleic acid metabolism	map	None	map
Cyp2e1	gene	Down	Metabolism of xenobiotics by cytochrome P450	map	None	map
Cyp2e1	gene	Down	Steroid hormone biosynthesis	map	None	map
Pc	gene	Down	Citrate cycle (TCA cycle)	map	None	map
Pc	gene	Down	Pyruvate metabolism	map	None	map
Rgn	gene	Down	Ascorbate and aldarate metabolism	map	None	map
Rgn	gene	Down	Pentose phosphate pathway	map	None	map
Hsd11b1	gene	Down	Metabolism of xenobiotics by cytochrome P450	map	None	map
Hsd11b1	gene	Down	Steroid hormone biosynthesis	map	None	map
Gnmt	gene	Down	Glycine, serine and threonine metabolism	map	None	map
Gucy1b3	gene	Down	Purine metabolism	map	None	map
Gucy1b2	gene	Down	Purine metabolism	map	None	map
Fmo1	gene	Down	Drug metabolism - cytochrome P450	map	None	map
Acox2	gene	Down	Primary bile acid biosynthesis	map	None	map
Cyp3a18	gene	Down	4-Hydroxyretinoic acid	Metabolites	Down	irreversible
Cyp3a18	gene	Down	Linoleic acid metabolism	map	None	map
Cyp3a18	gene	Down	Retinol metabolism	map	None	map
Cyp3a18	gene	Down	Steroid hormone biosynthesis	map	None	map
Mat1a	gene	Down	Cysteine and methionine metabolism	map	None	map
Cyp1b1	gene	Down	Metabolism of xenobiotics by cytochrome P450	map	None	map
Cyp1b1	gene	Down	Steroid hormone biosynthesis	map	None	map
Cyp1b1	gene	Down	Tryptophan metabolism	map	None	map
Cyp7a1	gene	Down	Primary bile acid biosynthesis	map	None	map
Cyp7a1	gene	Down	Steroid hormone biosynthesis	map	None	map
Pemt	gene	Down	PC(15:0/20:3(8Z,11Z,14Z))	Metabolites	Down	irreversible
Pemt	gene	Down	Glycerophospholipid metabolism	map	None	map
Ptgis	gene	Down	Arachidonic acid metabolism	map	None	map
Otc	gene	Down	Arginine biosynthesis	map	None	map
Gys2	gene	Down	Starch and sucrose metabolism	map	None	map
G6pc	gene	Down	Galactose metabolism	map	None	map
G6pc	gene	Down	Glycolysis / Gluconeogenesis	map	None	map
G6pc	gene	Down	Starch and sucrose metabolism	map	None	map
Ass1	gene	Down	Alanine, aspartate and glutamate metabolism	map	None	map
Ass1	gene	Down	Arginine biosynthesis	map	None	map
Maob	gene	Down	Arginine and proline metabolism	map	None	map
Maob	gene	Down	Indoleacetaldehyde	Metabolites	Up	irreversible
Maob	gene	Down	Drug metabolism - cytochrome P450	map	None	map
Maob	gene	Down	Glycine, serine and threonine metabolism	map	None	map
Maob	gene	Down	Histidine metabolism	map	None	map
Maob	gene	Down	Phenylalanine metabolism	map	None	map
Maob	gene	Down	Tryptophan metabolism	map	None	map
Maob	gene	Down	Tyrosine metabolism	map	None	map
Aldh1a3	gene	Down	Drug metabolism - cytochrome P450	map	None	map
Aldh1a3	gene	Down	Glycolysis / Gluconeogenesis	map	None	map
Aldh1a3	gene	Down	Histidine metabolism	map	None	map
Aldh1a3	gene	Down	Metabolism of xenobiotics by cytochrome P450	map	None	map
Aldh1a3	gene	Down	Phenylalanine metabolism	map	None	map
Aldh1a3	gene	Down	Tyrosine metabolism	map	None	map
Aldh1a3	gene	Down	beta-Alanine metabolism	map	None	map
Cyp3a2	gene	Down	4-Hydroxyretinoic acid	Metabolites	Down	irreversible
Cyp3a2	gene	Down	Linoleic acid metabolism	map	None	map
Cyp3a2	gene	Down	Retinol metabolism	map	None	map
Cyp3a2	gene	Down	Steroid hormone biosynthesis	map	None	map
Ugt2b17	gene	Down	Ascorbate and aldarate metabolism	map	None	map
Ugt2b17	gene	Down	Drug metabolism - cytochrome P450	map	None	map
Ugt2b17	gene	Down	Drug metabolism - other enzymes	map	None	map
Ugt2b17	gene	Down	Metabolism of xenobiotics by cytochrome P450	map	None	map
Ugt2b17	gene	Down	Pentose and glucuronate interconversions	map	None	map
Ugt2b17	gene	Down	Porphyrin and chlorophyll metabolism	map	None	map
Ugt2b17	gene	Down	Retinol metabolism	map	None	map
Ugt2b17	gene	Down	Steroid hormone biosynthesis	map	None	map
Cyp4f6	gene	Down	Arachidonic acid metabolism	map	None	map
Cyp4f6	gene	Down	12(S)-Leukotriene B4	Metabolites	Down	irreversible
Soat2	gene	Down	Steroid biosynthesis	map	None	map
Akr1b8	gene	Down	Folate biosynthesis	map	None	map
Akr1b8	gene	Down	Fructose and mannose metabolism	map	None	map
Akr1b8	gene	Down	Galactose metabolism	map	None	map
Akr1b8	gene	Down	Glycerolipid metabolism	map	None	map
Akr1b8	gene	Down	Pentose and glucuronate interconversions	map	None	map
Cyp2b3	gene	Down	Arachidonic acid metabolism	map	None	map
Cyp2b3	gene	Down	4-Hydroxyretinoic acid	Metabolites	Down	irreversible
Cyp2b3	gene	Down	Retinol metabolism	map	None	map
Cyp2b3	gene	Down	Steroid hormone biosynthesis	map	None	map
Ugt2b1	gene	Down	Ascorbate and aldarate metabolism	map	None	map
Ugt2b1	gene	Down	Drug metabolism - cytochrome P450	map	None	map
Ugt2b1	gene	Down	Drug metabolism - other enzymes	map	None	map
Ugt2b1	gene	Down	Metabolism of xenobiotics by cytochrome P450	map	None	map
Ugt2b1	gene	Down	Pentose and glucuronate interconversions	map	None	map
Ugt2b1	gene	Down	Porphyrin and chlorophyll metabolism	map	None	map
Ugt2b1	gene	Down	Retinol metabolism	map	None	map
Ugt2b1	gene	Down	Steroid hormone biosynthesis	map	None	map
Cyp2d5	gene	Down	Steroid hormone biosynthesis	map	None	map
Hsd17b6	gene	Down	Retinol metabolism	map	None	map
Hsd17b6	gene	Down	Steroid hormone biosynthesis	map	None	map
Ugt2a3	gene	Down	Ascorbate and aldarate metabolism	map	None	map
Ugt2a3	gene	Down	Drug metabolism - cytochrome P450	map	None	map
Ugt2a3	gene	Down	Drug metabolism - other enzymes	map	None	map
Ugt2a3	gene	Down	Metabolism of xenobiotics by cytochrome P450	map	None	map
Ugt2a3	gene	Down	Pentose and glucuronate interconversions	map	None	map
Ugt2a3	gene	Down	Porphyrin and chlorophyll metabolism	map	None	map
Ugt2a3	gene	Down	Retinol metabolism	map	None	map
Ugt2a3	gene	Down	Steroid hormone biosynthesis	map	None	map
Upp1	gene	Down	Drug metabolism - other enzymes	map	None	map
Upp1	gene	Down	Pyrimidine metabolism	map	None	map
Chdh	gene	Down	Glycine, serine and threonine metabolism	map	None	map
Dctd	gene	Up	Pyrimidine metabolism	map	None	map
Vnn1	gene	Down	Pantothenic Acid	Metabolites	Up	irreversible
Vnn1	gene	Down	Pantothenate and CoA biosynthesis	map	None	map
Chsy3	gene	Down	Glycosaminoglycan biosynthesis - chondroitin sulfate / dermatan sulfate	map	None	map
Arg1	gene	Down	Arginine and proline metabolism	map	None	map
Arg1	gene	Down	Arginine biosynthesis	map	None	map
Cyp2c11	gene	Down	Arachidonic acid metabolism	map	None	map
Cyp2c11	gene	Down	16R-HETE	Metabolites	Down	irreversible
Cyp2c11	gene	Down	4-Hydroxyretinoic acid	Metabolites	Down	irreversible
Cyp2c11	gene	Down	Linoleic acid metabolism	map	None	map
Cyp2c11	gene	Down	Retinol metabolism	map	None	map
Cyp2c11	gene	Down	Steroid hormone biosynthesis	map	None	map
Aspdh	gene	Down	Nicotinate and nicotinamide metabolism	map	None	map
Cyp2c7	gene	Down	Arachidonic acid metabolism	map	None	map
Cyp2c7	gene	Down	16R-HETE	Metabolites	Down	irreversible
Cyp2c7	gene	Down	4-Hydroxyretinoic acid	Metabolites	Down	irreversible
Cyp2c7	gene	Down	Linoleic acid metabolism	map	None	map
Cyp2c7	gene	Down	Retinol metabolism	map	None	map
Cyp2c7	gene	Down	Steroid hormone biosynthesis	map	None	map
Hal	gene	Down	Histidine metabolism	map	None	map
RGD1309350	gene	Down	Purine metabolism	map	None	map
Glyat	gene	Down	Phenylalanine metabolism	map	None	map
Cyp2c6v1	gene	Down	Arachidonic acid metabolism	map	None	map
Cyp2c6v1	gene	Down	16R-HETE	Metabolites	Down	irreversible
Cyp2c6v1	gene	Down	4-Hydroxyretinoic acid	Metabolites	Down	irreversible
Cyp2c6v1	gene	Down	Linoleic acid metabolism	map	None	map
Cyp2c6v1	gene	Down	Retinol metabolism	map	None	map
Cyp2c6v1	gene	Down	Steroid hormone biosynthesis	map	None	map
Aadat	gene	Down	Lysine degradation	map	None	map
Aadat	gene	Down	Tryptophan metabolism	map	None	map
Mgst2	gene	Down	Drug metabolism - cytochrome P450	map	None	map
Mgst2	gene	Down	Drug metabolism - other enzymes	map	None	map
Mgst2	gene	Down	Glutathione metabolism	map	None	map
Mgst2	gene	Down	Metabolism of xenobiotics by cytochrome P450	map	None	map
Hpd	gene	Down	Phenylalanine metabolism	map	None	map
Hpd	gene	Down	Tyrosine metabolism	map	None	map
Hpd	gene	Down	Ubiquinone and other terpenoid-quinone biosynthesis	map	None	map
Upp2	gene	Down	Drug metabolism - other enzymes	map	None	map
Upp2	gene	Down	Pyrimidine metabolism	map	None	map
Ugt2b37	gene	Down	Ascorbate and aldarate metabolism	map	None	map
Ugt2b37	gene	Down	Drug metabolism - cytochrome P450	map	None	map
Ugt2b37	gene	Down	Drug metabolism - other enzymes	map	None	map
Ugt2b37	gene	Down	Metabolism of xenobiotics by cytochrome P450	map	None	map
Ugt2b37	gene	Down	Pentose and glucuronate interconversions	map	None	map
Ugt2b37	gene	Down	Porphyrin and chlorophyll metabolism	map	None	map
Ugt2b37	gene	Down	Retinol metabolism	map	None	map
Ugt2b37	gene	Down	Steroid hormone biosynthesis	map	None	map
Adh4	gene	Down	Drug metabolism - cytochrome P450	map	None	map
Adh4	gene	Down	Fatty acid degradation	map	None	map
Adh4	gene	Down	Glycolysis / Gluconeogenesis	map	None	map
Adh4	gene	Down	Metabolism of xenobiotics by cytochrome P450	map	None	map
Adh4	gene	Down	Retinol metabolism	map	None	map
Adh4	gene	Down	Tyrosine metabolism	map	None	map
Aass	gene	Down	Lysine degradation	map	None	map
Pcbd1	gene	Down	Folate biosynthesis	map	None	map
Baat	gene	Down	Biosynthesis of unsaturated fatty acids	map	None	map
Baat	gene	Down	Primary bile acid biosynthesis	map	None	map
Baat	gene	Down	Taurine and hypotaurine metabolism	map	None	map
Car8	gene	Down	Nitrogen metabolism	map	None	map
Cyp4a3	gene	Down	Arachidonic acid metabolism	map	None	map
Cyp4a3	gene	Down	Fatty acid degradation	map	None	map
Cyp4a3	gene	Down	Retinol metabolism	map	None	map
Rdh16	gene	Down	Retinol metabolism	map	None	map
Aldh1l2	gene	Down	One carbon pool by folate	map	None	map
Amdhd1	gene	Down	Histidine metabolism	map	None	map
Nnmt	gene	Down	Nicotinate and nicotinamide metabolism	map	None	map
Hykk	gene	Down	Lysine degradation	map	None	map
Cyp39a1	gene	Down	Primary bile acid biosynthesis	map	None	map
Hs6st2	gene	Down	Glycosaminoglycan biosynthesis - heparan sulfate / heparin	map	None	map
Pipox	gene	Down	Glycine, serine and threonine metabolism	map	None	map
Pipox	gene	Down	Lysine degradation	map	None	map
Mpo	gene	Down	Drug metabolism - other enzymes	map	None	map
Nags	gene	Down	Arginine biosynthesis	map	None	map
Ugt2b10	gene	Down	Ascorbate and aldarate metabolism	map	None	map
Ugt2b10	gene	Down	Drug metabolism - cytochrome P450	map	None	map
Ugt2b10	gene	Down	Drug metabolism - other enzymes	map	None	map
Ugt2b10	gene	Down	Metabolism of xenobiotics by cytochrome P450	map	None	map
Ugt2b10	gene	Down	Pentose and glucuronate interconversions	map	None	map
Ugt2b10	gene	Down	Porphyrin and chlorophyll metabolism	map	None	map
Ugt2b10	gene	Down	Retinol metabolism	map	None	map
Ugt2b10	gene	Down	Steroid hormone biosynthesis	map	None	map
Adcy1	gene	Down	Purine metabolism	map	None	map
Csgalnact1	gene	Down	Glycosaminoglycan biosynthesis - chondroitin sulfate / dermatan sulfate	map	None	map
Akr1c1	gene	Down	Metabolism of xenobiotics by cytochrome P450	map	None	map
Akr1c1	gene	Down	Steroid hormone biosynthesis	map	None	map
Gpt2	gene	Down	Alanine, aspartate and glutamate metabolism	map	None	map
Gpt2	gene	Down	Arginine biosynthesis	map	None	map
Cyp2s1	gene	Down	4-Hydroxyretinoic acid	Metabolites	Down	irreversible
Cyp2s1	gene	Down	Metabolism of xenobiotics by cytochrome P450	map	None	map
Cyp2s1	gene	Down	Retinol metabolism	map	None	map
Itpkc	gene	Down	Inositol phosphate metabolism	map	None	map
Itpkc	gene	Down	Phosphatidylinositol signaling system	map	None	map
Glyatl1	gene	Down	Phenylalanine metabolism	map	None	map
Gldc	gene	Down	Glycine, serine and threonine metabolism	map	None	map
Gldc	gene	Down	Glyoxylate and dicarboxylate metabolism	map	None	map
Ch25h	gene	Down	Primary bile acid biosynthesis	map	None	map
Adh6	gene	Down	Drug metabolism - cytochrome P450	map	None	map
Adh6	gene	Down	Fatty acid degradation	map	None	map
Adh6	gene	Down	Glycolysis / Gluconeogenesis	map	None	map
Adh6	gene	Down	Metabolism of xenobiotics by cytochrome P450	map	None	map
Adh6	gene	Down	Retinol metabolism	map	None	map
Adh6	gene	Down	Tyrosine metabolism	map	None	map
Hao1	gene	Down	Glyoxylate and dicarboxylate metabolism	map	None	map
Acer2	gene	Down	Sphingolipid metabolism	map	None	map
Cyp2j10	gene	Down	Arachidonic acid metabolism	map	None	map
Cyp2j10	gene	Down	Linoleic acid metabolism	map	None	map
Ak7	gene	Down	Purine metabolism	map	None	map
Ak7	gene	Down	Thiamine metabolism	map	None	map
Acss3	gene	Down	Propanoate metabolism	map	None	map
Pomgnt2	gene	Down	Mannose type O-glycan biosyntheis	map	None	map
ste2	gene	Down	Steroid hormone biosynthesis	map	None	map
Rdh7	gene	Down	Retinol metabolism	map	None	map
Hgd	gene	Down	Tyrosine metabolism	map	None	map
Etnk2	gene	Down	Glycerophospholipid metabolism	map	None	map
Cyp2b2	gene	Down	Arachidonic acid metabolism	map	None	map
Cyp2b2	gene	Down	4-Hydroxyretinoic acid	Metabolites	Down	irreversible
Cyp2b2	gene	Down	Retinol metabolism	map	None	map
Cyp2b2	gene	Down	Steroid hormone biosynthesis	map	None	map
Prodh2	gene	Down	Arginine and proline metabolism	map	None	map
Me3	gene	Down	Pyruvate metabolism	map	None	map
Acsm5	gene	Down	Butanoate metabolism	map	None	map
Acsm1	gene	Down	Butanoate metabolism	map	None	map
Acsm1	gene	Down	Lipoic acid metabolism	map	None	map
Pck1	gene	Down	Citrate cycle (TCA cycle)	map	None	map
Pck1	gene	Down	Glycolysis / Gluconeogenesis	map	None	map
Pck1	gene	Down	Pyruvate metabolism	map	None	map
Rimklb	gene	Up	Alanine, aspartate and glutamate metabolism	map	None	map
Pnpla3	gene	Down	Glycerolipid metabolism	map	None	map
Bhmt2	gene	Down	Cysteine and methionine metabolism	map	None	map
B3galt1	gene	Down	Glycosphingolipid biosynthesis - lacto and neolacto series	map	None	map
Rdh5	gene	Down	Retinol metabolism	map	None	map
Gadl1	gene	Up	Pantothenate and CoA biosynthesis	map	None	map
Gadl1	gene	Up	Taurine and hypotaurine metabolism	map	None	map
Gadl1	gene	Up	beta-Alanine metabolism	map	None	map
Pla2g12b	gene	Down	Arachidonic acid metabolism	map	None	map
Pla2g12b	gene	Down	Arachidonic acid	Metabolites	Down	reversible
Pla2g12b	gene	Down	LysoPC(14:0/0:0)	Metabolites	Up	irreversible
Pla2g12b	gene	Down	PC(O-18:0/0:0)	Metabolites	Up	irreversible
Pla2g12b	gene	Down	alpha-Linolenic acid	Metabolites	Down	irreversible
Pla2g12b	gene	Down	Ether lipid metabolism	map	None	map
Pla2g12b	gene	Down	Glycerophospholipid metabolism	map	None	map
Pla2g12b	gene	Down	Linoleic acid metabolism	map	None	map
Pla2g12b	gene	Down	alpha-Linolenic acid metabolism	map	None	map
Aox3	gene	Down	Drug metabolism - cytochrome P450	map	None	map
Aox3	gene	Down	Nicotinate and nicotinamide metabolism	map	None	map
Aox3	gene	Down	Retinol metabolism	map	None	map
Aox3	gene	Down	Tryptophan metabolism	map	None	map
Aox3	gene	Down	Tyrosine metabolism	map	None	map
Aox3	gene	Down	Valine, leucine and isoleucine degradation	map	None	map
Aox3	gene	Down	Vitamin B6 metabolism	map	None	map
Gsta5	gene	Down	Drug metabolism - cytochrome P450	map	None	map
Gsta5	gene	Down	Drug metabolism - other enzymes	map	None	map
Gsta5	gene	Down	Glutathione metabolism	map	None	map
Gsta5	gene	Down	Metabolism of xenobiotics by cytochrome P450	map	None	map
Cps1	gene	Down	Alanine, aspartate and glutamate metabolism	map	None	map
Cps1	gene	Down	Arginine biosynthesis	map	None	map
Cps1	gene	Down	Nitrogen metabolism	map	None	map
Elovl2	gene	Down	Biosynthesis of unsaturated fatty acids	map	None	map
Elovl2	gene	Down	Fatty acid elongation	map	None	map
Ces2h	gene	Down	Drug metabolism - other enzymes	map	None	map
Acer3	gene	Down	Sphingolipid metabolism	map	None	map
Car13	gene	Down	Nitrogen metabolism	map	None	map
Acot5	gene	Down	Biosynthesis of unsaturated fatty acids	map	None	map
Acot5	gene	Down	Arachidonic acid	Metabolites	Down	irreversible
Acot5	gene	Down	alpha-Linolenic acid	Metabolites	Down	irreversible
Acot5	gene	Down	Fatty acid elongation	map	None	map
Cyp4a1	gene	Down	Arachidonic acid metabolism	map	None	map
Cyp4a1	gene	Down	Fatty acid degradation	map	None	map
Cyp4a1	gene	Down	Retinol metabolism	map	None	map
Acot1	gene	Down	Biosynthesis of unsaturated fatty acids	map	None	map
Acot1	gene	Down	Arachidonic acid	Metabolites	Down	irreversible
Acot1	gene	Down	alpha-Linolenic acid	Metabolites	Down	irreversible
Acot1	gene	Down	Fatty acid elongation	map	None	map
Car3	gene	Down	Nitrogen metabolism	map	None	map
Ca5a	gene	Down	Nitrogen metabolism	map	None	map
Cyp2f4	gene	Down	Metabolism of xenobiotics by cytochrome P450	map	None	map
Cyp4f1	gene	Down	Arachidonic acid metabolism	map	None	map
Cyp4f1	gene	Down	12(S)-Leukotriene B4	Metabolites	Down	irreversible
Gstm3	gene	Down	Drug metabolism - cytochrome P450	map	None	map
Gstm3	gene	Down	Drug metabolism - other enzymes	map	None	map
Gstm3	gene	Down	Glutathione metabolism	map	None	map
Gstm3	gene	Down	Metabolism of xenobiotics by cytochrome P450	map	None	map
Gpd1	gene	Down	Glycerophospholipid metabolism	map	None	map
Gulo	gene	Down	Ascorbate and aldarate metabolism	map	None	map
Entpd8	gene	Down	Adenosine monophosphate	Metabolites	Up	irreversible
Entpd8	gene	Down	Purine metabolism	map	None	map
Entpd8	gene	Down	Pyrimidine metabolism	map	None	map
Pde10a	gene	Down	Adenosine monophosphate	Metabolites	Up	irreversible
Pde10a	gene	Down	Purine metabolism	map	None	map
Tdo2	gene	Down	Tryptophan metabolism	map	None	map
Plpp1	gene	Down	Ether lipid metabolism	map	None	map
Plpp1	gene	Down	Glycerolipid metabolism	map	None	map
Plpp1	gene	Down	Glycerophospholipid metabolism	map	None	map
Plpp1	gene	Down	Sphingolipid metabolism	map	None	map
Aldh1l1	gene	Down	One carbon pool by folate	map	None	map
Bbox1	gene	Down	Lysine degradation	map	None	map
Ephx2	gene	Down	Arachidonic acid metabolism	map	None	map
Dpys	gene	Down	Drug metabolism - other enzymes	map	None	map
Dpys	gene	Down	Pantothenate and CoA biosynthesis	map	None	map
Dpys	gene	Down	Pyrimidine metabolism	map	None	map
Dpys	gene	Down	beta-Alanine metabolism	map	None	map
Cyp2j4	gene	Down	Arachidonic acid metabolism	map	None	map
Cyp2j4	gene	Down	Linoleic acid metabolism	map	None	map
Prodh1	gene	Down	Arginine and proline metabolism	map	None	map
Acot4	gene	Down	Biosynthesis of unsaturated fatty acids	map	None	map
Acot4	gene	Down	Arachidonic acid	Metabolites	Down	irreversible
Acot4	gene	Down	alpha-Linolenic acid	Metabolites	Down	irreversible
Acot4	gene	Down	Fatty acid elongation	map	None	map
Urad	gene	Down	Purine metabolism	map	None	map
Uroc1	gene	Down	4-Imidazolone-5-propionic acid	Metabolites	Down	irreversible
Uroc1	gene	Down	Histidine metabolism	map	None	map
Etnppl	gene	Down	Glycerophospholipid metabolism	map	None	map
Pomt2	gene	Up	Mannose type O-glycan biosyntheis	map	None	map
Pla2g2f	gene	Up	Arachidonic acid metabolism	map	None	map
Pla2g2f	gene	Up	Arachidonic acid	Metabolites	Down	reversible
Pla2g2f	gene	Up	LysoPC(14:0/0:0)	Metabolites	Up	irreversible
Pla2g2f	gene	Up	PC(O-18:0/0:0)	Metabolites	Up	irreversible
Pla2g2f	gene	Up	alpha-Linolenic acid	Metabolites	Down	irreversible
Pla2g2f	gene	Up	Ether lipid metabolism	map	None	map
Pla2g2f	gene	Up	Glycerophospholipid metabolism	map	None	map
Pla2g2f	gene	Up	Linoleic acid metabolism	map	None	map
Pla2g2f	gene	Up	alpha-Linolenic acid metabolism	map	None	map
Calml4	gene	Down	Phosphatidylinositol signaling system	map	None	map
Slc27a5	gene	Down	Primary bile acid biosynthesis	map	None	map
Hsd17b2	gene	Down	Steroid hormone biosynthesis	map	None	map
Bhmt	gene	Down	Cysteine and methionine metabolism	map	None	map
Bhmt	gene	Down	Glycine, serine and threonine metabolism	map	None	map
Pde1a	gene	Down	Adenosine monophosphate	Metabolites	Up	irreversible
Pde1a	gene	Down	Purine metabolism	map	None	map
Abat	gene	Down	Alanine, aspartate and glutamate metabolism	map	None	map
Abat	gene	Down	Butanoate metabolism	map	None	map
Abat	gene	Down	Propanoate metabolism	map	None	map
Abat	gene	Down	Valine, leucine and isoleucine degradation	map	None	map
Abat	gene	Down	beta-Alanine metabolism	map	None	map
Dpyd	gene	Down	Drug metabolism - other enzymes	map	None	map
Dpyd	gene	Down	Pantothenate and CoA biosynthesis	map	None	map
Dpyd	gene	Down	Pyrimidine metabolism	map	None	map
Dpyd	gene	Down	beta-Alanine metabolism	map	None	map
Itpka	gene	Up	Inositol phosphate metabolism	map	None	map
Itpka	gene	Up	Phosphatidylinositol signaling system	map	None	map
Cdo1	gene	Down	Cysteine and methionine metabolism	map	None	map
Cdo1	gene	Down	Taurine and hypotaurine metabolism	map	None	map
Gstm7	gene	Down	Drug metabolism - cytochrome P450	map	None	map
Gstm7	gene	Down	Drug metabolism - other enzymes	map	None	map
Gstm7	gene	Down	Glutathione metabolism	map	None	map
Gstm7	gene	Down	Metabolism of xenobiotics by cytochrome P450	map	None	map
Cyp8b1	gene	Down	Primary bile acid biosynthesis	map	None	map
Galnt5	gene	Down	Mucin type O-glycan biosynthesis	map	None	map
Agxt2	gene	Down	Alanine, aspartate and glutamate metabolism	map	None	map
Agxt2	gene	Down	Cysteine and methionine metabolism	map	None	map
Agxt2	gene	Down	Glycine, serine and threonine metabolism	map	None	map
Agxt2	gene	Down	Valine, leucine and isoleucine degradation	map	None	map
Cyp2c23	gene	Down	Arachidonic acid metabolism	map	None	map
Cyp2c23	gene	Down	16R-HETE	Metabolites	Down	irreversible
Cyp2c23	gene	Down	4-Hydroxyretinoic acid	Metabolites	Down	irreversible
Cyp2c23	gene	Down	Linoleic acid metabolism	map	None	map
Cyp2c23	gene	Down	Retinol metabolism	map	None	map
Cyp2c23	gene	Down	Steroid hormone biosynthesis	map	None	map
Ugt2b35	gene	Down	Ascorbate and aldarate metabolism	map	None	map
Ugt2b35	gene	Down	Drug metabolism - cytochrome P450	map	None	map
Ugt2b35	gene	Down	Drug metabolism - other enzymes	map	None	map
Ugt2b35	gene	Down	Metabolism of xenobiotics by cytochrome P450	map	None	map
Ugt2b35	gene	Down	Pentose and glucuronate interconversions	map	None	map
Ugt2b35	gene	Down	Porphyrin and chlorophyll metabolism	map	None	map
Ugt2b35	gene	Down	Retinol metabolism	map	None	map
Ugt2b35	gene	Down	Steroid hormone biosynthesis	map	None	map
Hao2	gene	Down	Glyoxylate and dicarboxylate metabolism	map	None	map
Fmo3	gene	Down	Drug metabolism - cytochrome P450	map	None	map
Dgat1	gene	Down	Glycerolipid metabolism	map	None	map
Dgat1	gene	Down	Retinol metabolism	map	None	map
Ftcd	gene	Down	5-Formiminotetrahydrofolic acid	Metabolites	Up	reversible
Ftcd	gene	Down	Histidine metabolism	map	None	map
Ftcd	gene	Down	One carbon pool by folate	map	None	map
NAD	Metabolites	Down	Drug metabolism - other enzymes	map	None	map
NAD	Metabolites	Down	Nicotinate and nicotinamide metabolism	map	None	map
NAD	Metabolites	Down	Thiamine metabolism	map	None	map
Adenosine monophosphate	Metabolites	Up	Ampd1	gene	Down	irreversible
Adenosine monophosphate	Metabolites	Up	Ak7	gene	Down	reversible
Adenosine monophosphate	Metabolites	Up	Purine metabolism	map	None	map
Adenosine 3',5'-diphosphate	Metabolites	Up	Glycosaminoglycan biosynthesis - chondroitin sulfate / dermatan sulfate	map	None	map
Adenosine 3',5'-diphosphate	Metabolites	Up	Glycosaminoglycan biosynthesis - heparan sulfate / heparin	map	None	map
Adenosine 3',5'-diphosphate	Metabolites	Up	Pantothenate and CoA biosynthesis	map	None	map
Adenosine 3',5'-diphosphate	Metabolites	Up	Purine metabolism	map	None	map
Adenosine 3',5'-diphosphate	Metabolites	Up	Sulfur metabolism	map	None	map
L-Arginine	Metabolites	Down	Nos2	gene	Down	irreversible
L-Arginine	Metabolites	Down	Arg1	gene	Down	irreversible
L-Arginine	Metabolites	Down	Aminoacyl-tRNA biosynthesis	map	None	map
L-Arginine	Metabolites	Down	Arginine and proline metabolism	map	None	map
L-Arginine	Metabolites	Down	Arginine biosynthesis	map	None	map
L-Arginine	Metabolites	Down	D-Arginine and D-ornithine metabolism	map	None	map
L-Tryptophan	Metabolites	Up	Ddc	gene	Down	irreversible
L-Tryptophan	Metabolites	Up	Tdo2	gene	Down	irreversible
L-Tryptophan	Metabolites	Up	Aminoacyl-tRNA biosynthesis	map	None	map
L-Tryptophan	Metabolites	Up	Glycine, serine and threonine metabolism	map	None	map
L-Tryptophan	Metabolites	Up	Phenylalanine, tyrosine and tryptophan biosynthesis	map	None	map
L-Tryptophan	Metabolites	Up	Tryptophan metabolism	map	None	map
PC(15:0/20:3(8Z,11Z,14Z))	Metabolites	Down	Pla2g12b	gene	Down	irreversible
PC(15:0/20:3(8Z,11Z,14Z))	Metabolites	Down	Pla2g2f	gene	Up	irreversible
PC(15:0/20:3(8Z,11Z,14Z))	Metabolites	Down	Arachidonic acid metabolism	map	None	map
PC(15:0/20:3(8Z,11Z,14Z))	Metabolites	Down	Glycerophospholipid metabolism	map	None	map
PC(15:0/20:3(8Z,11Z,14Z))	Metabolites	Down	Linoleic acid metabolism	map	None	map
PC(15:0/20:3(8Z,11Z,14Z))	Metabolites	Down	alpha-Linolenic acid metabolism	map	None	map
Adenosine	Metabolites	Down	Purine metabolism	map	None	map
Thymidine	Metabolites	Up	Pyrimidine metabolism	map	None	map
Arachidonic acid	Metabolites	Down	Cyp2c22	gene	Down	irreversible
Arachidonic acid	Metabolites	Down	Cyp2c13	gene	Down	irreversible
Arachidonic acid	Metabolites	Down	Cyp4a2	gene	Down	irreversible
Arachidonic acid	Metabolites	Down	Cyp2c12	gene	Down	irreversible
Arachidonic acid	Metabolites	Down	Cyp2e1	gene	Down	irreversible
Arachidonic acid	Metabolites	Down	Cyp4f6	gene	Down	irreversible
Arachidonic acid	Metabolites	Down	Cyp2b3	gene	Down	irreversible
Arachidonic acid	Metabolites	Down	Cyp2c11	gene	Down	irreversible
Arachidonic acid	Metabolites	Down	Cyp2c7	gene	Down	irreversible
Arachidonic acid	Metabolites	Down	Cyp2c6v1	gene	Down	irreversible
Arachidonic acid	Metabolites	Down	Cyp4a3	gene	Down	irreversible
Arachidonic acid	Metabolites	Down	Cyp2j10	gene	Down	irreversible
Arachidonic acid	Metabolites	Down	Cyp2b2	gene	Down	irreversible
Arachidonic acid	Metabolites	Down	Cyp4a1	gene	Down	irreversible
Arachidonic acid	Metabolites	Down	Cyp4f1	gene	Down	irreversible
Arachidonic acid	Metabolites	Down	Cyp2j4	gene	Down	irreversible
Arachidonic acid	Metabolites	Down	Cyp2c23	gene	Down	irreversible
Arachidonic acid	Metabolites	Down	Arachidonic acid metabolism	map	None	map
Arachidonic acid	Metabolites	Down	Biosynthesis of unsaturated fatty acids	map	None	map
Arachidonic acid	Metabolites	Down	Linoleic acid metabolism	map	None	map
Uridine	Metabolites	Up	Upp1	gene	Down	reversible
Uridine	Metabolites	Up	Upp2	gene	Down	reversible
Uridine	Metabolites	Up	Pyrimidine metabolism	map	None	map
PE(14:0/22:0)	Metabolites	Up	Pemt	gene	Down	irreversible
PE(14:0/22:0)	Metabolites	Up	Pla2g12b	gene	Down	irreversible
PE(14:0/22:0)	Metabolites	Up	Pla2g2f	gene	Up	irreversible
PE(14:0/22:0)	Metabolites	Up	Glycerophospholipid metabolism	map	None	map
PE(14:0/22:0)	Metabolites	Up	Glycosylphosphatidylinositol(GPI)-anchor biosynthesis	map	None	map
Glucosamine 6-phosphate	Metabolites	Up	Alanine, aspartate and glutamate metabolism	map	None	map
Glucosamine 6-phosphate	Metabolites	Up	Amino sugar and nucleotide sugar metabolism	map	None	map
PA(0:0/18:0)	Metabolites	Up	Plpp1	gene	Down	irreversible
PA(0:0/18:0)	Metabolites	Up	Glycerolipid metabolism	map	None	map
PA(0:0/18:0)	Metabolites	Up	Glycerophospholipid metabolism	map	None	map
PA(0:0/18:0)	Metabolites	Up	Phosphatidylinositol signaling system	map	None	map
trans-Cinnamic acid	Metabolites	Up	Phenylalanine metabolism	map	None	map
trans-Cinnamic acid	Metabolites	Up	Ubiquinone and other terpenoid-quinone biosynthesis	map	None	map
PGH2	Metabolites	Down	Ptgis	gene	Down	irreversible
PGH2	Metabolites	Down	Arachidonic acid metabolism	map	None	map
Tyramine	Metabolites	Up	Maob	gene	Down	irreversible
Tyramine	Metabolites	Up	Tyrosine metabolism	map	None	map
Biliverdin	Metabolites	Up	Porphyrin and chlorophyll metabolism	map	None	map
Indoleacetaldehyde	Metabolites	Up	Tryptophan metabolism	map	None	map
5-trans-PGF2alpha	Metabolites	Down	Arachidonic acid metabolism	map	None	map
5-Formiminotetrahydrofolic acid	Metabolites	Up	One carbon pool by folate	map	None	map
Glycerophosphocholine	Metabolites	Up	Ether lipid metabolism	map	None	map
Glycerophosphocholine	Metabolites	Up	Glycerophospholipid metabolism	map	None	map
Betaine	Metabolites	Up	Bhmt	gene	Down	irreversible
Betaine	Metabolites	Up	Glycine, serine and threonine metabolism	map	None	map
Pantetheine	Metabolites	Down	Vnn1	gene	Down	irreversible
Pantetheine	Metabolites	Down	Pantothenate and CoA biosynthesis	map	None	map
Pantothenic Acid	Metabolites	Up	Pantothenate and CoA biosynthesis	map	None	map
Pantothenic Acid	Metabolites	Up	beta-Alanine metabolism	map	None	map
1-Phosphatidyl-D-myo-inositol	Metabolites	Down	Glycerophospholipid metabolism	map	None	map
1-Phosphatidyl-D-myo-inositol	Metabolites	Down	Glycosylphosphatidylinositol(GPI)-anchor biosynthesis	map	None	map
1-Phosphatidyl-D-myo-inositol	Metabolites	Down	Inositol phosphate metabolism	map	None	map
1-Phosphatidyl-D-myo-inositol	Metabolites	Down	Phosphatidylinositol signaling system	map	None	map
Glycerylphosphorylethanolamine	Metabolites	Up	Ether lipid metabolism	map	None	map
Glycerylphosphorylethanolamine	Metabolites	Up	Glycerophospholipid metabolism	map	None	map
2-Hydroxycinnamic acid	Metabolites	Up	Phenylalanine metabolism	map	None	map
Pregnenolone	Metabolites	Down	Hsd3b5	gene	Down	reversible
Pregnenolone	Metabolites	Down	Steroid hormone biosynthesis	map	None	map
Corticosterone	Metabolites	Down	Hsd11b1	gene	Down	irreversible
Corticosterone	Metabolites	Down	Steroid hormone biosynthesis	map	None	map
2-Phenylacetamide	Metabolites	Up	Phenylalanine metabolism	map	None	map
L-Palmitoylcarnitine	Metabolites	Down	Fatty acid degradation	map	None	map
4-Imidazolone-5-propionic acid	Metabolites	Down	Amdhd1	gene	Down	irreversible
4-Imidazolone-5-propionic acid	Metabolites	Down	Histidine metabolism	map	None	map
Androstan-3alpha,17beta-diol	Metabolites	Down	Steroid hormone biosynthesis	map	None	map
LysoPC(14:0/0:0)	Metabolites	Up	Glycerophospholipid metabolism	map	None	map
PC(O-18:0/0:0)	Metabolites	Up	Ether lipid metabolism	map	None	map
Imidazoleacetic acid ribotide	Metabolites	Up	Histidine metabolism	map	None	map
5-Amino-6-(5'-phosphoribitylamino)uracil	Metabolites	Up	Riboflavin metabolism	map	None	map
PC(18:1(9Z)e/2:0)	Metabolites	Up	Ether lipid metabolism	map	None	map
12(S)-Leukotriene B4	Metabolites	Down	Arachidonic acid metabolism	map	None	map
5S-HpETE	Metabolites	Down	Arachidonic acid metabolism	map	None	map
Prostaglandin A2	Metabolites	Down	Arachidonic acid metabolism	map	None	map
PGB2	Metabolites	Down	Arachidonic acid metabolism	map	None	map
Prostaglandin J2	Metabolites	Down	Arachidonic acid metabolism	map	None	map
6-Keto-prostaglandin F1a	Metabolites	Down	Arachidonic acid metabolism	map	None	map
alpha-Linolenic acid	Metabolites	Down	Biosynthesis of unsaturated fatty acids	map	None	map
alpha-Linolenic acid	Metabolites	Down	alpha-Linolenic acid metabolism	map	None	map
Phosphodimethylethanolamine	Metabolites	Up	Glycerophospholipid metabolism	map	None	map
8-Isoprostaglandin F2a	Metabolites	Up	Arachidonic acid metabolism	map	None	map
5-KETE	Metabolites	Up	Arachidonic acid metabolism	map	None	map
13R-HODE	Metabolites	Down	Linoleic acid metabolism	map	None	map
16R-HETE	Metabolites	Down	Arachidonic acid metabolism	map	None	map
Troxilin B3	Metabolites	Down	Arachidonic acid metabolism	map	None	map
9(S)-HpODE	Metabolites	Up	Linoleic acid metabolism	map	None	map
9,12,13-TriHOME	Metabolites	Down	Linoleic acid metabolism	map	None	map
9,10,13-TriHOME	Metabolites	Down	Linoleic acid metabolism	map	None	map
Docosapentaenoic acid (22n-3)	Metabolites	Down	Biosynthesis of unsaturated fatty acids	map	None	map
N-Desmethylcitalopram	Metabolites	Up	Maob	gene	Down	irreversible
N-Desmethylcitalopram	Metabolites	Up	Drug metabolism - cytochrome P450	map	None	map
4-Hydroxyretinoic acid	Metabolites	Down	Retinol metabolism	map	None	map

## Sheet: S_T vs S_C
Supplementary file 23 (3). Alternative gene expression and metabolites in CIA rat (CIA) and 2-DG-treated CIA rat (CIA+2-DG) spleens
node1	node1_type	node1_up_down	node2	node2_type	node2_up_down	relation
Ces1f	gene	Down	Drug metabolism - other enzymes	map	None	map
Galnt6	gene	Up	Mucin type O-glycan biosynthesis	map	None	map
Kmt2d	gene	Up	Lysine degradation	map	None	map
Mboat7l1	gene	Down	1-Phosphatidyl-D-myo-inositol	Metabolites	Up	irreversible
Mboat7l1	gene	Down	Glycerophospholipid metabolism	map	None	map
Nat8f3	gene	Down	Glutathione metabolism	map	None	map
Ces1d	gene	Down	Drug metabolism - other enzymes	map	None	map
Dao	gene	Down	Arginine and proline metabolism	map	None	map
Dao	gene	Down	D-Arginine and D-ornithine metabolism	map	None	map
Dao	gene	Down	Glycine, serine and threonine metabolism	map	None	map
Ltc4s	gene	Down	Arachidonic acid metabolism	map	None	map
Cds2	gene	Up	Glycerophospholipid metabolism	map	None	map
Cds2	gene	Up	Phosphatidylinositol signaling system	map	None	map
Bco1	gene	Down	Retinol metabolism	map	None	map
Pde6h	gene	Up	Purine metabolism	map	None	map
Uox	gene	Down	Caffeine metabolism	map	None	map
Uox	gene	Down	Purine metabolism	map	None	map
Upb1	gene	Down	Drug metabolism - other enzymes	map	None	map
Upb1	gene	Down	Pantothenate and CoA biosynthesis	map	None	map
Upb1	gene	Down	Pyrimidine metabolism	map	None	map
Upb1	gene	Down	beta-Alanine metabolism	map	None	map
Blvra	gene	Down	Porphyrin and chlorophyll metabolism	map	None	map
Gsr	gene	Down	Glutathione metabolism	map	None	map
Inpp4b	gene	Up	Inositol phosphate metabolism	map	None	map
Inpp4b	gene	Up	Phosphatidylinositol signaling system	map	None	map
Heph	gene	Down	Porphyrin and chlorophyll metabolism	map	None	map
Acsl6	gene	Up	Fatty acid biosynthesis	map	None	map
Acsl6	gene	Up	Fatty acid degradation	map	None	map
Plcd4	gene	Up	1D-Myo-inositol 1,4-bisphosphate	Metabolites	Up	irreversible
Plcd4	gene	Up	Inositol phosphate metabolism	map	None	map
Plcd4	gene	Up	Phosphatidylinositol signaling system	map	None	map
Dgka	gene	Up	PA(0:0/18:0)	Metabolites	Down	irreversible
Dgka	gene	Up	Glycerolipid metabolism	map	None	map
Dgka	gene	Up	Glycerophospholipid metabolism	map	None	map
Dgka	gene	Up	Phosphatidylinositol signaling system	map	None	map
Cyp26a1	gene	Down	4-Hydroxyretinoic acid	Metabolites	Up	irreversible
Cyp26a1	gene	Down	Retinol metabolism	map	None	map
Acot12	gene	Down	Pyruvate metabolism	map	None	map
Ehhadh	gene	Down	Butanoate metabolism	map	None	map
Ehhadh	gene	Down	Fatty acid degradation	map	None	map
Ehhadh	gene	Down	Lysine degradation	map	None	map
Ehhadh	gene	Down	Propanoate metabolism	map	None	map
Ehhadh	gene	Down	Tryptophan metabolism	map	None	map
Ehhadh	gene	Down	Valine, leucine and isoleucine degradation	map	None	map
Ehhadh	gene	Down	beta-Alanine metabolism	map	None	map
Adh7	gene	Down	Drug metabolism - cytochrome P450	map	None	map
Adh7	gene	Down	Fatty acid degradation	map	None	map
Adh7	gene	Down	Glycolysis / Gluconeogenesis	map	None	map
Adh7	gene	Down	Metabolism of xenobiotics by cytochrome P450	map	None	map
Adh7	gene	Down	Retinol metabolism	map	None	map
Adh7	gene	Down	Tyrosine metabolism	map	None	map
Glyatl2	gene	Down	Phenylalanine metabolism	map	None	map
Mgst1	gene	Down	Drug metabolism - cytochrome P450	map	None	map
Mgst1	gene	Down	Drug metabolism - other enzymes	map	None	map
Mgst1	gene	Down	Glutathione metabolism	map	None	map
Mgst1	gene	Down	Metabolism of xenobiotics by cytochrome P450	map	None	map
Cyp3a9	gene	Down	4-Hydroxyretinoic acid	Metabolites	Up	irreversible
Cyp3a9	gene	Down	Linoleic acid metabolism	map	None	map
Cyp3a9	gene	Down	Retinol metabolism	map	None	map
Cyp3a9	gene	Down	Steroid hormone biosynthesis	map	None	map
Acsbg1	gene	Down	Fatty acid biosynthesis	map	None	map
Acsbg1	gene	Down	Fatty acid degradation	map	None	map
Akr1c3	gene	Down	Steroid hormone biosynthesis	map	None	map
Cyp2c22	gene	Down	Arachidonic acid metabolism	map	None	map
Cyp2c22	gene	Down	16R-HETE	Metabolites	Down	irreversible
Cyp2c22	gene	Down	4-Hydroxyretinoic acid	Metabolites	Up	irreversible
Cyp2c22	gene	Down	Linoleic acid metabolism	map	None	map
Cyp2c22	gene	Down	Retinol metabolism	map	None	map
Cyp2c22	gene	Down	Steroid hormone biosynthesis	map	None	map
Cyp2c13	gene	Down	Arachidonic acid metabolism	map	None	map
Cyp2c13	gene	Down	16R-HETE	Metabolites	Down	irreversible
Cyp2c13	gene	Down	4-Hydroxyretinoic acid	Metabolites	Up	irreversible
Cyp2c13	gene	Down	Linoleic acid metabolism	map	None	map
Cyp2c13	gene	Down	Retinol metabolism	map	None	map
Cyp2c13	gene	Down	Steroid hormone biosynthesis	map	None	map
Mpst	gene	Down	Cysteine and methionine metabolism	map	None	map
Mpst	gene	Down	Sulfur metabolism	map	None	map
Akr1d1	gene	Down	Primary bile acid biosynthesis	map	None	map
Akr1d1	gene	Down	Steroid hormone biosynthesis	map	None	map
Pigl	gene	Up	Glycosylphosphatidylinositol(GPI)-anchor biosynthesis	map	None	map
Gls2	gene	Down	Alanine, aspartate and glutamate metabolism	map	None	map
Gls2	gene	Down	Arginine biosynthesis	map	None	map
Gls2	gene	Down	L-Glutamate	Metabolites	Up	irreversible
Gls2	gene	Down	D-Glutamine and D-glutamate metabolism	map	None	map
Acp1	gene	Down	Riboflavin metabolism	map	None	map
Acp1	gene	Down	Thiamine metabolism	map	None	map
Adh1	gene	Down	Drug metabolism - cytochrome P450	map	None	map
Adh1	gene	Down	Fatty acid degradation	map	None	map
Adh1	gene	Down	Glycolysis / Gluconeogenesis	map	None	map
Adh1	gene	Down	Metabolism of xenobiotics by cytochrome P450	map	None	map
Adh1	gene	Down	Retinol metabolism	map	None	map
Adh1	gene	Down	Tyrosine metabolism	map	None	map
Aldh1a1	gene	Down	Retinol metabolism	map	None	map
Aldob	gene	Down	Fructose and mannose metabolism	map	None	map
Aldob	gene	Down	Glycolysis / Gluconeogenesis	map	None	map
Aldob	gene	Down	Pentose phosphate pathway	map	None	map
Amy1a	gene	Down	Starch and sucrose metabolism	map	None	map
Cat	gene	Down	Glyoxylate and dicarboxylate metabolism	map	None	map
Cat	gene	Down	Tryptophan metabolism	map	None	map
Cbs	gene	Down	Cysteine and methionine metabolism	map	None	map
Cbs	gene	Down	Glycine, serine and threonine metabolism	map	None	map
Cyp11b2	gene	Up	Steroid hormone biosynthesis	map	None	map
Cyp1a2	gene	Down	4-Hydroxyretinoic acid	Metabolites	Up	irreversible
Cyp1a2	gene	Down	Caffeine metabolism	map	None	map
Cyp1a2	gene	Down	Drug metabolism - cytochrome P450	map	None	map
Cyp1a2	gene	Down	Linoleic acid metabolism	map	None	map
Cyp1a2	gene	Down	Metabolism of xenobiotics by cytochrome P450	map	None	map
Cyp1a2	gene	Down	Retinol metabolism	map	None	map
Cyp1a2	gene	Down	Steroid hormone biosynthesis	map	None	map
Cyp1a2	gene	Down	Tryptophan metabolism	map	None	map
Cyp21a1	gene	Down	Steroid hormone biosynthesis	map	None	map
Cyp2b1	gene	Down	Arachidonic acid metabolism	map	None	map
Cyp2b1	gene	Down	4-Hydroxyretinoic acid	Metabolites	Up	irreversible
Cyp2b1	gene	Down	Retinol metabolism	map	None	map
Cyp2b1	gene	Down	Steroid hormone biosynthesis	map	None	map
Cyp2d3	gene	Down	Steroid hormone biosynthesis	map	None	map
Cyp4a2	gene	Down	Arachidonic acid metabolism	map	None	map
Cyp4a2	gene	Down	Fatty acid degradation	map	None	map
Cyp4a2	gene	Down	Retinol metabolism	map	None	map
Ddc	gene	Down	Phenylalanine metabolism	map	None	map
Ddc	gene	Down	Tryptophan metabolism	map	None	map
Ddc	gene	Down	Tyrosine metabolism	map	None	map
Nqo1	gene	Down	Ubiquinone and other terpenoid-quinone biosynthesis	map	None	map
Ces1c	gene	Down	Drug metabolism - other enzymes	map	None	map
Fbp1	gene	Down	Fructose and mannose metabolism	map	None	map
Fbp1	gene	Down	Glycolysis / Gluconeogenesis	map	None	map
Fbp1	gene	Down	Pentose phosphate pathway	map	None	map
Gck	gene	Down	Amino sugar and nucleotide sugar metabolism	map	None	map
Gck	gene	Down	Galactose metabolism	map	None	map
Gck	gene	Down	Glycolysis / Gluconeogenesis	map	None	map
Gck	gene	Down	Neomycin, kanamycin and gentamicin biosynthesis	map	None	map
Gck	gene	Down	Starch and sucrose metabolism	map	None	map
Gpx1	gene	Down	Arachidonic acid metabolism	map	None	map
Gpx1	gene	Down	Glutathione metabolism	map	None	map
Gsta2	gene	Down	Drug metabolism - cytochrome P450	map	None	map
Gsta2	gene	Down	Drug metabolism - other enzymes	map	None	map
Gsta2	gene	Down	Glutathione metabolism	map	None	map
Gsta2	gene	Down	Metabolism of xenobiotics by cytochrome P450	map	None	map
Gstm1	gene	Down	Drug metabolism - cytochrome P450	map	None	map
Gstm1	gene	Down	Drug metabolism - other enzymes	map	None	map
Gstm1	gene	Down	Glutathione metabolism	map	None	map
Gstm1	gene	Down	Metabolism of xenobiotics by cytochrome P450	map	None	map
Gstm2	gene	Down	Drug metabolism - cytochrome P450	map	None	map
Gstm2	gene	Down	Drug metabolism - other enzymes	map	None	map
Gstm2	gene	Down	Glutathione metabolism	map	None	map
Gstm2	gene	Down	Metabolism of xenobiotics by cytochrome P450	map	None	map
Hagh	gene	Down	Pyruvate metabolism	map	None	map
Hdc	gene	Down	Histidine metabolism	map	None	map
Hmgcs2	gene	Down	Butanoate metabolism	map	None	map
Hmgcs2	gene	Down	Synthesis and degradation of ketone bodies	map	None	map
Hmgcs2	gene	Down	Terpenoid backbone biosynthesis	map	None	map
Hmgcs2	gene	Down	Valine, leucine and isoleucine degradation	map	None	map
Hmox1	gene	Down	Biliverdin	Metabolites	Up	reversible
Hmox1	gene	Down	Porphyrin and chlorophyll metabolism	map	None	map
Hsd3b5	gene	Down	Progesterone	Metabolites	Up	reversible
Hsd3b5	gene	Down	Steroid hormone biosynthesis	map	None	map
Lcat	gene	Down	LysoPC(15:0)	Metabolites	Down	irreversible
Lcat	gene	Down	Glycerophospholipid metabolism	map	None	map
Lipc	gene	Down	Glycerolipid metabolism	map	None	map
Alg10	gene	Up	N-Glycan biosynthesis	map	None	map
Dmgdh	gene	Down	Glycine, serine and threonine metabolism	map	None	map
Nos2	gene	Down	Arginine and proline metabolism	map	None	map
Nos2	gene	Down	Arginine biosynthesis	map	None	map
Scd	gene	Down	Biosynthesis of unsaturated fatty acids	map	None	map
Pah	gene	Down	Folate biosynthesis	map	None	map
Pah	gene	Down	Phenylalanine metabolism	map	None	map
Pah	gene	Down	Phenylalanine, tyrosine and tryptophan biosynthesis	map	None	map
Hsd3b7	gene	Down	Primary bile acid biosynthesis	map	None	map
Fmo2	gene	Down	Drug metabolism - cytochrome P450	map	None	map
Ces2a	gene	Down	Drug metabolism - other enzymes	map	None	map
Pklr	gene	Down	Glycolysis / Gluconeogenesis	map	None	map
Pklr	gene	Down	Purine metabolism	map	None	map
Pklr	gene	Down	Pyruvate metabolism	map	None	map
Sord	gene	Down	Fructose and mannose metabolism	map	None	map
Sord	gene	Down	Pentose and glucuronate interconversions	map	None	map
Agxt	gene	Down	Alanine, aspartate and glutamate metabolism	map	None	map
Agxt	gene	Down	Glycine, serine and threonine metabolism	map	None	map
Agxt	gene	Down	Glyoxylate and dicarboxylate metabolism	map	None	map
Tat	gene	Down	Cysteine and methionine metabolism	map	None	map
Tat	gene	Down	Phenylalanine metabolism	map	None	map
Tat	gene	Down	Phenylalanine, tyrosine and tryptophan biosynthesis	map	None	map
Tat	gene	Down	Tyrosine metabolism	map	None	map
Tat	gene	Down	Ubiquinone and other terpenoid-quinone biosynthesis	map	None	map
Tk1	gene	Down	Drug metabolism - other enzymes	map	None	map
Tk1	gene	Down	Pyrimidine metabolism	map	None	map
Ugt1a1	gene	Down	Ascorbate and aldarate metabolism	map	None	map
Ugt1a1	gene	Down	3-Methoxy-4-hydroxyphenylglycol glucuronide	Metabolites	Up	reversible
Ugt1a1	gene	Down	Trichloroethanol glucuronide	Metabolites	Up	reversible
Ugt1a1	gene	Down	Drug metabolism - cytochrome P450	map	None	map
Ugt1a1	gene	Down	Drug metabolism - other enzymes	map	None	map
Ugt1a1	gene	Down	Metabolism of xenobiotics by cytochrome P450	map	None	map
Ugt1a1	gene	Down	Pentose and glucuronate interconversions	map	None	map
Ugt1a1	gene	Down	Porphyrin and chlorophyll metabolism	map	None	map
Ugt1a1	gene	Down	Retinol metabolism	map	None	map
Ugt1a1	gene	Down	Steroid hormone biosynthesis	map	None	map
Tbxas1	gene	Down	Arachidonic acid metabolism	map	None	map
Cyp2a1	gene	Down	4-Hydroxyretinoic acid	Metabolites	Up	irreversible
Cyp2a1	gene	Down	Retinol metabolism	map	None	map
Cyp2a2	gene	Down	4-Hydroxyretinoic acid	Metabolites	Up	irreversible
Cyp2a2	gene	Down	Retinol metabolism	map	None	map
Sult2a1	gene	Down	Metabolism of xenobiotics by cytochrome P450	map	None	map
Srd5a1	gene	Down	Steroid hormone biosynthesis	map	None	map
Glul	gene	Down	Alanine, aspartate and glutamate metabolism	map	None	map
Glul	gene	Down	Arginine biosynthesis	map	None	map
Glul	gene	Down	Glyoxylate and dicarboxylate metabolism	map	None	map
Glul	gene	Down	Nitrogen metabolism	map	None	map
Pgam2	gene	Up	Glycine, serine and threonine metabolism	map	None	map
Pgam2	gene	Up	Glycolysis / Gluconeogenesis	map	None	map
Cth	gene	Down	Cysteine and methionine metabolism	map	None	map
Cth	gene	Down	Glycine, serine and threonine metabolism	map	None	map
Cth	gene	Down	Selenocompound metabolism	map	None	map
Cyp2c12	gene	Down	Arachidonic acid metabolism	map	None	map
Cyp2c12	gene	Down	16R-HETE	Metabolites	Down	irreversible
Cyp2c12	gene	Down	4-Hydroxyretinoic acid	Metabolites	Up	irreversible
Cyp2c12	gene	Down	Linoleic acid metabolism	map	None	map
Cyp2c12	gene	Down	Retinol metabolism	map	None	map
Cyp2c12	gene	Down	Steroid hormone biosynthesis	map	None	map
Sds	gene	Down	Cysteine and methionine metabolism	map	None	map
Sds	gene	Down	Glycine, serine and threonine metabolism	map	None	map
Sds	gene	Down	Valine, leucine and isoleucine biosynthesis	map	None	map
Cyp2d2	gene	Down	Steroid hormone biosynthesis	map	None	map
Hk3	gene	Down	Amino sugar and nucleotide sugar metabolism	map	None	map
Hk3	gene	Down	Glucosamine 6-phosphate	Metabolites	Up	irreversible
Hk3	gene	Down	Fructose and mannose metabolism	map	None	map
Hk3	gene	Down	Galactose metabolism	map	None	map
Hk3	gene	Down	Glycolysis / Gluconeogenesis	map	None	map
Hk3	gene	Down	Neomycin, kanamycin and gentamicin biosynthesis	map	None	map
Hk3	gene	Down	Starch and sucrose metabolism	map	None	map
Cyp2e1	gene	Down	Arachidonic acid metabolism	map	None	map
Cyp2e1	gene	Down	Drug metabolism - cytochrome P450	map	None	map
Cyp2e1	gene	Down	Drug metabolism - other enzymes	map	None	map
Cyp2e1	gene	Down	Linoleic acid metabolism	map	None	map
Cyp2e1	gene	Down	Metabolism of xenobiotics by cytochrome P450	map	None	map
Cyp2e1	gene	Down	Steroid hormone biosynthesis	map	None	map
Pc	gene	Down	Citrate cycle (TCA cycle)	map	None	map
Pc	gene	Down	Pyruvate metabolism	map	None	map
Rgn	gene	Down	Ascorbate and aldarate metabolism	map	None	map
Rgn	gene	Down	Pentose phosphate pathway	map	None	map
Hsd11b1	gene	Down	Metabolism of xenobiotics by cytochrome P450	map	None	map
Hsd11b1	gene	Down	Steroid hormone biosynthesis	map	None	map
Gnmt	gene	Down	Glycine, serine and threonine metabolism	map	None	map
Cyp17a1	gene	Down	Steroid hormone biosynthesis	map	None	map
Gucy1b3	gene	Down	Purine metabolism	map	None	map
Gucy1b2	gene	Down	Purine metabolism	map	None	map
Fmo1	gene	Down	Drug metabolism - cytochrome P450	map	None	map
Gstt1	gene	Down	Drug metabolism - cytochrome P450	map	None	map
Gstt1	gene	Down	Drug metabolism - other enzymes	map	None	map
Gstt1	gene	Down	Glutathione metabolism	map	None	map
Gstt1	gene	Down	Metabolism of xenobiotics by cytochrome P450	map	None	map
Tst	gene	Down	Cysteine and methionine metabolism	map	None	map
Tst	gene	Down	Sulfur metabolism	map	None	map
Amacr	gene	Down	Primary bile acid biosynthesis	map	None	map
Acsl1	gene	Down	Fatty acid biosynthesis	map	None	map
Acsl1	gene	Down	Fatty acid degradation	map	None	map
Acox2	gene	Down	Primary bile acid biosynthesis	map	None	map
Alox5	gene	Down	Arachidonic acid metabolism	map	None	map
Alox5	gene	Down	Leukotriene A4	Metabolites	Down	irreversible
Alox5	gene	Down	5S-HpETE	Metabolites	Up	irreversible
Dgat2	gene	Down	Glycerolipid metabolism	map	None	map
Cyp3a18	gene	Down	4-Hydroxyretinoic acid	Metabolites	Up	irreversible
Cyp3a18	gene	Down	Linoleic acid metabolism	map	None	map
Cyp3a18	gene	Down	Retinol metabolism	map	None	map
Cyp3a18	gene	Down	Steroid hormone biosynthesis	map	None	map
Ephx1	gene	Down	Metabolism of xenobiotics by cytochrome P450	map	None	map
Mat1a	gene	Down	Cysteine and methionine metabolism	map	None	map
Alad	gene	Down	Porphyrin and chlorophyll metabolism	map	None	map
Cyp7a1	gene	Down	Primary bile acid biosynthesis	map	None	map
Cyp7a1	gene	Down	Steroid hormone biosynthesis	map	None	map
Ggh	gene	Down	Folate biosynthesis	map	None	map
Pemt	gene	Down	PC(14:0/22:0)	Metabolites	Up	irreversible
Pemt	gene	Down	Glycerophospholipid metabolism	map	None	map
Otc	gene	Down	Arginine biosynthesis	map	None	map
Asns	gene	Down	Alanine, aspartate and glutamate metabolism	map	None	map
Gys2	gene	Down	Starch and sucrose metabolism	map	None	map
G6pc	gene	Down	Galactose metabolism	map	None	map
G6pc	gene	Down	Glycolysis / Gluconeogenesis	map	None	map
G6pc	gene	Down	Starch and sucrose metabolism	map	None	map
Cyp3a23/3a1	gene	Down	4-Hydroxyretinoic acid	Metabolites	Up	irreversible
Cyp3a23/3a1	gene	Down	Linoleic acid metabolism	map	None	map
Cyp3a23/3a1	gene	Down	Retinol metabolism	map	None	map
Cyp3a23/3a1	gene	Down	Steroid hormone biosynthesis	map	None	map
Cd38	gene	Up	Nicotinate and nicotinamide metabolism	map	None	map
Itpr3	gene	Up	Phosphatidylinositol signaling system	map	None	map
Ass1	gene	Down	Alanine, aspartate and glutamate metabolism	map	None	map
Ass1	gene	Down	Arginine biosynthesis	map	None	map
Ass1	gene	Down	Argininosuccinic acid	Metabolites	Up	irreversible
Hmbs	gene	Down	Porphyrin and chlorophyll metabolism	map	None	map
Plcg1	gene	Up	1D-Myo-inositol 1,4-bisphosphate	Metabolites	Up	irreversible
Plcg1	gene	Up	Inositol phosphate metabolism	map	None	map
Plcg1	gene	Up	Phosphatidylinositol signaling system	map	None	map
Alas2	gene	Down	Glycine, serine and threonine metabolism	map	None	map
Alas2	gene	Down	Porphyrin and chlorophyll metabolism	map	None	map
Maob	gene	Down	Arginine and proline metabolism	map	None	map
Maob	gene	Down	Drug metabolism - cytochrome P450	map	None	map
Maob	gene	Down	Glycine, serine and threonine metabolism	map	None	map
Maob	gene	Down	Histidine metabolism	map	None	map
Maob	gene	Down	Phenylalanine metabolism	map	None	map
Maob	gene	Down	Tryptophan metabolism	map	None	map
Maob	gene	Down	Tyrosine metabolism	map	None	map
Aldh1a3	gene	Up	Drug metabolism - cytochrome P450	map	None	map
Aldh1a3	gene	Up	Glycolysis / Gluconeogenesis	map	None	map
Aldh1a3	gene	Up	Histidine metabolism	map	None	map
Aldh1a3	gene	Up	Metabolism of xenobiotics by cytochrome P450	map	None	map
Aldh1a3	gene	Up	Phenylalanine metabolism	map	None	map
Aldh1a3	gene	Up	Tyrosine metabolism	map	None	map
Aldh1a3	gene	Up	beta-Alanine metabolism	map	None	map
Cyp4a8	gene	Down	Arachidonic acid metabolism	map	None	map
Cyp4a8	gene	Down	Fatty acid degradation	map	None	map
Cyp4a8	gene	Down	Retinol metabolism	map	None	map
Cyp3a2	gene	Down	4-Hydroxyretinoic acid	Metabolites	Up	irreversible
Cyp3a2	gene	Down	Linoleic acid metabolism	map	None	map
Cyp3a2	gene	Down	Retinol metabolism	map	None	map
Cyp3a2	gene	Down	Steroid hormone biosynthesis	map	None	map
Ugt2b17	gene	Down	Ascorbate and aldarate metabolism	map	None	map
Ugt2b17	gene	Down	3-Methoxy-4-hydroxyphenylglycol glucuronide	Metabolites	Up	reversible
Ugt2b17	gene	Down	Trichloroethanol glucuronide	Metabolites	Up	reversible
Ugt2b17	gene	Down	Drug metabolism - cytochrome P450	map	None	map
Ugt2b17	gene	Down	Drug metabolism - other enzymes	map	None	map
Ugt2b17	gene	Down	Metabolism of xenobiotics by cytochrome P450	map	None	map
Ugt2b17	gene	Down	Pentose and glucuronate interconversions	map	None	map
Ugt2b17	gene	Down	Porphyrin and chlorophyll metabolism	map	None	map
Ugt2b17	gene	Down	Retinol metabolism	map	None	map
Ugt2b17	gene	Down	Steroid hormone biosynthesis	map	None	map
Soat2	gene	Down	Cholesteryl acetate	Metabolites	Down	reversible
Soat2	gene	Down	Steroid biosynthesis	map	None	map
Akr7a3	gene	Down	Metabolism of xenobiotics by cytochrome P450	map	None	map
Akr1b8	gene	Down	Folate biosynthesis	map	None	map
Akr1b8	gene	Down	Fructose and mannose metabolism	map	None	map
Akr1b8	gene	Down	Galactose metabolism	map	None	map
Akr1b8	gene	Down	Glycerolipid metabolism	map	None	map
Akr1b8	gene	Down	Pentose and glucuronate interconversions	map	None	map
Cyp2b3	gene	Down	Arachidonic acid metabolism	map	None	map
Cyp2b3	gene	Down	4-Hydroxyretinoic acid	Metabolites	Up	irreversible
Cyp2b3	gene	Down	Retinol metabolism	map	None	map
Cyp2b3	gene	Down	Steroid hormone biosynthesis	map	None	map
Ugt2b1	gene	Down	Ascorbate and aldarate metabolism	map	None	map
Ugt2b1	gene	Down	3-Methoxy-4-hydroxyphenylglycol glucuronide	Metabolites	Up	reversible
Ugt2b1	gene	Down	Trichloroethanol glucuronide	Metabolites	Up	reversible
Ugt2b1	gene	Down	Drug metabolism - cytochrome P450	map	None	map
Ugt2b1	gene	Down	Drug metabolism - other enzymes	map	None	map
Ugt2b1	gene	Down	Metabolism of xenobiotics by cytochrome P450	map	None	map
Ugt2b1	gene	Down	Pentose and glucuronate interconversions	map	None	map
Ugt2b1	gene	Down	Porphyrin and chlorophyll metabolism	map	None	map
Ugt2b1	gene	Down	Retinol metabolism	map	None	map
Ugt2b1	gene	Down	Steroid hormone biosynthesis	map	None	map
Cyp2d5	gene	Down	Steroid hormone biosynthesis	map	None	map
Hsd17b6	gene	Down	Retinol metabolism	map	None	map
Hsd17b6	gene	Down	Steroid hormone biosynthesis	map	None	map
RGD1308564	gene	Down	Alanine, aspartate and glutamate metabolism	map	None	map
RGD1308564	gene	Down	Cysteine and methionine metabolism	map	None	map
RGD1308564	gene	Down	Phenylalanine metabolism	map	None	map
RGD1308564	gene	Down	Phenylalanine, tyrosine and tryptophan biosynthesis	map	None	map
RGD1308564	gene	Down	Tryptophan metabolism	map	None	map
RGD1308564	gene	Down	Tyrosine metabolism	map	None	map
RGD1308564	gene	Down	Valine, leucine and isoleucine degradation	map	None	map
Phospho1	gene	Down	Glycerophospholipid metabolism	map	None	map
B3galt5	gene	Up	Glycosphingolipid biosynthesis - globo and isoglobo series	map	None	map
B3galt5	gene	Up	Glycosphingolipid biosynthesis - lacto and neolacto series	map	None	map
Pik3c2b	gene	Up	Inositol phosphate metabolism	map	None	map
Pik3c2b	gene	Up	Phosphatidylinositol signaling system	map	None	map
Chit1	gene	Down	Amino sugar and nucleotide sugar metabolism	map	None	map
Mgst3	gene	Down	Drug metabolism - cytochrome P450	map	None	map
Mgst3	gene	Down	Drug metabolism - other enzymes	map	None	map
Mgst3	gene	Down	Glutathione metabolism	map	None	map
Mgst3	gene	Down	Metabolism of xenobiotics by cytochrome P450	map	None	map
Ugt2a3	gene	Down	Ascorbate and aldarate metabolism	map	None	map
Ugt2a3	gene	Down	3-Methoxy-4-hydroxyphenylglycol glucuronide	Metabolites	Up	reversible
Ugt2a3	gene	Down	Trichloroethanol glucuronide	Metabolites	Up	reversible
Ugt2a3	gene	Down	Drug metabolism - cytochrome P450	map	None	map
Ugt2a3	gene	Down	Drug metabolism - other enzymes	map	None	map
Ugt2a3	gene	Down	Metabolism of xenobiotics by cytochrome P450	map	None	map
Ugt2a3	gene	Down	Pentose and glucuronate interconversions	map	None	map
Ugt2a3	gene	Down	Porphyrin and chlorophyll metabolism	map	None	map
Ugt2a3	gene	Down	Retinol metabolism	map	None	map
Ugt2a3	gene	Down	Steroid hormone biosynthesis	map	None	map
Pnp	gene	Down	Xanthine	Metabolites	Up	reversible
Pnp	gene	Down	Deoxyadenosine	Metabolites	Up	reversible
Pnp	gene	Down	Nicotinate and nicotinamide metabolism	map	None	map
Pnp	gene	Down	Purine metabolism	map	None	map
Pnp	gene	Down	Pyrimidine metabolism	map	None	map
Chdh	gene	Down	Glycine, serine and threonine metabolism	map	None	map
Cyp4f18	gene	Down	Arachidonic acid metabolism	map	None	map
Cyp4f18	gene	Down	12(S)-Leukotriene B4	Metabolites	Up	irreversible
B3gnt3	gene	Down	Glycosphingolipid biosynthesis - lacto and neolacto series	map	None	map
B3galnt2	gene	Up	Mannose type O-glycan biosyntheis	map	None	map
Vnn1	gene	Down	Pantothenic Acid	Metabolites	Up	irreversible
Vnn1	gene	Down	Pantothenate and CoA biosynthesis	map	None	map
Aldh7a1	gene	Down	Arginine and proline metabolism	map	None	map
Aldh7a1	gene	Down	Ascorbate and aldarate metabolism	map	None	map
Aldh7a1	gene	Down	Betaine	Metabolites	Down	irreversible
Aldh7a1	gene	Down	Imidazoleacetic acid	Metabolites	Up	irreversible
Aldh7a1	gene	Down	Fatty acid degradation	map	None	map
Aldh7a1	gene	Down	Glycerolipid metabolism	map	None	map
Aldh7a1	gene	Down	Glycine, serine and threonine metabolism	map	None	map
Aldh7a1	gene	Down	Glycolysis / Gluconeogenesis	map	None	map
Aldh7a1	gene	Down	Histidine metabolism	map	None	map
Aldh7a1	gene	Down	Lysine degradation	map	None	map
Aldh7a1	gene	Down	Pyruvate metabolism	map	None	map
Aldh7a1	gene	Down	Tryptophan metabolism	map	None	map
Aldh7a1	gene	Down	Valine, leucine and isoleucine degradation	map	None	map
Aldh7a1	gene	Down	beta-Alanine metabolism	map	None	map
Chsy3	gene	Down	Glycosaminoglycan biosynthesis - chondroitin sulfate / dermatan sulfate	map	None	map
Ces2g	gene	Down	Drug metabolism - other enzymes	map	None	map
Arg1	gene	Down	Arginine and proline metabolism	map	None	map
Arg1	gene	Down	Arginine biosynthesis	map	None	map
Ak4	gene	Down	Purine metabolism	map	None	map
Ak4	gene	Down	Thiamine metabolism	map	None	map
Gch1	gene	Down	Folate biosynthesis	map	None	map
Spr	gene	Down	Folate biosynthesis	map	None	map
Blvrb	gene	Down	Riboflavin reduced	Metabolites	Up	irreversible
Blvrb	gene	Down	Porphyrin and chlorophyll metabolism	map	None	map
Blvrb	gene	Down	Riboflavin metabolism	map	None	map
Cyp2c11	gene	Down	Arachidonic acid metabolism	map	None	map
Cyp2c11	gene	Down	16R-HETE	Metabolites	Down	irreversible
Cyp2c11	gene	Down	4-Hydroxyretinoic acid	Metabolites	Up	irreversible
Cyp2c11	gene	Down	Linoleic acid metabolism	map	None	map
Cyp2c11	gene	Down	Retinol metabolism	map	None	map
Cyp2c11	gene	Down	Steroid hormone biosynthesis	map	None	map
Aspdh	gene	Down	Nicotinate and nicotinamide metabolism	map	None	map
Sult2b1	gene	Up	Steroid hormone biosynthesis	map	None	map
Cyp2c7	gene	Down	Arachidonic acid metabolism	map	None	map
Cyp2c7	gene	Down	16R-HETE	Metabolites	Down	irreversible
Cyp2c7	gene	Down	4-Hydroxyretinoic acid	Metabolites	Up	irreversible
Cyp2c7	gene	Down	Linoleic acid metabolism	map	None	map
Cyp2c7	gene	Down	Retinol metabolism	map	None	map
Cyp2c7	gene	Down	Steroid hormone biosynthesis	map	None	map
Hal	gene	Down	Histidine metabolism	map	None	map
Art2b	gene	Up	Nicotinate and nicotinamide metabolism	map	None	map
RGD1309350	gene	Down	Purine metabolism	map	None	map
Glyat	gene	Down	Phenylalanine metabolism	map	None	map
Hoga1	gene	Down	Arginine and proline metabolism	map	None	map
Hoga1	gene	Down	Glyoxylate and dicarboxylate metabolism	map	None	map
Cyp2c6v1	gene	Down	Arachidonic acid metabolism	map	None	map
Cyp2c6v1	gene	Down	16R-HETE	Metabolites	Down	irreversible
Cyp2c6v1	gene	Down	4-Hydroxyretinoic acid	Metabolites	Up	irreversible
Cyp2c6v1	gene	Down	Linoleic acid metabolism	map	None	map
Cyp2c6v1	gene	Down	Retinol metabolism	map	None	map
Cyp2c6v1	gene	Down	Steroid hormone biosynthesis	map	None	map
Aadat	gene	Down	Lysine degradation	map	None	map
Aadat	gene	Down	Tryptophan metabolism	map	None	map
Urod	gene	Down	Porphyrin and chlorophyll metabolism	map	None	map
Pde3b	gene	Up	Purine metabolism	map	None	map
Hpd	gene	Down	Phenylalanine metabolism	map	None	map
Hpd	gene	Down	Tyrosine metabolism	map	None	map
Hpd	gene	Down	Ubiquinone and other terpenoid-quinone biosynthesis	map	None	map
Upp2	gene	Down	Drug metabolism - other enzymes	map	None	map
Upp2	gene	Down	Pyrimidine metabolism	map	None	map
Gpat2	gene	Up	Glycerolipid metabolism	map	None	map
Gpat2	gene	Up	Glycerophospholipid metabolism	map	None	map
Ugt2b37	gene	Down	Ascorbate and aldarate metabolism	map	None	map
Ugt2b37	gene	Down	3-Methoxy-4-hydroxyphenylglycol glucuronide	Metabolites	Up	reversible
Ugt2b37	gene	Down	Trichloroethanol glucuronide	Metabolites	Up	reversible
Ugt2b37	gene	Down	Drug metabolism - cytochrome P450	map	None	map
Ugt2b37	gene	Down	Drug metabolism - other enzymes	map	None	map
Ugt2b37	gene	Down	Metabolism of xenobiotics by cytochrome P450	map	None	map
Ugt2b37	gene	Down	Pentose and glucuronate interconversions	map	None	map
Ugt2b37	gene	Down	Porphyrin and chlorophyll metabolism	map	None	map
Ugt2b37	gene	Down	Retinol metabolism	map	None	map
Ugt2b37	gene	Down	Steroid hormone biosynthesis	map	None	map
Ldhc	gene	Up	Cysteine and methionine metabolism	map	None	map
Ldhc	gene	Up	Glycolysis / Gluconeogenesis	map	None	map
Ldhc	gene	Up	Propanoate metabolism	map	None	map
Ldhc	gene	Up	Pyruvate metabolism	map	None	map
Adh4	gene	Down	Drug metabolism - cytochrome P450	map	None	map
Adh4	gene	Down	Fatty acid degradation	map	None	map
Adh4	gene	Down	Glycolysis / Gluconeogenesis	map	None	map
Adh4	gene	Down	Metabolism of xenobiotics by cytochrome P450	map	None	map
Adh4	gene	Down	Retinol metabolism	map	None	map
Adh4	gene	Down	Tyrosine metabolism	map	None	map
Minpp1	gene	Down	Glycolysis / Gluconeogenesis	map	None	map
Minpp1	gene	Down	Inositol phosphate metabolism	map	None	map
Aass	gene	Down	Lysine degradation	map	None	map
Bpgm	gene	Down	Glycine, serine and threonine metabolism	map	None	map
Bpgm	gene	Down	Glycolysis / Gluconeogenesis	map	None	map
Pcbd1	gene	Down	Folate biosynthesis	map	None	map
Baat	gene	Down	Biosynthesis of unsaturated fatty acids	map	None	map
Baat	gene	Down	Glycocholic Acid	Metabolites	Down	irreversible
Baat	gene	Down	Primary bile acid biosynthesis	map	None	map
Baat	gene	Down	Taurine and hypotaurine metabolism	map	None	map
Gclm	gene	Down	Cysteine and methionine metabolism	map	None	map
Gclm	gene	Down	Glutathione metabolism	map	None	map
Car8	gene	Down	Nitrogen metabolism	map	None	map
Cyp4a3	gene	Down	Arachidonic acid metabolism	map	None	map
Cyp4a3	gene	Down	Fatty acid degradation	map	None	map
Cyp4a3	gene	Down	Retinol metabolism	map	None	map
Rdh16	gene	Down	Retinol metabolism	map	None	map
Aldh1l2	gene	Down	One carbon pool by folate	map	None	map
Amdhd1	gene	Down	Histidine metabolism	map	None	map
Nnmt	gene	Down	Nicotinate and nicotinamide metabolism	map	None	map
Gsta4	gene	Down	Drug metabolism - cytochrome P450	map	None	map
Gsta4	gene	Down	Drug metabolism - other enzymes	map	None	map
Gsta4	gene	Down	Glutathione metabolism	map	None	map
Gsta4	gene	Down	Metabolism of xenobiotics by cytochrome P450	map	None	map
Cyp39a1	gene	Down	Primary bile acid biosynthesis	map	None	map
Pla2g7	gene	Down	Ether lipid metabolism	map	None	map
Hs6st2	gene	Down	Glycosaminoglycan biosynthesis - heparan sulfate / heparin	map	None	map
Ca5b	gene	Down	Nitrogen metabolism	map	None	map
Alox12e	gene	Down	Arachidonic acid metabolism	map	None	map
Pipox	gene	Down	Glycine, serine and threonine metabolism	map	None	map
Pipox	gene	Down	Lysine degradation	map	None	map
Mpo	gene	Down	Drug metabolism - other enzymes	map	None	map
Nags	gene	Down	Arginine biosynthesis	map	None	map
B4galt4	gene	Down	Glycosphingolipid biosynthesis - lacto and neolacto series	map	None	map
Cpox	gene	Down	Porphyrin and chlorophyll metabolism	map	None	map
Chst12	gene	Down	Glycosaminoglycan biosynthesis - chondroitin sulfate / dermatan sulfate	map	None	map
Npl	gene	Down	Amino sugar and nucleotide sugar metabolism	map	None	map
Ugt2b10	gene	Down	Ascorbate and aldarate metabolism	map	None	map
Ugt2b10	gene	Down	3-Methoxy-4-hydroxyphenylglycol glucuronide	Metabolites	Up	reversible
Ugt2b10	gene	Down	Trichloroethanol glucuronide	Metabolites	Up	reversible
Ugt2b10	gene	Down	Drug metabolism - cytochrome P450	map	None	map
Ugt2b10	gene	Down	Drug metabolism - other enzymes	map	None	map
Ugt2b10	gene	Down	Metabolism of xenobiotics by cytochrome P450	map	None	map
Ugt2b10	gene	Down	Pentose and glucuronate interconversions	map	None	map
Ugt2b10	gene	Down	Porphyrin and chlorophyll metabolism	map	None	map
Ugt2b10	gene	Down	Retinol metabolism	map	None	map
Ugt2b10	gene	Down	Steroid hormone biosynthesis	map	None	map
Adcy1	gene	Down	Purine metabolism	map	None	map
Csgalnact1	gene	Down	Glycosaminoglycan biosynthesis - chondroitin sulfate / dermatan sulfate	map	None	map
Enpp6	gene	Down	Ether lipid metabolism	map	None	map
Akr1c1	gene	Down	Metabolism of xenobiotics by cytochrome P450	map	None	map
Akr1c1	gene	Down	Steroid hormone biosynthesis	map	None	map
Prdm6	gene	Down	Lysine degradation	map	None	map
Pde6a	gene	Up	Purine metabolism	map	None	map
Gpt2	gene	Down	Alanine, aspartate and glutamate metabolism	map	None	map
Gpt2	gene	Down	Arginine biosynthesis	map	None	map
Gpt2	gene	Down	L-Glutamate	Metabolites	Up	irreversible
Kmt5c	gene	Up	Lysine degradation	map	None	map
Cyp2s1	gene	Up	4-Hydroxyretinoic acid	Metabolites	Up	irreversible
Cyp2s1	gene	Up	Metabolism of xenobiotics by cytochrome P450	map	None	map
Cyp2s1	gene	Up	Retinol metabolism	map	None	map
Lrtomt	gene	Up	Steroid hormone biosynthesis	map	None	map
Lrtomt	gene	Up	Tyrosine metabolism	map	None	map
Uros	gene	Down	Porphyrin and chlorophyll metabolism	map	None	map
Carns1	gene	Up	Arginine and proline metabolism	map	None	map
Carns1	gene	Up	Histidine metabolism	map	None	map
Carns1	gene	Up	beta-Alanine metabolism	map	None	map
Glyatl1	gene	Down	Phenylalanine metabolism	map	None	map
Gldc	gene	Down	Glycine, serine and threonine metabolism	map	None	map
Gldc	gene	Down	Glyoxylate and dicarboxylate metabolism	map	None	map
Pip5k1b	gene	Down	Inositol phosphate metabolism	map	None	map
Pip5k1b	gene	Down	Phosphatidylinositol signaling system	map	None	map
Gsto2	gene	Up	Drug metabolism - cytochrome P450	map	None	map
Gsto2	gene	Up	Drug metabolism - other enzymes	map	None	map
Gsto2	gene	Up	Glutathione metabolism	map	None	map
Gsto2	gene	Up	Metabolism of xenobiotics by cytochrome P450	map	None	map
Car1	gene	Down	Nitrogen metabolism	map	None	map
Nnt	gene	Down	Nicotinate and nicotinamide metabolism	map	None	map
Sgms2	gene	Down	SM(d18:0/16:0)	Metabolites	Down	reversible
Sgms2	gene	Down	Sphingolipid metabolism	map	None	map
Adh6	gene	Down	Drug metabolism - cytochrome P450	map	None	map
Adh6	gene	Down	Fatty acid degradation	map	None	map
Adh6	gene	Down	Glycolysis / Gluconeogenesis	map	None	map
Adh6	gene	Down	Metabolism of xenobiotics by cytochrome P450	map	None	map
Adh6	gene	Down	Retinol metabolism	map	None	map
Adh6	gene	Down	Tyrosine metabolism	map	None	map
Pla2g4b	gene	Up	Arachidonic acid metabolism	map	None	map
Pla2g4b	gene	Up	LysoPC(15:0)	Metabolites	Down	irreversible
Pla2g4b	gene	Up	Ether lipid metabolism	map	None	map
Pla2g4b	gene	Up	Glycerophospholipid metabolism	map	None	map
Pla2g4b	gene	Up	Linoleic acid metabolism	map	None	map
Pla2g4b	gene	Up	alpha-Linolenic acid metabolism	map	None	map
Hao1	gene	Down	Glyoxylate and dicarboxylate metabolism	map	None	map
Agpat2	gene	Down	PA(0:0/18:0)	Metabolites	Down	irreversible
Agpat2	gene	Down	Glycerolipid metabolism	map	None	map
Agpat2	gene	Down	Glycerophospholipid metabolism	map	None	map
Cyp26b1	gene	Up	4-Hydroxyretinoic acid	Metabolites	Up	irreversible
Cyp26b1	gene	Up	Retinol metabolism	map	None	map
Cyp2j10	gene	Down	Arachidonic acid metabolism	map	None	map
Cyp2j10	gene	Down	Linoleic acid metabolism	map	None	map
Cyp2j3	gene	Down	Arachidonic acid metabolism	map	None	map
Cyp2j3	gene	Down	Linoleic acid metabolism	map	None	map
B4galt2	gene	Down	Galactose metabolism	map	None	map
B4galt2	gene	Down	Glycosphingolipid biosynthesis - lacto and neolacto series	map	None	map
B4galt2	gene	Down	Mannose type O-glycan biosyntheis	map	None	map
B4galt2	gene	Down	N-Glycan biosynthesis	map	None	map
Dhrs3	gene	Down	Retinol metabolism	map	None	map
Mboat2	gene	Down	PE(14:0/22:0)	Metabolites	Up	irreversible
Mboat2	gene	Down	PA(0:0/18:0)	Metabolites	Down	irreversible
Mboat2	gene	Down	Glycerolipid metabolism	map	None	map
Mboat2	gene	Down	Glycerophospholipid metabolism	map	None	map
Rdh12	gene	Down	Retinol metabolism	map	None	map
Ak7	gene	Down	Purine metabolism	map	None	map
Ak7	gene	Down	Thiamine metabolism	map	None	map
Degs2	gene	Down	Sphingolipid metabolism	map	None	map
Acss3	gene	Down	Propanoate metabolism	map	None	map
Naprt	gene	Down	Nicotinate and nicotinamide metabolism	map	None	map
Pigb	gene	Up	Glycosylphosphatidylinositol(GPI)-anchor biosynthesis	map	None	map
ste2	gene	Down	Steroid hormone biosynthesis	map	None	map
Rdh7	gene	Down	Retinol metabolism	map	None	map
Sat2	gene	Down	Arginine and proline metabolism	map	None	map
Hgd	gene	Down	Tyrosine metabolism	map	None	map
Etnk2	gene	Down	Glycerophospholipid metabolism	map	None	map
Pck2	gene	Down	Citrate cycle (TCA cycle)	map	None	map
Pck2	gene	Down	Glycolysis / Gluconeogenesis	map	None	map
Pck2	gene	Down	Pyruvate metabolism	map	None	map
Cmah	gene	Up	Amino sugar and nucleotide sugar metabolism	map	None	map
Fech	gene	Down	Porphyrin and chlorophyll metabolism	map	None	map
Pla2g15	gene	Down	Glycerophospholipid metabolism	map	None	map
Cyp2b2	gene	Down	Arachidonic acid metabolism	map	None	map
Cyp2b2	gene	Down	4-Hydroxyretinoic acid	Metabolites	Up	irreversible
Cyp2b2	gene	Down	Retinol metabolism	map	None	map
Cyp2b2	gene	Down	Steroid hormone biosynthesis	map	None	map
Pld3	gene	Down	PA(0:0/18:0)	Metabolites	Down	irreversible
Pld3	gene	Down	Ether lipid metabolism	map	None	map
Pld3	gene	Down	Glycerophospholipid metabolism	map	None	map
Prodh2	gene	Down	Arginine and proline metabolism	map	None	map
Me3	gene	Down	Pyruvate metabolism	map	None	map
Acsm5	gene	Down	Butanoate metabolism	map	None	map
Acsm1	gene	Down	Butanoate metabolism	map	None	map
Acsm1	gene	Down	Lipoic acid metabolism	map	None	map
Pde6c	gene	Up	Purine metabolism	map	None	map
Pck1	gene	Down	Citrate cycle (TCA cycle)	map	None	map
Pck1	gene	Down	Glycolysis / Gluconeogenesis	map	None	map
Pck1	gene	Down	Pyruvate metabolism	map	None	map
Rpia	gene	Down	Pentose phosphate pathway	map	None	map
Inpp5b	gene	Up	Inositol phosphate metabolism	map	None	map
Inpp5b	gene	Up	Phosphatidylinositol signaling system	map	None	map
Fam213b	gene	Down	Arachidonic acid metabolism	map	None	map
Rrm2	gene	Down	dCDP	Metabolites	Up	irreversible
Rrm2	gene	Down	Drug metabolism - other enzymes	map	None	map
Rrm2	gene	Down	Glutathione metabolism	map	None	map
Rrm2	gene	Down	Purine metabolism	map	None	map
Rrm2	gene	Down	Pyrimidine metabolism	map	None	map
Pnpla3	gene	Down	Glycerolipid metabolism	map	None	map
Ppcdc	gene	Up	Pantothenate and CoA biosynthesis	map	None	map
Car12	gene	Up	Nitrogen metabolism	map	None	map
Piga	gene	Up	Glycosylphosphatidylinositol(GPI)-anchor biosynthesis	map	None	map
Acyp2	gene	Down	Pyruvate metabolism	map	None	map
Bhmt2	gene	Down	Cysteine and methionine metabolism	map	None	map
B3galt1	gene	Down	Glycosphingolipid biosynthesis - lacto and neolacto series	map	None	map
Cers6	gene	Down	Sphingolipid metabolism	map	None	map
Rdh5	gene	Down	Retinol metabolism	map	None	map
Pla2g12b	gene	Down	Arachidonic acid metabolism	map	None	map
Pla2g12b	gene	Down	LysoPC(15:0)	Metabolites	Down	irreversible
Pla2g12b	gene	Down	Ether lipid metabolism	map	None	map
Pla2g12b	gene	Down	Glycerophospholipid metabolism	map	None	map
Pla2g12b	gene	Down	Linoleic acid metabolism	map	None	map
Pla2g12b	gene	Down	alpha-Linolenic acid metabolism	map	None	map
Dgkd	gene	Up	PA(0:0/18:0)	Metabolites	Down	irreversible
Dgkd	gene	Up	Glycerolipid metabolism	map	None	map
Dgkd	gene	Up	Glycerophospholipid metabolism	map	None	map
Dgkd	gene	Up	Phosphatidylinositol signaling system	map	None	map
Dnmt3b	gene	Up	Cysteine and methionine metabolism	map	None	map
Aox3	gene	Down	Drug metabolism - cytochrome P450	map	None	map
Aox3	gene	Down	Nicotinate and nicotinamide metabolism	map	None	map
Aox3	gene	Down	Retinol metabolism	map	None	map
Aox3	gene	Down	Tryptophan metabolism	map	None	map
Aox3	gene	Down	Tyrosine metabolism	map	None	map
Aox3	gene	Down	Valine, leucine and isoleucine degradation	map	None	map
Aox3	gene	Down	Vitamin B6 metabolism	map	None	map
Gsta5	gene	Down	Drug metabolism - cytochrome P450	map	None	map
Gsta5	gene	Down	Drug metabolism - other enzymes	map	None	map
Gsta5	gene	Down	Glutathione metabolism	map	None	map
Gsta5	gene	Down	Metabolism of xenobiotics by cytochrome P450	map	None	map
Xdh	gene	Down	Uric acid	Metabolites	Down	irreversible
Xdh	gene	Down	Xanthine	Metabolites	Up	irreversible
Xdh	gene	Down	Caffeine metabolism	map	None	map
Xdh	gene	Down	Drug metabolism - other enzymes	map	None	map
Xdh	gene	Down	Purine metabolism	map	None	map
Cps1	gene	Down	Alanine, aspartate and glutamate metabolism	map	None	map
Cps1	gene	Down	Arginine biosynthesis	map	None	map
Cps1	gene	Down	Nitrogen metabolism	map	None	map
Dgke	gene	Up	PA(0:0/18:0)	Metabolites	Down	irreversible
Dgke	gene	Up	Glycerolipid metabolism	map	None	map
Dgke	gene	Up	Glycerophospholipid metabolism	map	None	map
Dgke	gene	Up	Phosphatidylinositol signaling system	map	None	map
Elovl2	gene	Down	Biosynthesis of unsaturated fatty acids	map	None	map
Elovl2	gene	Down	Fatty acid elongation	map	None	map
Ces2h	gene	Down	Drug metabolism - other enzymes	map	None	map
Vnn3	gene	Down	Pantothenic Acid	Metabolites	Up	irreversible
Vnn3	gene	Down	Pantothenate and CoA biosynthesis	map	None	map
Fxn	gene	Down	Porphyrin and chlorophyll metabolism	map	None	map
Acaa1b	gene	Down	Biosynthesis of unsaturated fatty acids	map	None	map
Acaa1b	gene	Down	OPC6-CoA	Metabolites	Down	irreversible
Acaa1b	gene	Down	Fatty acid degradation	map	None	map
Acaa1b	gene	Down	Valine, leucine and isoleucine degradation	map	None	map
Acaa1b	gene	Down	alpha-Linolenic acid metabolism	map	None	map
RGD1559459	gene	Down	Ascorbate and aldarate metabolism	map	None	map
RGD1559459	gene	Down	3-Methoxy-4-hydroxyphenylglycol glucuronide	Metabolites	Up	reversible
RGD1559459	gene	Down	Trichloroethanol glucuronide	Metabolites	Up	reversible
RGD1559459	gene	Down	Drug metabolism - cytochrome P450	map	None	map
RGD1559459	gene	Down	Drug metabolism - other enzymes	map	None	map
RGD1559459	gene	Down	Metabolism of xenobiotics by cytochrome P450	map	None	map
RGD1559459	gene	Down	Pentose and glucuronate interconversions	map	None	map
RGD1559459	gene	Down	Porphyrin and chlorophyll metabolism	map	None	map
RGD1559459	gene	Down	Retinol metabolism	map	None	map
RGD1559459	gene	Down	Steroid hormone biosynthesis	map	None	map
Acot5	gene	Down	Biosynthesis of unsaturated fatty acids	map	None	map
Acot5	gene	Down	Docosahexaenoic acid	Metabolites	Down	irreversible
Acot5	gene	Down	Fatty acid elongation	map	None	map
Cyp4a1	gene	Down	Arachidonic acid metabolism	map	None	map
Cyp4a1	gene	Down	Fatty acid degradation	map	None	map
Cyp4a1	gene	Down	Retinol metabolism	map	None	map
Ugt8	gene	Down	Ether lipid metabolism	map	None	map
Ugt8	gene	Down	Sphingolipid metabolism	map	None	map
Acot1	gene	Up	Biosynthesis of unsaturated fatty acids	map	None	map
Acot1	gene	Up	Docosahexaenoic acid	Metabolites	Down	irreversible
Acot1	gene	Up	Fatty acid elongation	map	None	map
Car2	gene	Down	Nitrogen metabolism	map	None	map
Car3	gene	Down	Nitrogen metabolism	map	None	map
Ca5a	gene	Down	Nitrogen metabolism	map	None	map
Cyp2f4	gene	Down	Metabolism of xenobiotics by cytochrome P450	map	None	map
Aox1	gene	Down	Drug metabolism - cytochrome P450	map	None	map
Aox1	gene	Down	Nicotinate and nicotinamide metabolism	map	None	map
Aox1	gene	Down	Retinol metabolism	map	None	map
Aox1	gene	Down	Tryptophan metabolism	map	None	map
Aox1	gene	Down	Tyrosine metabolism	map	None	map
Aox1	gene	Down	Valine, leucine and isoleucine degradation	map	None	map
Aox1	gene	Down	Vitamin B6 metabolism	map	None	map
Enpp3	gene	Down	Cytidine monophosphate	Metabolites	Up	irreversible
Enpp3	gene	Down	nicotinate beta-D-ribonucleotide	Metabolites	Down	irreversible
Enpp3	gene	Down	Nicotinate and nicotinamide metabolism	map	None	map
Enpp3	gene	Down	Pantothenate and CoA biosynthesis	map	None	map
Enpp3	gene	Down	Purine metabolism	map	None	map
Enpp3	gene	Down	Pyrimidine metabolism	map	None	map
Enpp3	gene	Down	Riboflavin metabolism	map	None	map
Enpp3	gene	Down	Starch and sucrose metabolism	map	None	map
Cyp4f1	gene	Down	Arachidonic acid metabolism	map	None	map
Cyp4f1	gene	Down	12(S)-Leukotriene B4	Metabolites	Up	irreversible
Haao	gene	Down	Tryptophan metabolism	map	None	map
Gstm3	gene	Down	Drug metabolism - cytochrome P450	map	None	map
Gstm3	gene	Down	Drug metabolism - other enzymes	map	None	map
Gstm3	gene	Down	Glutathione metabolism	map	None	map
Gstm3	gene	Down	Metabolism of xenobiotics by cytochrome P450	map	None	map
Ugt1a5	gene	Down	Ascorbate and aldarate metabolism	map	None	map
Ugt1a5	gene	Down	3-Methoxy-4-hydroxyphenylglycol glucuronide	Metabolites	Up	reversible
Ugt1a5	gene	Down	Trichloroethanol glucuronide	Metabolites	Up	reversible
Ugt1a5	gene	Down	Drug metabolism - cytochrome P450	map	None	map
Ugt1a5	gene	Down	Drug metabolism - other enzymes	map	None	map
Ugt1a5	gene	Down	Metabolism of xenobiotics by cytochrome P450	map	None	map
Ugt1a5	gene	Down	Pentose and glucuronate interconversions	map	None	map
Ugt1a5	gene	Down	Porphyrin and chlorophyll metabolism	map	None	map
Ugt1a5	gene	Down	Retinol metabolism	map	None	map
Ugt1a5	gene	Down	Steroid hormone biosynthesis	map	None	map
Fut2	gene	Down	Glycosphingolipid biosynthesis - globo and isoglobo series	map	None	map
Fut2	gene	Down	Glycosphingolipid biosynthesis - lacto and neolacto series	map	None	map
Hpgds	gene	Down	Arachidonic acid metabolism	map	None	map
Hpgds	gene	Down	PGD2	Metabolites	Up	irreversible
Hpgds	gene	Down	Drug metabolism - cytochrome P450	map	None	map
Hpgds	gene	Down	Glutathione metabolism	map	None	map
Hpgds	gene	Down	Metabolism of xenobiotics by cytochrome P450	map	None	map
Gpd1	gene	Down	Glycerophospholipid metabolism	map	None	map
Gulo	gene	Down	Ascorbate and aldarate metabolism	map	None	map
Entpd8	gene	Down	Cytidine monophosphate	Metabolites	Up	irreversible
Entpd8	gene	Down	Purine metabolism	map	None	map
Entpd8	gene	Down	Pyrimidine metabolism	map	None	map
Pde10a	gene	Up	Purine metabolism	map	None	map
Lrat	gene	Down	Retinol metabolism	map	None	map
Xylt1	gene	Up	Glycosaminoglycan biosynthesis - chondroitin sulfate / dermatan sulfate	map	None	map
Xylt1	gene	Up	Glycosaminoglycan biosynthesis - heparan sulfate / heparin	map	None	map
Tdo2	gene	Down	Tryptophan metabolism	map	None	map
Plpp1	gene	Down	Sphingosine	Metabolites	Down	irreversible
Plpp1	gene	Down	Sphinganine	Metabolites	Down	irreversible
Plpp1	gene	Down	Ether lipid metabolism	map	None	map
Plpp1	gene	Down	Glycerolipid metabolism	map	None	map
Plpp1	gene	Down	Glycerophospholipid metabolism	map	None	map
Plpp1	gene	Down	Sphingolipid metabolism	map	None	map
Aldh1l1	gene	Down	One carbon pool by folate	map	None	map
St3gal2	gene	Down	Glycosphingolipid biosynthesis - ganglio series	map	None	map
St3gal2	gene	Down	Glycosphingolipid biosynthesis - globo and isoglobo series	map	None	map
St3gal2	gene	Down	Mucin type O-glycan biosynthesis	map	None	map
Fntb	gene	Up	Terpenoid backbone biosynthesis	map	None	map
Entpd1	gene	Down	Cytidine monophosphate	Metabolites	Up	irreversible
Entpd1	gene	Down	Purine metabolism	map	None	map
Entpd1	gene	Down	Pyrimidine metabolism	map	None	map
Bbox1	gene	Down	Lysine degradation	map	None	map
Nat8	gene	Down	Glutathione metabolism	map	None	map
Olah	gene	Up	Fatty acid biosynthesis	map	None	map
Dpys	gene	Down	Drug metabolism - other enzymes	map	None	map
Dpys	gene	Down	Pantothenate and CoA biosynthesis	map	None	map
Dpys	gene	Down	Pyrimidine metabolism	map	None	map
Dpys	gene	Down	beta-Alanine metabolism	map	None	map
B4galt6	gene	Down	Sphingolipid metabolism	map	None	map
Cyp2j4	gene	Down	Arachidonic acid metabolism	map	None	map
Cyp2j4	gene	Down	Linoleic acid metabolism	map	None	map
Grhpr	gene	Down	Glycine, serine and threonine metabolism	map	None	map
Grhpr	gene	Down	Glyoxylate and dicarboxylate metabolism	map	None	map
Grhpr	gene	Down	Pyruvate metabolism	map	None	map
Mogat2	gene	Down	Glycerolipid metabolism	map	None	map
Acot4	gene	Down	Biosynthesis of unsaturated fatty acids	map	None	map
Acot4	gene	Down	Docosahexaenoic acid	Metabolites	Down	irreversible
Acot4	gene	Down	Fatty acid elongation	map	None	map
Urad	gene	Down	Purine metabolism	map	None	map
Glyctk	gene	Down	Glycerolipid metabolism	map	None	map
Glyctk	gene	Down	Glycine, serine and threonine metabolism	map	None	map
Glyctk	gene	Down	Glyoxylate and dicarboxylate metabolism	map	None	map
Glyctk	gene	Down	Pentose phosphate pathway	map	None	map
Adssl1	gene	Down	Alanine, aspartate and glutamate metabolism	map	None	map
Adssl1	gene	Down	Purine metabolism	map	None	map
Ddo	gene	Down	Alanine, aspartate and glutamate metabolism	map	None	map
Uroc1	gene	Down	Histidine metabolism	map	None	map
Etnppl	gene	Down	Glycerophospholipid metabolism	map	None	map
Pip5kl1	gene	Up	Inositol phosphate metabolism	map	None	map
Afmid	gene	Down	Glyoxylate and dicarboxylate metabolism	map	None	map
Afmid	gene	Down	Tryptophan metabolism	map	None	map
Pomt2	gene	Up	Mannose type O-glycan biosyntheis	map	None	map
Gcnt6	gene	Up	Glycosphingolipid biosynthesis - lacto and neolacto series	map	None	map
Setd7	gene	Up	Lysine degradation	map	None	map
Pla2g2f	gene	Down	Arachidonic acid metabolism	map	None	map
Pla2g2f	gene	Down	LysoPC(15:0)	Metabolites	Down	irreversible
Pla2g2f	gene	Down	Ether lipid metabolism	map	None	map
Pla2g2f	gene	Down	Glycerophospholipid metabolism	map	None	map
Pla2g2f	gene	Down	Linoleic acid metabolism	map	None	map
Pla2g2f	gene	Down	alpha-Linolenic acid metabolism	map	None	map
Tmem86b	gene	Down	Ether lipid metabolism	map	None	map
Dhdh	gene	Up	Metabolism of xenobiotics by cytochrome P450	map	None	map
Dhdh	gene	Up	Pentose and glucuronate interconversions	map	None	map
Calml4	gene	Down	Phosphatidylinositol signaling system	map	None	map
Sqrdl	gene	Down	Sulfur metabolism	map	None	map
Slc27a5	gene	Down	Primary bile acid biosynthesis	map	None	map
Hsd17b2	gene	Down	Steroid hormone biosynthesis	map	None	map
Hsd17b4	gene	Down	Biosynthesis of unsaturated fatty acids	map	None	map
Hsd17b4	gene	Down	Primary bile acid biosynthesis	map	None	map
Bhmt	gene	Down	Cysteine and methionine metabolism	map	None	map
Bhmt	gene	Down	Glycine, serine and threonine metabolism	map	None	map
Abat	gene	Down	Alanine, aspartate and glutamate metabolism	map	None	map
Abat	gene	Down	Butanoate metabolism	map	None	map
Abat	gene	Down	Propanoate metabolism	map	None	map
Abat	gene	Down	Valine, leucine and isoleucine degradation	map	None	map
Abat	gene	Down	beta-Alanine metabolism	map	None	map
Alox15	gene	Down	Arachidonic acid metabolism	map	None	map
Alox15	gene	Down	Linoleic acid metabolism	map	None	map
Anpep	gene	Down	Glutathione metabolism	map	None	map
Dpyd	gene	Down	Drug metabolism - other enzymes	map	None	map
Dpyd	gene	Down	Pantothenate and CoA biosynthesis	map	None	map
Dpyd	gene	Down	Pyrimidine metabolism	map	None	map
Dpyd	gene	Down	beta-Alanine metabolism	map	None	map
Gatm	gene	Down	Arginine and proline metabolism	map	None	map
Gatm	gene	Down	Glycine, serine and threonine metabolism	map	None	map
Cdo1	gene	Down	Cysteine and methionine metabolism	map	None	map
Cdo1	gene	Down	Taurine and hypotaurine metabolism	map	None	map
Pde2a	gene	Up	Purine metabolism	map	None	map
Gstm7	gene	Down	Drug metabolism - cytochrome P450	map	None	map
Gstm7	gene	Down	Drug metabolism - other enzymes	map	None	map
Gstm7	gene	Down	Glutathione metabolism	map	None	map
Gstm7	gene	Down	Metabolism of xenobiotics by cytochrome P450	map	None	map
Fut1	gene	Up	Glycosphingolipid biosynthesis - globo and isoglobo series	map	None	map
Fut1	gene	Up	Glycosphingolipid biosynthesis - lacto and neolacto series	map	None	map
Cyp8b1	gene	Down	Primary bile acid biosynthesis	map	None	map
Fads2	gene	Down	Biosynthesis of unsaturated fatty acids	map	None	map
Fads2	gene	Down	alpha-Linolenic acid metabolism	map	None	map
Agxt2	gene	Down	Alanine, aspartate and glutamate metabolism	map	None	map
Agxt2	gene	Down	Cysteine and methionine metabolism	map	None	map
Agxt2	gene	Down	Glycine, serine and threonine metabolism	map	None	map
Agxt2	gene	Down	Valine, leucine and isoleucine degradation	map	None	map
Cyp2c23	gene	Down	Arachidonic acid metabolism	map	None	map
Cyp2c23	gene	Down	16R-HETE	Metabolites	Down	irreversible
Cyp2c23	gene	Down	4-Hydroxyretinoic acid	Metabolites	Up	irreversible
Cyp2c23	gene	Down	Linoleic acid metabolism	map	None	map
Cyp2c23	gene	Down	Retinol metabolism	map	None	map
Cyp2c23	gene	Down	Steroid hormone biosynthesis	map	None	map
Ugt2b35	gene	Down	Ascorbate and aldarate metabolism	map	None	map
Ugt2b35	gene	Down	3-Methoxy-4-hydroxyphenylglycol glucuronide	Metabolites	Up	reversible
Ugt2b35	gene	Down	Trichloroethanol glucuronide	Metabolites	Up	reversible
Ugt2b35	gene	Down	Drug metabolism - cytochrome P450	map	None	map
Ugt2b35	gene	Down	Drug metabolism - other enzymes	map	None	map
Ugt2b35	gene	Down	Metabolism of xenobiotics by cytochrome P450	map	None	map
Ugt2b35	gene	Down	Pentose and glucuronate interconversions	map	None	map
Ugt2b35	gene	Down	Porphyrin and chlorophyll metabolism	map	None	map
Ugt2b35	gene	Down	Retinol metabolism	map	None	map
Ugt2b35	gene	Down	Steroid hormone biosynthesis	map	None	map
Hao2	gene	Down	Glyoxylate and dicarboxylate metabolism	map	None	map
Fmo3	gene	Down	Drug metabolism - cytochrome P450	map	None	map
Ftcd	gene	Down	5-Formiminotetrahydrofolic acid	Metabolites	Up	reversible
Ftcd	gene	Down	Histidine metabolism	map	None	map
Ftcd	gene	Down	One carbon pool by folate	map	None	map
FAD	Metabolites	Up	Enpp3	gene	Down	irreversible
FAD	Metabolites	Up	Riboflavin metabolism	map	None	map
L-Glutamate	Metabolites	Up	Glul	gene	Down	irreversible
L-Glutamate	Metabolites	Up	Gclm	gene	Down	irreversible
L-Glutamate	Metabolites	Up	Nags	gene	Down	irreversible
L-Glutamate	Metabolites	Up	Ftcd	gene	Down	reversible
L-Glutamate	Metabolites	Up	Alanine, aspartate and glutamate metabolism	map	None	map
L-Glutamate	Metabolites	Up	Aminoacyl-tRNA biosynthesis	map	None	map
L-Glutamate	Metabolites	Up	Arginine and proline metabolism	map	None	map
L-Glutamate	Metabolites	Up	Arginine biosynthesis	map	None	map
L-Glutamate	Metabolites	Up	Butanoate metabolism	map	None	map
L-Glutamate	Metabolites	Up	D-Glutamine and D-glutamate metabolism	map	None	map
L-Glutamate	Metabolites	Up	Glutathione metabolism	map	None	map
L-Glutamate	Metabolites	Up	Glyoxylate and dicarboxylate metabolism	map	None	map
L-Glutamate	Metabolites	Up	Histidine metabolism	map	None	map
L-Glutamate	Metabolites	Up	Neomycin, kanamycin and gentamicin biosynthesis	map	None	map
L-Glutamate	Metabolites	Up	Nitrogen metabolism	map	None	map
L-Glutamate	Metabolites	Up	Porphyrin and chlorophyll metabolism	map	None	map
L-Glutamate	Metabolites	Up	Taurine and hypotaurine metabolism	map	None	map
Uridine diphosphate-N-acetylglucosamine	Metabolites	Up	Amino sugar and nucleotide sugar metabolism	map	None	map
Uridine diphosphate-N-acetylglucosamine	Metabolites	Up	Neomycin, kanamycin and gentamicin biosynthesis	map	None	map
L-Lysine	Metabolites	Down	Aass	gene	Down	irreversible
L-Lysine	Metabolites	Down	Aminoacyl-tRNA biosynthesis	map	None	map
L-Lysine	Metabolites	Down	Biotin metabolism	map	None	map
L-Lysine	Metabolites	Down	Lysine degradation	map	None	map
L-Aspartic Acid	Metabolites	Up	Asns	gene	Down	reversible
L-Aspartic Acid	Metabolites	Up	Ass1	gene	Down	irreversible
L-Aspartic Acid	Metabolites	Up	RGD1308564	gene	Down	irreversible
L-Aspartic Acid	Metabolites	Up	Aspdh	gene	Down	irreversible
L-Aspartic Acid	Metabolites	Up	Adssl1	gene	Down	irreversible
L-Aspartic Acid	Metabolites	Up	Alanine, aspartate and glutamate metabolism	map	None	map
L-Aspartic Acid	Metabolites	Up	Aminoacyl-tRNA biosynthesis	map	None	map
L-Aspartic Acid	Metabolites	Up	Arginine biosynthesis	map	None	map
L-Aspartic Acid	Metabolites	Up	Cysteine and methionine metabolism	map	None	map
L-Aspartic Acid	Metabolites	Up	Glycine, serine and threonine metabolism	map	None	map
L-Aspartic Acid	Metabolites	Up	Histidine metabolism	map	None	map
L-Aspartic Acid	Metabolites	Up	Nicotinate and nicotinamide metabolism	map	None	map
L-Aspartic Acid	Metabolites	Up	Pantothenate and CoA biosynthesis	map	None	map
L-Aspartic Acid	Metabolites	Up	beta-Alanine metabolism	map	None	map
Adenosine 3',5'-diphosphate	Metabolites	Up	Glycosaminoglycan biosynthesis - chondroitin sulfate / dermatan sulfate	map	None	map
Adenosine 3',5'-diphosphate	Metabolites	Up	Glycosaminoglycan biosynthesis - heparan sulfate / heparin	map	None	map
Adenosine 3',5'-diphosphate	Metabolites	Up	Pantothenate and CoA biosynthesis	map	None	map
Adenosine 3',5'-diphosphate	Metabolites	Up	Purine metabolism	map	None	map
Adenosine 3',5'-diphosphate	Metabolites	Up	Sulfur metabolism	map	None	map
Cytidine monophosphate	Metabolites	Up	Pyrimidine metabolism	map	None	map
L-Arginine	Metabolites	Down	Nos2	gene	Down	irreversible
L-Arginine	Metabolites	Down	Arg1	gene	Down	irreversible
L-Arginine	Metabolites	Down	Gatm	gene	Down	reversible
L-Arginine	Metabolites	Down	Aminoacyl-tRNA biosynthesis	map	None	map
L-Arginine	Metabolites	Down	Arginine and proline metabolism	map	None	map
L-Arginine	Metabolites	Down	Arginine biosynthesis	map	None	map
L-Arginine	Metabolites	Down	D-Arginine and D-ornithine metabolism	map	None	map
PC(14:0/22:0)	Metabolites	Up	Lcat	gene	Down	irreversible
PC(14:0/22:0)	Metabolites	Up	Pla2g4b	gene	Up	irreversible
PC(14:0/22:0)	Metabolites	Up	Pld3	gene	Down	irreversible
PC(14:0/22:0)	Metabolites	Up	Pla2g12b	gene	Down	irreversible
PC(14:0/22:0)	Metabolites	Up	Pla2g2f	gene	Down	irreversible
PC(14:0/22:0)	Metabolites	Up	Arachidonic acid metabolism	map	None	map
PC(14:0/22:0)	Metabolites	Up	Glycerophospholipid metabolism	map	None	map
PC(14:0/22:0)	Metabolites	Up	Linoleic acid metabolism	map	None	map
PC(14:0/22:0)	Metabolites	Up	alpha-Linolenic acid metabolism	map	None	map
Glycolic acid	Metabolites	Up	Hao1	gene	Down	irreversible
Glycolic acid	Metabolites	Up	Grhpr	gene	Down	reversible
Glycolic acid	Metabolites	Up	Hao2	gene	Down	irreversible
Glycolic acid	Metabolites	Up	Glyoxylate and dicarboxylate metabolism	map	None	map
Thymidine	Metabolites	Down	Tk1	gene	Down	irreversible
Thymidine	Metabolites	Down	Pyrimidine metabolism	map	None	map
Inosine	Metabolites	Up	Pnp	gene	Down	reversible
Inosine	Metabolites	Up	Purine metabolism	map	None	map
Uridine	Metabolites	Down	Upp2	gene	Down	reversible
Uridine	Metabolites	Down	Pyrimidine metabolism	map	None	map
Creatine	Metabolites	Up	Arginine and proline metabolism	map	None	map
Creatine	Metabolites	Up	Glycine, serine and threonine metabolism	map	None	map
Sphingosine	Metabolites	Down	Sphingolipid metabolism	map	None	map
PE(14:0/22:0)	Metabolites	Up	Pemt	gene	Down	irreversible
PE(14:0/22:0)	Metabolites	Up	Pla2g4b	gene	Up	irreversible
PE(14:0/22:0)	Metabolites	Up	Pld3	gene	Down	irreversible
PE(14:0/22:0)	Metabolites	Up	Pla2g12b	gene	Down	irreversible
PE(14:0/22:0)	Metabolites	Up	Pla2g2f	gene	Down	irreversible
PE(14:0/22:0)	Metabolites	Up	Glycerophospholipid metabolism	map	None	map
PE(14:0/22:0)	Metabolites	Up	Glycosylphosphatidylinositol(GPI)-anchor biosynthesis	map	None	map
Glucosamine 6-phosphate	Metabolites	Up	Alanine, aspartate and glutamate metabolism	map	None	map
Glucosamine 6-phosphate	Metabolites	Up	Amino sugar and nucleotide sugar metabolism	map	None	map
Deoxyadenosine monophosphate	Metabolites	Up	Ak4	gene	Down	reversible
Deoxyadenosine monophosphate	Metabolites	Up	Ak7	gene	Down	reversible
Deoxyadenosine monophosphate	Metabolites	Up	Purine metabolism	map	None	map
Uric acid	Metabolites	Down	Uox	gene	Down	irreversible
Uric acid	Metabolites	Down	Purine metabolism	map	None	map
Xanthine	Metabolites	Up	Caffeine metabolism	map	None	map
Xanthine	Metabolites	Up	Purine metabolism	map	None	map
L-Pipecolic acid	Metabolites	Down	Pipox	gene	Down	irreversible
L-Pipecolic acid	Metabolites	Down	Lysine degradation	map	None	map
Progesterone	Metabolites	Up	Akr1c3	gene	Down	irreversible
Progesterone	Metabolites	Up	Akr1d1	gene	Down	irreversible
Progesterone	Metabolites	Up	Cyp11b2	gene	Up	irreversible
Progesterone	Metabolites	Up	Cyp21a1	gene	Down	irreversible
Progesterone	Metabolites	Up	Srd5a1	gene	Down	irreversible
Progesterone	Metabolites	Up	Cyp17a1	gene	Down	irreversible
Progesterone	Metabolites	Up	Akr1c1	gene	Down	irreversible
Progesterone	Metabolites	Up	Steroid hormone biosynthesis	map	None	map
PA(0:0/18:0)	Metabolites	Down	Cds2	gene	Up	irreversible
PA(0:0/18:0)	Metabolites	Down	Plpp1	gene	Down	irreversible
PA(0:0/18:0)	Metabolites	Down	Glycerolipid metabolism	map	None	map
PA(0:0/18:0)	Metabolites	Down	Glycerophospholipid metabolism	map	None	map
PA(0:0/18:0)	Metabolites	Down	Phosphatidylinositol signaling system	map	None	map
PGH2	Metabolites	Up	Tbxas1	gene	Down	irreversible
PGH2	Metabolites	Up	Fam213b	gene	Down	irreversible
PGH2	Metabolites	Up	Hpgds	gene	Down	irreversible
PGH2	Metabolites	Up	Arachidonic acid metabolism	map	None	map
Cytidine	Metabolites	Up	Pyrimidine metabolism	map	None	map
Glutaric acid	Metabolites	Up	Fatty acid degradation	map	None	map
Glutaric acid	Metabolites	Up	Lysine degradation	map	None	map
Biliverdin	Metabolites	Up	Blvra	gene	Down	irreversible
Biliverdin	Metabolites	Up	Blvrb	gene	Down	irreversible
Biliverdin	Metabolites	Up	Porphyrin and chlorophyll metabolism	map	None	map
Deoxyuridine	Metabolites	Down	Tk1	gene	Down	irreversible
Deoxyuridine	Metabolites	Down	Pnp	gene	Down	irreversible
Deoxyuridine	Metabolites	Down	Upp2	gene	Down	reversible
Deoxyuridine	Metabolites	Down	Pyrimidine metabolism	map	None	map
SM(d18:0/16:0)	Metabolites	Down	Sphingolipid metabolism	map	None	map
Deoxyadenosine	Metabolites	Up	Purine metabolism	map	None	map
Phosphocholine	Metabolites	Up	Phospho1	gene	Down	irreversible
Phosphocholine	Metabolites	Up	Glycerophospholipid metabolism	map	None	map
5-Formiminotetrahydrofolic acid	Metabolites	Up	One carbon pool by folate	map	None	map
Cholic acid	Metabolites	Down	Slc27a5	gene	Down	irreversible
Cholic acid	Metabolites	Down	Primary bile acid biosynthesis	map	None	map
PGD2	Metabolites	Up	Arachidonic acid metabolism	map	None	map
dCDP	Metabolites	Up	Pyrimidine metabolism	map	None	map
Betaine	Metabolites	Down	Bhmt	gene	Down	irreversible
Betaine	Metabolites	Down	Glycine, serine and threonine metabolism	map	None	map
Pantetheine	Metabolites	Up	Vnn1	gene	Down	irreversible
Pantetheine	Metabolites	Up	Vnn3	gene	Down	irreversible
Pantetheine	Metabolites	Up	Pantothenate and CoA biosynthesis	map	None	map
Sphinganine	Metabolites	Down	Degs2	gene	Down	irreversible
Sphinganine	Metabolites	Down	Sphingolipid metabolism	map	None	map
Pantothenic Acid	Metabolites	Up	Pantothenate and CoA biosynthesis	map	None	map
Pantothenic Acid	Metabolites	Up	beta-Alanine metabolism	map	None	map
Leukotriene A4	Metabolites	Down	Ltc4s	gene	Down	irreversible
Leukotriene A4	Metabolites	Down	Arachidonic acid metabolism	map	None	map
Riboflavin reduced	Metabolites	Up	Riboflavin metabolism	map	None	map
Orotidine	Metabolites	Up	Pyrimidine metabolism	map	None	map
nicotinate beta-D-ribonucleotide	Metabolites	Down	Naprt	gene	Down	reversible
nicotinate beta-D-ribonucleotide	Metabolites	Down	Nicotinate and nicotinamide metabolism	map	None	map
1-Phosphatidyl-D-myo-inositol	Metabolites	Up	Plcd4	gene	Up	irreversible
1-Phosphatidyl-D-myo-inositol	Metabolites	Up	Plcg1	gene	Up	irreversible
1-Phosphatidyl-D-myo-inositol	Metabolites	Up	Pik3c2b	gene	Up	irreversible
1-Phosphatidyl-D-myo-inositol	Metabolites	Up	Piga	gene	Up	irreversible
1-Phosphatidyl-D-myo-inositol	Metabolites	Up	Glycerophospholipid metabolism	map	None	map
1-Phosphatidyl-D-myo-inositol	Metabolites	Up	Glycosylphosphatidylinositol(GPI)-anchor biosynthesis	map	None	map
1-Phosphatidyl-D-myo-inositol	Metabolites	Up	Inositol phosphate metabolism	map	None	map
1-Phosphatidyl-D-myo-inositol	Metabolites	Up	Phosphatidylinositol signaling system	map	None	map
1D-Myo-inositol 1,4-bisphosphate	Metabolites	Up	Inositol phosphate metabolism	map	None	map
1D-Myo-inositol 1,4-bisphosphate	Metabolites	Up	Phosphatidylinositol signaling system	map	None	map
L-threonic Acid	Metabolites	Up	Ascorbate and aldarate metabolism	map	None	map
Galactosylsphingosine	Metabolites	Up	Sphingolipid metabolism	map	None	map
Xanthosine	Metabolites	Up	Pnp	gene	Down	reversible
Xanthosine	Metabolites	Up	Caffeine metabolism	map	None	map
Xanthosine	Metabolites	Up	Purine metabolism	map	None	map
Glycocholic Acid	Metabolites	Down	Primary bile acid biosynthesis	map	None	map
Cholesteryl acetate	Metabolites	Down	Steroid biosynthesis	map	None	map
Phosphoribosyl-ATP	Metabolites	Up	Histidine metabolism	map	None	map
Imidazoleacetic acid	Metabolites	Up	Histidine metabolism	map	None	map
Fucose 1-phosphate	Metabolites	Up	Amino sugar and nucleotide sugar metabolism	map	None	map
Fucose 1-phosphate	Metabolites	Up	Fructose and mannose metabolism	map	None	map
L-Palmitoylcarnitine	Metabolites	Up	Fatty acid degradation	map	None	map
3-Methoxy-4-hydroxyphenylglycol glucuronide	Metabolites	Up	Pentose and glucuronate interconversions	map	None	map
Argininosuccinic acid	Metabolites	Up	Alanine, aspartate and glutamate metabolism	map	None	map
Argininosuccinic acid	Metabolites	Up	Arginine biosynthesis	map	None	map
N6,N6,N6-Trimethyl-L-lysine	Metabolites	Down	Lysine degradation	map	None	map
LysoPC(15:0)	Metabolites	Down	Pla2g15	gene	Down	irreversible
LysoPC(15:0)	Metabolites	Down	Glycerophospholipid metabolism	map	None	map
PC(18:1(9Z)e/2:0)	Metabolites	Down	Pla2g7	gene	Down	irreversible
PC(18:1(9Z)e/2:0)	Metabolites	Down	Ether lipid metabolism	map	None	map
12(S)-Leukotriene B4	Metabolites	Up	Arachidonic acid metabolism	map	None	map
5S-HpETE	Metabolites	Up	Gpx1	gene	Down	irreversible
5S-HpETE	Metabolites	Up	Arachidonic acid metabolism	map	None	map
Dehydroascorbic acid	Metabolites	Up	Ascorbate and aldarate metabolism	map	None	map
Dehydroascorbic acid	Metabolites	Up	Glutathione metabolism	map	None	map
Cortol	Metabolites	Up	Steroid hormone biosynthesis	map	None	map
Hydantoin-5-propionic acid	Metabolites	Up	Histidine metabolism	map	None	map
Ergothioneine	Metabolites	Down	Histidine metabolism	map	None	map
Poly-g-D-glutamate	Metabolites	Up	D-Glutamine and D-glutamate metabolism	map	None	map
Prostaglandin A2	Metabolites	Up	Arachidonic acid metabolism	map	None	map
PGB2	Metabolites	Up	Arachidonic acid metabolism	map	None	map
Prostaglandin J2	Metabolites	Up	Arachidonic acid metabolism	map	None	map
TXB2	Metabolites	Down	Arachidonic acid metabolism	map	None	map
Lipoxin A4	Metabolites	Down	Arachidonic acid metabolism	map	None	map
Lipoxin B4	Metabolites	Down	Arachidonic acid metabolism	map	None	map
Docosahexaenoic acid	Metabolites	Down	Biosynthesis of unsaturated fatty acids	map	None	map
8-Isoprostaglandin F2a	Metabolites	Down	Arachidonic acid metabolism	map	None	map
5-KETE	Metabolites	Down	Arachidonic acid metabolism	map	None	map
13S-hydroxyoctadecadienoic acid	Metabolites	Down	Linoleic acid metabolism	map	None	map
13-OxoODE	Metabolites	Down	Linoleic acid metabolism	map	None	map
9R-HODE	Metabolites	Down	Linoleic acid metabolism	map	None	map
16R-HETE	Metabolites	Down	Arachidonic acid metabolism	map	None	map
Troxilin B3	Metabolites	Down	Arachidonic acid metabolism	map	None	map
5,6-Ep-15S-HETE	Metabolites	Down	Arachidonic acid metabolism	map	None	map
9,10-DiHOME	Metabolites	Down	Linoleic acid metabolism	map	None	map
9,12,13-TriHOME	Metabolites	Up	Linoleic acid metabolism	map	None	map
9,10,13-TriHOME	Metabolites	Up	Linoleic acid metabolism	map	None	map
Trichloroethanol glucuronide	Metabolites	Up	Metabolism of xenobiotics by cytochrome P450	map	None	map
OPC6-CoA	Metabolites	Down	alpha-Linolenic acid metabolism	map	None	map
2-Propyl-2,4-pentadienoic acid	Metabolites	Down	Drug metabolism - cytochrome P450	map	None	map
4-Hydroxyretinoic acid	Metabolites	Up	Retinol metabolism	map	None	map
3beta,7alpha-Dihydroxy-5-cholestenoate	Metabolites	Up	Hsd3b7	gene	Down	irreversible
3beta,7alpha-Dihydroxy-5-cholestenoate	Metabolites	Up	Primary bile acid biosynthesis	map	None	map

## Sheet: S_T vs S_K
Supplementary file 23 (4). Alternative gene expression and metabolites in 2-DG-treaed healthy rat (NC+2-DG) and 2-DG-treated CIA rat (CIA+2-DG) spleens
node1	node1_type	node1_up_down	node2	node2_type	node2_up_down	relation
Ces1f	gene	Down	Drug metabolism - other enzymes	map	None	map
Mboat7l1	gene	Down	Glycerophospholipid metabolism	map	None	map
Nat8f3	gene	Down	Glutathione metabolism	map	None	map
Ces1d	gene	Down	Drug metabolism - other enzymes	map	None	map
Uox	gene	Down	Caffeine metabolism	map	None	map
Uox	gene	Down	Purine metabolism	map	None	map
Lct	gene	Up	Galactose metabolism	map	None	map
Acsl6	gene	Up	Fatty acid biosynthesis	map	None	map
Acsl6	gene	Up	Fatty acid degradation	map	None	map
Acot12	gene	Down	Pyruvate metabolism	map	None	map
Mgst1	gene	Down	Drug metabolism - cytochrome P450	map	None	map
Mgst1	gene	Down	Drug metabolism - other enzymes	map	None	map
Mgst1	gene	Down	Glutathione metabolism	map	None	map
Mgst1	gene	Down	Metabolism of xenobiotics by cytochrome P450	map	None	map
Cyp2c22	gene	Down	Arachidonic acid metabolism	map	None	map
Cyp2c22	gene	Down	16R-HETE	Metabolites	Up	irreversible
Cyp2c22	gene	Down	4-Hydroxyretinoic acid	Metabolites	Up	irreversible
Cyp2c22	gene	Down	Linoleic acid metabolism	map	None	map
Cyp2c22	gene	Down	Retinol metabolism	map	None	map
Cyp2c22	gene	Down	Steroid hormone biosynthesis	map	None	map
Cyp2c13	gene	Down	Arachidonic acid metabolism	map	None	map
Cyp2c13	gene	Down	16R-HETE	Metabolites	Up	irreversible
Cyp2c13	gene	Down	4-Hydroxyretinoic acid	Metabolites	Up	irreversible
Cyp2c13	gene	Down	Linoleic acid metabolism	map	None	map
Cyp2c13	gene	Down	Retinol metabolism	map	None	map
Cyp2c13	gene	Down	Steroid hormone biosynthesis	map	None	map
Akr1d1	gene	Down	Primary bile acid biosynthesis	map	None	map
Akr1d1	gene	Down	Steroid hormone biosynthesis	map	None	map
Adh1	gene	Down	Drug metabolism - cytochrome P450	map	None	map
Adh1	gene	Down	Fatty acid degradation	map	None	map
Adh1	gene	Down	Glycolysis / Gluconeogenesis	map	None	map
Adh1	gene	Down	Metabolism of xenobiotics by cytochrome P450	map	None	map
Adh1	gene	Down	Retinol metabolism	map	None	map
Adh1	gene	Down	Tyrosine metabolism	map	None	map
Aldh1a1	gene	Down	Retinol metabolism	map	None	map
Aldob	gene	Down	Fructose and mannose metabolism	map	None	map
Aldob	gene	Down	Glycolysis / Gluconeogenesis	map	None	map
Aldob	gene	Down	Pentose phosphate pathway	map	None	map
Amy1a	gene	Down	Starch and sucrose metabolism	map	None	map
Cyp1a2	gene	Down	4-Hydroxyretinoic acid	Metabolites	Up	irreversible
Cyp1a2	gene	Down	Caffeine metabolism	map	None	map
Cyp1a2	gene	Down	Drug metabolism - cytochrome P450	map	None	map
Cyp1a2	gene	Down	Linoleic acid metabolism	map	None	map
Cyp1a2	gene	Down	Metabolism of xenobiotics by cytochrome P450	map	None	map
Cyp1a2	gene	Down	Retinol metabolism	map	None	map
Cyp1a2	gene	Down	Steroid hormone biosynthesis	map	None	map
Cyp1a2	gene	Down	Tryptophan metabolism	map	None	map
Cyp2d3	gene	Down	Steroid hormone biosynthesis	map	None	map
Cyp4a2	gene	Down	Arachidonic acid metabolism	map	None	map
Cyp4a2	gene	Down	Fatty acid degradation	map	None	map
Cyp4a2	gene	Down	Retinol metabolism	map	None	map
Ces1c	gene	Down	Drug metabolism - other enzymes	map	None	map
Fbp1	gene	Down	Fructose and mannose metabolism	map	None	map
Fbp1	gene	Down	Glycolysis / Gluconeogenesis	map	None	map
Fbp1	gene	Down	Pentose phosphate pathway	map	None	map
Hdc	gene	Up	Histidine metabolism	map	None	map
Hmox1	gene	Down	Porphyrin and chlorophyll metabolism	map	None	map
Alg10	gene	Up	N-Glycan biosynthesis	map	None	map
Dmgdh	gene	Down	Glycine, serine and threonine metabolism	map	None	map
Scd	gene	Down	Biosynthesis of unsaturated fatty acids	map	None	map
Pah	gene	Down	L-Tyrosine	Metabolites	Down	irreversible
Pah	gene	Down	Folate biosynthesis	map	None	map
Pah	gene	Down	Phenylalanine metabolism	map	None	map
Pah	gene	Down	Phenylalanine, tyrosine and tryptophan biosynthesis	map	None	map
Pfkfb1	gene	Up	Fructose and mannose metabolism	map	None	map
Pklr	gene	Up	Glycolysis / Gluconeogenesis	map	None	map
Pklr	gene	Up	Purine metabolism	map	None	map
Pklr	gene	Up	Pyruvate metabolism	map	None	map
Tat	gene	Down	Cysteine and methionine metabolism	map	None	map
Tat	gene	Down	Phenylalanine metabolism	map	None	map
Tat	gene	Down	Phenylalanine, tyrosine and tryptophan biosynthesis	map	None	map
Tat	gene	Down	Tyrosine metabolism	map	None	map
Tat	gene	Down	Ubiquinone and other terpenoid-quinone biosynthesis	map	None	map
Cyp2a1	gene	Down	4-Hydroxyretinoic acid	Metabolites	Up	irreversible
Cyp2a1	gene	Down	Retinol metabolism	map	None	map
Cyp2a2	gene	Down	4-Hydroxyretinoic acid	Metabolites	Up	irreversible
Cyp2a2	gene	Down	Retinol metabolism	map	None	map
Sult2a1	gene	Down	Metabolism of xenobiotics by cytochrome P450	map	None	map
Pgam2	gene	Up	Glycine, serine and threonine metabolism	map	None	map
Pgam2	gene	Up	Glycolysis / Gluconeogenesis	map	None	map
Cyp2c12	gene	Down	Arachidonic acid metabolism	map	None	map
Cyp2c12	gene	Down	16R-HETE	Metabolites	Up	irreversible
Cyp2c12	gene	Down	4-Hydroxyretinoic acid	Metabolites	Up	irreversible
Cyp2c12	gene	Down	Linoleic acid metabolism	map	None	map
Cyp2c12	gene	Down	Retinol metabolism	map	None	map
Cyp2c12	gene	Down	Steroid hormone biosynthesis	map	None	map
Hk3	gene	Down	Amino sugar and nucleotide sugar metabolism	map	None	map
Hk3	gene	Down	Glucosamine 6-phosphate	Metabolites	Up	irreversible
Hk3	gene	Down	Fructose and mannose metabolism	map	None	map
Hk3	gene	Down	Galactose metabolism	map	None	map
Hk3	gene	Down	Glycolysis / Gluconeogenesis	map	None	map
Hk3	gene	Down	Neomycin, kanamycin and gentamicin biosynthesis	map	None	map
Hk3	gene	Down	Starch and sucrose metabolism	map	None	map
Cyp2e1	gene	Down	Arachidonic acid metabolism	map	None	map
Cyp2e1	gene	Down	Drug metabolism - cytochrome P450	map	None	map
Cyp2e1	gene	Down	Drug metabolism - other enzymes	map	None	map
Cyp2e1	gene	Down	Linoleic acid metabolism	map	None	map
Cyp2e1	gene	Down	Metabolism of xenobiotics by cytochrome P450	map	None	map
Cyp2e1	gene	Down	Steroid hormone biosynthesis	map	None	map
Rgn	gene	Down	Ascorbate and aldarate metabolism	map	None	map
Rgn	gene	Down	Pentose phosphate pathway	map	None	map
Acox2	gene	Down	Primary bile acid biosynthesis	map	None	map
Cyp3a18	gene	Down	4-Hydroxyretinoic acid	Metabolites	Up	irreversible
Cyp3a18	gene	Down	Linoleic acid metabolism	map	None	map
Cyp3a18	gene	Down	Retinol metabolism	map	None	map
Cyp3a18	gene	Down	Steroid hormone biosynthesis	map	None	map
Mat1a	gene	Down	Cysteine and methionine metabolism	map	None	map
Cyp7a1	gene	Down	Primary bile acid biosynthesis	map	None	map
Cyp7a1	gene	Down	Steroid hormone biosynthesis	map	None	map
Otc	gene	Down	Arginine biosynthesis	map	None	map
G6pc	gene	Down	Galactose metabolism	map	None	map
G6pc	gene	Down	Glycolysis / Gluconeogenesis	map	None	map
G6pc	gene	Down	Starch and sucrose metabolism	map	None	map
Alas2	gene	Up	Glycine, serine and threonine metabolism	map	None	map
Alas2	gene	Up	Porphyrin and chlorophyll metabolism	map	None	map
Maob	gene	Down	Arginine and proline metabolism	map	None	map
Maob	gene	Down	Indoleacetaldehyde	Metabolites	Down	irreversible
Maob	gene	Down	Drug metabolism - cytochrome P450	map	None	map
Maob	gene	Down	Glycine, serine and threonine metabolism	map	None	map
Maob	gene	Down	Histidine metabolism	map	None	map
Maob	gene	Down	Phenylalanine metabolism	map	None	map
Maob	gene	Down	Tryptophan metabolism	map	None	map
Maob	gene	Down	Tyrosine metabolism	map	None	map
Aldh1a3	gene	Up	Drug metabolism - cytochrome P450	map	None	map
Aldh1a3	gene	Up	Glycolysis / Gluconeogenesis	map	None	map
Aldh1a3	gene	Up	Histidine metabolism	map	None	map
Aldh1a3	gene	Up	Metabolism of xenobiotics by cytochrome P450	map	None	map
Aldh1a3	gene	Up	Phenylalanine metabolism	map	None	map
Aldh1a3	gene	Up	Tyrosine metabolism	map	None	map
Aldh1a3	gene	Up	beta-Alanine metabolism	map	None	map
Cyp3a2	gene	Down	4-Hydroxyretinoic acid	Metabolites	Up	irreversible
Cyp3a2	gene	Down	Linoleic acid metabolism	map	None	map
Cyp3a2	gene	Down	Retinol metabolism	map	None	map
Cyp3a2	gene	Down	Steroid hormone biosynthesis	map	None	map
Ugt2b17	gene	Down	Ascorbate and aldarate metabolism	map	None	map
Ugt2b17	gene	Down	3-Methoxy-4-hydroxyphenylglycol glucuronide	Metabolites	Down	reversible
Ugt2b17	gene	Down	2-Methoxy-estradiol-17beta 3-glucuronide	Metabolites	Down	irreversible
Ugt2b17	gene	Down	Trichloroethanol glucuronide	Metabolites	Up	reversible
Ugt2b17	gene	Down	Drug metabolism - cytochrome P450	map	None	map
Ugt2b17	gene	Down	Drug metabolism - other enzymes	map	None	map
Ugt2b17	gene	Down	Metabolism of xenobiotics by cytochrome P450	map	None	map
Ugt2b17	gene	Down	Pentose and glucuronate interconversions	map	None	map
Ugt2b17	gene	Down	Porphyrin and chlorophyll metabolism	map	None	map
Ugt2b17	gene	Down	Retinol metabolism	map	None	map
Ugt2b17	gene	Down	Steroid hormone biosynthesis	map	None	map
Akr1b8	gene	Up	Folate biosynthesis	map	None	map
Akr1b8	gene	Up	Fructose and mannose metabolism	map	None	map
Akr1b8	gene	Up	Galactose metabolism	map	None	map
Akr1b8	gene	Up	Glycerolipid metabolism	map	None	map
Akr1b8	gene	Up	Pentose and glucuronate interconversions	map	None	map
Cyp2b3	gene	Down	Arachidonic acid metabolism	map	None	map
Cyp2b3	gene	Down	4-Hydroxyretinoic acid	Metabolites	Up	irreversible
Cyp2b3	gene	Down	Retinol metabolism	map	None	map
Cyp2b3	gene	Down	Steroid hormone biosynthesis	map	None	map
Cyp2d5	gene	Down	Steroid hormone biosynthesis	map	None	map
Chdh	gene	Down	Glycine, serine and threonine metabolism	map	None	map
Ogdhl	gene	Up	Citrate cycle (TCA cycle)	map	None	map
Cyp2c11	gene	Down	Arachidonic acid metabolism	map	None	map
Cyp2c11	gene	Down	16R-HETE	Metabolites	Up	irreversible
Cyp2c11	gene	Down	4-Hydroxyretinoic acid	Metabolites	Up	irreversible
Cyp2c11	gene	Down	Linoleic acid metabolism	map	None	map
Cyp2c11	gene	Down	Retinol metabolism	map	None	map
Cyp2c11	gene	Down	Steroid hormone biosynthesis	map	None	map
Cyp2c7	gene	Down	Arachidonic acid metabolism	map	None	map
Cyp2c7	gene	Down	16R-HETE	Metabolites	Up	irreversible
Cyp2c7	gene	Down	4-Hydroxyretinoic acid	Metabolites	Up	irreversible
Cyp2c7	gene	Down	Linoleic acid metabolism	map	None	map
Cyp2c7	gene	Down	Retinol metabolism	map	None	map
Cyp2c7	gene	Down	Steroid hormone biosynthesis	map	None	map
Art2b	gene	Up	Nicotinate and nicotinamide metabolism	map	None	map
Glyat	gene	Down	Phenylalanine metabolism	map	None	map
Cyp2c6v1	gene	Down	Arachidonic acid metabolism	map	None	map
Cyp2c6v1	gene	Down	16R-HETE	Metabolites	Up	irreversible
Cyp2c6v1	gene	Down	4-Hydroxyretinoic acid	Metabolites	Up	irreversible
Cyp2c6v1	gene	Down	Linoleic acid metabolism	map	None	map
Cyp2c6v1	gene	Down	Retinol metabolism	map	None	map
Cyp2c6v1	gene	Down	Steroid hormone biosynthesis	map	None	map
Hpd	gene	Down	Phenylalanine metabolism	map	None	map
Hpd	gene	Down	Tyrosine metabolism	map	None	map
Hpd	gene	Down	Ubiquinone and other terpenoid-quinone biosynthesis	map	None	map
Ugt2b37	gene	Down	Ascorbate and aldarate metabolism	map	None	map
Ugt2b37	gene	Down	3-Methoxy-4-hydroxyphenylglycol glucuronide	Metabolites	Down	reversible
Ugt2b37	gene	Down	2-Methoxy-estradiol-17beta 3-glucuronide	Metabolites	Down	irreversible
Ugt2b37	gene	Down	Trichloroethanol glucuronide	Metabolites	Up	reversible
Ugt2b37	gene	Down	Drug metabolism - cytochrome P450	map	None	map
Ugt2b37	gene	Down	Drug metabolism - other enzymes	map	None	map
Ugt2b37	gene	Down	Metabolism of xenobiotics by cytochrome P450	map	None	map
Ugt2b37	gene	Down	Pentose and glucuronate interconversions	map	None	map
Ugt2b37	gene	Down	Porphyrin and chlorophyll metabolism	map	None	map
Ugt2b37	gene	Down	Retinol metabolism	map	None	map
Ugt2b37	gene	Down	Steroid hormone biosynthesis	map	None	map
Ldhc	gene	Up	Cysteine and methionine metabolism	map	None	map
Ldhc	gene	Up	Glycolysis / Gluconeogenesis	map	None	map
Ldhc	gene	Up	Propanoate metabolism	map	None	map
Ldhc	gene	Up	Pyruvate metabolism	map	None	map
Baat	gene	Down	Biosynthesis of unsaturated fatty acids	map	None	map
Baat	gene	Down	Glycocholic Acid	Metabolites	Down	irreversible
Baat	gene	Down	Primary bile acid biosynthesis	map	None	map
Baat	gene	Down	Taurine and hypotaurine metabolism	map	None	map
Aldh1b1	gene	Up	Arginine and proline metabolism	map	None	map
Aldh1b1	gene	Up	Ascorbate and aldarate metabolism	map	None	map
Aldh1b1	gene	Up	Fatty acid degradation	map	None	map
Aldh1b1	gene	Up	Glycerolipid metabolism	map	None	map
Aldh1b1	gene	Up	Glycolysis / Gluconeogenesis	map	None	map
Aldh1b1	gene	Up	Histidine metabolism	map	None	map
Aldh1b1	gene	Up	Lysine degradation	map	None	map
Aldh1b1	gene	Up	Pyruvate metabolism	map	None	map
Aldh1b1	gene	Up	Tryptophan metabolism	map	None	map
Aldh1b1	gene	Up	Valine, leucine and isoleucine degradation	map	None	map
Aldh1b1	gene	Up	beta-Alanine metabolism	map	None	map
Cyp4a3	gene	Down	Arachidonic acid metabolism	map	None	map
Cyp4a3	gene	Down	Fatty acid degradation	map	None	map
Cyp4a3	gene	Down	Retinol metabolism	map	None	map
Nnmt	gene	Down	Nicotinate and nicotinamide metabolism	map	None	map
Cyp39a1	gene	Down	Primary bile acid biosynthesis	map	None	map
Chst7	gene	Down	Glycosaminoglycan biosynthesis - chondroitin sulfate / dermatan sulfate	map	None	map
Ca5b	gene	Down	Nitrogen metabolism	map	None	map
Nags	gene	Up	Arginine biosynthesis	map	None	map
Adcy1	gene	Up	Purine metabolism	map	None	map
Cyp2s1	gene	Up	4-Hydroxyretinoic acid	Metabolites	Up	irreversible
Cyp2s1	gene	Up	Metabolism of xenobiotics by cytochrome P450	map	None	map
Cyp2s1	gene	Up	Retinol metabolism	map	None	map
Ch25h	gene	Up	Primary bile acid biosynthesis	map	None	map
Car1	gene	Up	Nitrogen metabolism	map	None	map
Plch1	gene	Up	Inositol phosphate metabolism	map	None	map
Hao1	gene	Down	Glyoxylate and dicarboxylate metabolism	map	None	map
Acer2	gene	Up	Sphingolipid metabolism	map	None	map
Nt5c1a	gene	Up	Adenosine	Metabolites	Up	irreversible
Nt5c1a	gene	Up	Thymidine	Metabolites	Down	irreversible
Nt5c1a	gene	Up	Uridine	Metabolites	Down	irreversible
Nt5c1a	gene	Up	Nicotinate and nicotinamide metabolism	map	None	map
Nt5c1a	gene	Up	Purine metabolism	map	None	map
Nt5c1a	gene	Up	Pyrimidine metabolism	map	None	map
Plch2	gene	Up	Inositol phosphate metabolism	map	None	map
Degs2	gene	Down	Sphingolipid metabolism	map	None	map
ste2	gene	Down	Steroid hormone biosynthesis	map	None	map
Rdh7	gene	Down	Retinol metabolism	map	None	map
Fech	gene	Up	Porphyrin and chlorophyll metabolism	map	None	map
P4ha3	gene	Up	Arginine and proline metabolism	map	None	map
Acsm1	gene	Down	Butanoate metabolism	map	None	map
Acsm1	gene	Down	Lipoic acid metabolism	map	None	map
Pde6c	gene	Up	Purine metabolism	map	None	map
Aldh18a1	gene	Up	Arginine and proline metabolism	map	None	map
Pck1	gene	Down	Citrate cycle (TCA cycle)	map	None	map
Pck1	gene	Down	Glycolysis / Gluconeogenesis	map	None	map
Pck1	gene	Down	Pyruvate metabolism	map	None	map
Calml5	gene	Down	Phosphatidylinositol signaling system	map	None	map
Bhmt2	gene	Down	Cysteine and methionine metabolism	map	None	map
Gsta5	gene	Down	Drug metabolism - cytochrome P450	map	None	map
Gsta5	gene	Down	Drug metabolism - other enzymes	map	None	map
Gsta5	gene	Down	Glutathione metabolism	map	None	map
Gsta5	gene	Down	Metabolism of xenobiotics by cytochrome P450	map	None	map
Cps1	gene	Down	Alanine, aspartate and glutamate metabolism	map	None	map
Cps1	gene	Down	Arginine biosynthesis	map	None	map
Cps1	gene	Down	Nitrogen metabolism	map	None	map
Elovl2	gene	Up	Biosynthesis of unsaturated fatty acids	map	None	map
Elovl2	gene	Up	Fatty acid elongation	map	None	map
Acer3	gene	Up	Sphingolipid metabolism	map	None	map
Car13	gene	Up	Nitrogen metabolism	map	None	map
Acot1	gene	Up	Biosynthesis of unsaturated fatty acids	map	None	map
Acot1	gene	Up	Arachidonic acid	Metabolites	Up	irreversible
Acot1	gene	Up	alpha-Linolenic acid	Metabolites	Up	irreversible
Acot1	gene	Up	Docosahexaenoic acid	Metabolites	Up	irreversible
Acot1	gene	Up	Fatty acid elongation	map	None	map
Car3	gene	Down	Nitrogen metabolism	map	None	map
Cyp4f1	gene	Down	Arachidonic acid metabolism	map	None	map
Cyp4f1	gene	Down	12(S)-Leukotriene B4	Metabolites	Up	irreversible
Hpgds	gene	Down	Arachidonic acid metabolism	map	None	map
Hpgds	gene	Down	PGD2	Metabolites	Up	irreversible
Hpgds	gene	Down	Drug metabolism - cytochrome P450	map	None	map
Hpgds	gene	Down	Glutathione metabolism	map	None	map
Hpgds	gene	Down	Metabolism of xenobiotics by cytochrome P450	map	None	map
Pde10a	gene	Up	Adenosine monophosphate	Metabolites	Down	irreversible
Pde10a	gene	Up	Purine metabolism	map	None	map
Tdo2	gene	Down	Tryptophan metabolism	map	None	map
Aldh1l1	gene	Down	One carbon pool by folate	map	None	map
Ephx2	gene	Up	Arachidonic acid metabolism	map	None	map
Dpys	gene	Down	Drug metabolism - other enzymes	map	None	map
Dpys	gene	Down	Pantothenate and CoA biosynthesis	map	None	map
Dpys	gene	Down	Pyrimidine metabolism	map	None	map
Dpys	gene	Down	beta-Alanine metabolism	map	None	map
Gucy1a2	gene	Up	Purine metabolism	map	None	map
Adssl1	gene	Down	Alanine, aspartate and glutamate metabolism	map	None	map
Adssl1	gene	Down	Purine metabolism	map	None	map
Uroc1	gene	Down	Histidine metabolism	map	None	map
Tmem86b	gene	Up	Ether lipid metabolism	map	None	map
Slc27a5	gene	Down	Primary bile acid biosynthesis	map	None	map
Hsd17b2	gene	Down	Steroid hormone biosynthesis	map	None	map
Bhmt	gene	Down	Cysteine and methionine metabolism	map	None	map
Bhmt	gene	Down	Glycine, serine and threonine metabolism	map	None	map
Adcy2	gene	Down	Purine metabolism	map	None	map
Alox15	gene	Up	Arachidonic acid metabolism	map	None	map
Alox15	gene	Up	Linoleic acid metabolism	map	None	map
Cdo1	gene	Down	Cysteine and methionine metabolism	map	None	map
Cdo1	gene	Down	Taurine and hypotaurine metabolism	map	None	map
Fut1	gene	Up	Glycosphingolipid biosynthesis - globo and isoglobo series	map	None	map
Fut1	gene	Up	Glycosphingolipid biosynthesis - lacto and neolacto series	map	None	map
Cyp8b1	gene	Down	Primary bile acid biosynthesis	map	None	map
Cyp2c23	gene	Down	Arachidonic acid metabolism	map	None	map
Cyp2c23	gene	Down	16R-HETE	Metabolites	Up	irreversible
Cyp2c23	gene	Down	4-Hydroxyretinoic acid	Metabolites	Up	irreversible
Cyp2c23	gene	Down	Linoleic acid metabolism	map	None	map
Cyp2c23	gene	Down	Retinol metabolism	map	None	map
Cyp2c23	gene	Down	Steroid hormone biosynthesis	map	None	map
Ugt2b35	gene	Down	Ascorbate and aldarate metabolism	map	None	map
Ugt2b35	gene	Down	3-Methoxy-4-hydroxyphenylglycol glucuronide	Metabolites	Down	reversible
Ugt2b35	gene	Down	2-Methoxy-estradiol-17beta 3-glucuronide	Metabolites	Down	irreversible
Ugt2b35	gene	Down	Trichloroethanol glucuronide	Metabolites	Up	reversible
Ugt2b35	gene	Down	Drug metabolism - cytochrome P450	map	None	map
Ugt2b35	gene	Down	Drug metabolism - other enzymes	map	None	map
Ugt2b35	gene	Down	Metabolism of xenobiotics by cytochrome P450	map	None	map
Ugt2b35	gene	Down	Pentose and glucuronate interconversions	map	None	map
Ugt2b35	gene	Down	Porphyrin and chlorophyll metabolism	map	None	map
Ugt2b35	gene	Down	Retinol metabolism	map	None	map
Ugt2b35	gene	Down	Steroid hormone biosynthesis	map	None	map
Synj2	gene	Up	Inositol phosphate metabolism	map	None	map
Synj2	gene	Up	Phosphatidylinositol signaling system	map	None	map
Hao2	gene	Down	Glyoxylate and dicarboxylate metabolism	map	None	map
Nfs1	gene	Down	Thiamine metabolism	map	None	map
FAD	Metabolites	Down	Riboflavin metabolism	map	None	map
Adenosine monophosphate	Metabolites	Down	Nt5c1a	gene	Up	irreversible
Adenosine monophosphate	Metabolites	Down	Purine metabolism	map	None	map
Uridine diphosphate-N-acetylglucosamine	Metabolites	Up	Amino sugar and nucleotide sugar metabolism	map	None	map
Uridine diphosphate-N-acetylglucosamine	Metabolites	Up	Neomycin, kanamycin and gentamicin biosynthesis	map	None	map
Cytidine monophosphate	Metabolites	Up	Nt5c1a	gene	Up	irreversible
Cytidine monophosphate	Metabolites	Up	Pyrimidine metabolism	map	None	map
L-Tryptophan	Metabolites	Down	Tdo2	gene	Down	irreversible
L-Tryptophan	Metabolites	Down	Aminoacyl-tRNA biosynthesis	map	None	map
L-Tryptophan	Metabolites	Down	Glycine, serine and threonine metabolism	map	None	map
L-Tryptophan	Metabolites	Down	Phenylalanine, tyrosine and tryptophan biosynthesis	map	None	map
L-Tryptophan	Metabolites	Down	Tryptophan metabolism	map	None	map
L-Tyrosine	Metabolites	Down	Tat	gene	Down	irreversible
L-Tyrosine	Metabolites	Down	Aminoacyl-tRNA biosynthesis	map	None	map
L-Tyrosine	Metabolites	Down	Phenylalanine metabolism	map	None	map
L-Tyrosine	Metabolites	Down	Phenylalanine, tyrosine and tryptophan biosynthesis	map	None	map
L-Tyrosine	Metabolites	Down	Thiamine metabolism	map	None	map
L-Tyrosine	Metabolites	Down	Tyrosine metabolism	map	None	map
L-Tyrosine	Metabolites	Down	Ubiquinone and other terpenoid-quinone biosynthesis	map	None	map
D-Ribose	Metabolites	Up	Pentose phosphate pathway	map	None	map
PC(24:0/20:5(5Z,8Z,11Z,14Z,17Z))	Metabolites	Up	Arachidonic acid metabolism	map	None	map
PC(24:0/20:5(5Z,8Z,11Z,14Z,17Z))	Metabolites	Up	Glycerophospholipid metabolism	map	None	map
PC(24:0/20:5(5Z,8Z,11Z,14Z,17Z))	Metabolites	Up	Linoleic acid metabolism	map	None	map
PC(24:0/20:5(5Z,8Z,11Z,14Z,17Z))	Metabolites	Up	alpha-Linolenic acid metabolism	map	None	map
Citric acid	Metabolites	Down	Alanine, aspartate and glutamate metabolism	map	None	map
Citric acid	Metabolites	Down	Citrate cycle (TCA cycle)	map	None	map
Citric acid	Metabolites	Down	Glyoxylate and dicarboxylate metabolism	map	None	map
Adenosine	Metabolites	Up	Purine metabolism	map	None	map
Thymidine	Metabolites	Down	Pyrimidine metabolism	map	None	map
Arachidonic acid	Metabolites	Up	Cyp2c22	gene	Down	irreversible
Arachidonic acid	Metabolites	Up	Cyp2c13	gene	Down	irreversible
Arachidonic acid	Metabolites	Up	Cyp4a2	gene	Down	irreversible
Arachidonic acid	Metabolites	Up	Cyp2c12	gene	Down	irreversible
Arachidonic acid	Metabolites	Up	Cyp2e1	gene	Down	irreversible
Arachidonic acid	Metabolites	Up	Cyp2b3	gene	Down	irreversible
Arachidonic acid	Metabolites	Up	Cyp2c11	gene	Down	irreversible
Arachidonic acid	Metabolites	Up	Cyp2c7	gene	Down	irreversible
Arachidonic acid	Metabolites	Up	Cyp2c6v1	gene	Down	irreversible
Arachidonic acid	Metabolites	Up	Cyp4a3	gene	Down	irreversible
Arachidonic acid	Metabolites	Up	Cyp4f1	gene	Down	irreversible
Arachidonic acid	Metabolites	Up	Alox15	gene	Up	irreversible
Arachidonic acid	Metabolites	Up	Cyp2c23	gene	Down	irreversible
Arachidonic acid	Metabolites	Up	Arachidonic acid metabolism	map	None	map
Arachidonic acid	Metabolites	Up	Biosynthesis of unsaturated fatty acids	map	None	map
Arachidonic acid	Metabolites	Up	Linoleic acid metabolism	map	None	map
Acetylphosphate	Metabolites	Up	Pyruvate metabolism	map	None	map
Acetylphosphate	Metabolites	Up	Taurine and hypotaurine metabolism	map	None	map
N-Acetylneuraminic acid	Metabolites	Down	Amino sugar and nucleotide sugar metabolism	map	None	map
Uridine	Metabolites	Down	Pyrimidine metabolism	map	None	map
Creatine	Metabolites	Down	Arginine and proline metabolism	map	None	map
Creatine	Metabolites	Down	Glycine, serine and threonine metabolism	map	None	map
O-Phosphoethanolamine	Metabolites	Down	Glycerophospholipid metabolism	map	None	map
O-Phosphoethanolamine	Metabolites	Down	Sphingolipid metabolism	map	None	map
PE(22:2(13Z,16Z)/16:1(9Z))	Metabolites	Up	Glycerophospholipid metabolism	map	None	map
PE(22:2(13Z,16Z)/16:1(9Z))	Metabolites	Up	Glycosylphosphatidylinositol(GPI)-anchor biosynthesis	map	None	map
Glucosamine 6-phosphate	Metabolites	Up	Alanine, aspartate and glutamate metabolism	map	None	map
Glucosamine 6-phosphate	Metabolites	Up	Amino sugar and nucleotide sugar metabolism	map	None	map
Uric acid	Metabolites	Down	Uox	gene	Down	irreversible
Uric acid	Metabolites	Down	Purine metabolism	map	None	map
Progesterone	Metabolites	Down	Akr1d1	gene	Down	irreversible
Progesterone	Metabolites	Down	Steroid hormone biosynthesis	map	None	map
TG(16:0/16:0/18:1(9Z))	Metabolites	Down	Glycerolipid metabolism	map	None	map
PGH2	Metabolites	Up	Hpgds	gene	Down	irreversible
PGH2	Metabolites	Up	Arachidonic acid metabolism	map	None	map
Tyramine	Metabolites	Down	Maob	gene	Down	irreversible
Tyramine	Metabolites	Down	Tyrosine metabolism	map	None	map
Phosphocholine	Metabolites	Down	Glycerophospholipid metabolism	map	None	map
Indoleacetaldehyde	Metabolites	Down	Aldh1b1	gene	Up	irreversible
Indoleacetaldehyde	Metabolites	Down	Tryptophan metabolism	map	None	map
5-trans-PGF2alpha	Metabolites	Up	Arachidonic acid metabolism	map	None	map
5-Formiminotetrahydrofolic acid	Metabolites	Down	One carbon pool by folate	map	None	map
Cholic acid	Metabolites	Down	Slc27a5	gene	Down	irreversible
Cholic acid	Metabolites	Down	Primary bile acid biosynthesis	map	None	map
PGD2	Metabolites	Up	Arachidonic acid metabolism	map	None	map
dCDP	Metabolites	Down	Pyrimidine metabolism	map	None	map
Betaine	Metabolites	Down	Bhmt	gene	Down	irreversible
Betaine	Metabolites	Down	Glycine, serine and threonine metabolism	map	None	map
Pantetheine	Metabolites	Up	Pantothenate and CoA biosynthesis	map	None	map
Pantothenic Acid	Metabolites	Down	Pantothenate and CoA biosynthesis	map	None	map
Pantothenic Acid	Metabolites	Down	beta-Alanine metabolism	map	None	map
Riboflavin reduced	Metabolites	Down	Riboflavin metabolism	map	None	map
nicotinate beta-D-ribonucleotide	Metabolites	Down	Nt5c1a	gene	Up	irreversible
nicotinate beta-D-ribonucleotide	Metabolites	Down	Nicotinate and nicotinamide metabolism	map	None	map
Glycerylphosphorylethanolamine	Metabolites	Up	Tmem86b	gene	Up	irreversible
Glycerylphosphorylethanolamine	Metabolites	Up	Ether lipid metabolism	map	None	map
Glycerylphosphorylethanolamine	Metabolites	Up	Glycerophospholipid metabolism	map	None	map
L-threonic Acid	Metabolites	Up	Ascorbate and aldarate metabolism	map	None	map
2-Hydroxycinnamic acid	Metabolites	Down	Phenylalanine metabolism	map	None	map
Glycocholic Acid	Metabolites	Down	Primary bile acid biosynthesis	map	None	map
Pregnenolone	Metabolites	Up	Steroid hormone biosynthesis	map	None	map
Corticosterone	Metabolites	Up	Steroid hormone biosynthesis	map	None	map
LTC4	Metabolites	Up	Arachidonic acid metabolism	map	None	map
2-Phenylacetamide	Metabolites	Down	Phenylalanine metabolism	map	None	map
Phosphatidylserine	Metabolites	Up	Glycerophospholipid metabolism	map	None	map
Phosphatidylserine	Metabolites	Up	Glycine, serine and threonine metabolism	map	None	map
Phosphoribosyl-ATP	Metabolites	Down	Histidine metabolism	map	None	map
Fucose 1-phosphate	Metabolites	Up	Amino sugar and nucleotide sugar metabolism	map	None	map
Fucose 1-phosphate	Metabolites	Up	Fructose and mannose metabolism	map	None	map
3-Methoxy-4-hydroxyphenylglycol glucuronide	Metabolites	Down	Pentose and glucuronate interconversions	map	None	map
N-Glycolylneuraminic acid	Metabolites	Down	Amino sugar and nucleotide sugar metabolism	map	None	map
N6,N6,N6-Trimethyl-L-lysine	Metabolites	Up	Lysine degradation	map	None	map
Androstan-3alpha,17beta-diol	Metabolites	Up	Steroid hormone biosynthesis	map	None	map
LysoPC(14:0/0:0)	Metabolites	Down	Glycerophospholipid metabolism	map	None	map
PC(O-18:0/0:0)	Metabolites	Up	Ether lipid metabolism	map	None	map
PC(18:1(9Z)e/2:0)	Metabolites	Up	Ether lipid metabolism	map	None	map
12(S)-Leukotriene B4	Metabolites	Up	Arachidonic acid metabolism	map	None	map
5S-HpETE	Metabolites	Up	Arachidonic acid metabolism	map	None	map
Cortol	Metabolites	Up	Steroid hormone biosynthesis	map	None	map
21-Deoxycortisol	Metabolites	Up	Steroid hormone biosynthesis	map	None	map
11b-Hydroxyprogesterone	Metabolites	Down	Steroid hormone biosynthesis	map	None	map
Ergothioneine	Metabolites	Up	Histidine metabolism	map	None	map
Poly-g-D-glutamate	Metabolites	Down	D-Glutamine and D-glutamate metabolism	map	None	map
5-L-Glutamyl-taurine	Metabolites	Up	Taurine and hypotaurine metabolism	map	None	map
LTE4	Metabolites	Up	Arachidonic acid metabolism	map	None	map
PGA2	Metabolites	Up	Arachidonic acid metabolism	map	None	map
PGB2	Metabolites	Up	Arachidonic acid metabolism	map	None	map
Prostaglandin J2	Metabolites	Up	Arachidonic acid metabolism	map	None	map
6-keto-PGF1alpha	Metabolites	Up	Arachidonic acid metabolism	map	None	map
3-O-Sulfogalactosylceramide (d18:1/18:0)	Metabolites	Down	Sphingolipid metabolism	map	None	map
alpha-Linolenic acid	Metabolites	Up	Biosynthesis of unsaturated fatty acids	map	None	map
alpha-Linolenic acid	Metabolites	Up	alpha-Linolenic acid metabolism	map	None	map
Docosahexaenoic acid	Metabolites	Up	Biosynthesis of unsaturated fatty acids	map	None	map
2-Methoxy-estradiol-17beta 3-glucuronide	Metabolites	Down	Steroid hormone biosynthesis	map	None	map
Phosphodimethylethanolamine	Metabolites	Up	Glycerophospholipid metabolism	map	None	map
15-F2t-IsoP	Metabolites	Up	Arachidonic acid metabolism	map	None	map
13R-HODE	Metabolites	Up	Linoleic acid metabolism	map	None	map
16R-HETE	Metabolites	Up	Arachidonic acid metabolism	map	None	map
Troxilin B3	Metabolites	Up	Arachidonic acid metabolism	map	None	map
9,10-DiHOME	Metabolites	Up	Linoleic acid metabolism	map	None	map
9,12,13-TriHOME	Metabolites	Up	Linoleic acid metabolism	map	None	map
9,10,13-TriHOME	Metabolites	Up	Linoleic acid metabolism	map	None	map
Trichloroethanol glucuronide	Metabolites	Up	Metabolism of xenobiotics by cytochrome P450	map	None	map
Docosapentaenoic acid (22n-3)	Metabolites	Up	Biosynthesis of unsaturated fatty acids	map	None	map
Tamoxifen N-oxide	Metabolites	Down	Drug metabolism - cytochrome P450	map	None	map
N-Desmethylcitalopram	Metabolites	Down	Maob	gene	Down	irreversible
N-Desmethylcitalopram	Metabolites	Down	Drug metabolism - cytochrome P450	map	None	map
2-Propyl-2,4-pentadienoic acid	Metabolites	Down	Drug metabolism - cytochrome P450	map	None	map
4-Hydroxyretinoic acid	Metabolites	Up	Retinol metabolism	map	None	map
3beta,7alpha-Dihydroxy-5-cholestenoate	Metabolites	Up	Primary bile acid biosynthesis	map	None	map
