# Supplementary material for: 2-Deoxy-D-glucose Alleviates Collagen-Induced Arthritis of Rats and Is Accompanied by Metabolic Regulation of the Spleen and Liver
Source: Front Immunol. 2021 Sep 1;12:713799. doi: 10.3389/fimmu.2021.713799 (PMC8440946; doi:10.3389/fimmu.2021.713799)
Supplement: Supplementary File 1 — Gating strategy for identifying immune cell types. (A) FSC/SSC gating was used to identify lymphocytes. (B) The CD3 and CD8/CD4/CD45RA/CD161 bivariate analysis identified the CD8+ T, CD4+ T, CD3- CD45RA+ B fractions, respectively. FSC means forward scatter, and SSC means side scatter. [file DataSheet_1.zip › supplementary files/Supplementary file 4 DEMs in plasma V8.xlsx]

## Sheet: P-C vs P-H
Supplementary file 4 (1). Differentially expressed metabolites (DEMs) between CIA rats (P-C) and healthy rats (P-H) in plasma
ID	m/z	Retention time (min)	Ion mode	Metabolites	Compound ID	Super Class	Class	Sub Class	Adducts	Formula	Score	Fragmentation Score	Mass Error (ppm)	VIP	P-value	adj.P-value	log2(FC)	FC	average(P-C)	average(P-H)	P_C1	P_C2	P_C3	P_C4	P_C5	P_H1	P_H2	P_H3	P_H4	P_H5
0.79_292.0905n	293.098	0.7874	pos	Edetic Acid	HMDB0015109	Organic acids and derivatives	Carboxylic acids and derivatives	Tetracarboxylic acids and derivatives	M+H, 2M+H	C10H16N2O8	53.6	70	-0.532316	31.2963	0.00650573	0.0232686	-0.329445	0.795843	9.6861e+07	1.21709e+08	1.00053e+08	9.29519e+07	9.76705e+07	9.36561e+07	9.99736e+07	1.42477e+08	1.32027e+08	1.14969e+08	1.08593e+08	1.10478e+08
10.05_523.3654n	524.371	10.0479	pos	PAF C-16	34488	Unclassified	Unclassified	Unclassified	M+H-H2O, M+Na, M+H	C26H54NO7P	50.7	58.6	3.09549	27.0861	0.00156763	0.00768482	0.490583	1.40501	5.85388e+07	4.16642e+07	5.89867e+07	5.96636e+07	5.6855e+07	5.72868e+07	5.99019e+07	3.46284e+07	3.19729e+07	4.44905e+07	4.72945e+07	4.99349e+07
9.26_495.3325n	496.34	9.2649	pos	PC(16:0/0:0)[U] / PC(16:0/0:0)[rac]	182	Unclassified	Unclassified	Unclassified	M+H, M+K, M+Na, 2M+H, M+H-H2O	C24H50NO7P	54.6	75.9	-0.067701	23.2831	0.0188231	0.0538822	0.340075	1.26582	7.05112e+07	5.57039e+07	6.83954e+07	6.99132e+07	6.94356e+07	7.09995e+07	7.38124e+07	4.55007e+07	4.24727e+07	5.94098e+07	6.41431e+07	6.69931e+07
8.98_543.3344n	544.34	8.98487	pos	LysoPC(20:4(8Z,11Z,14Z,17Z))	HMDB0010396	Unclassified	Unclassified	Unclassified	M+H-H2O, M+H	C28H50NO7P	54	75.5	3.43127	18.2026	0.00484927	0.0185502	-0.388215	0.764074	2.63375e+07	3.44698e+07	2.71876e+07	2.57239e+07	2.50403e+07	2.72593e+07	2.64762e+07	2.88569e+07	3.02875e+07	3.60513e+07	3.82872e+07	3.88659e+07
5.80_514.2844m/z	514.284	5.79543	neg	Tauroursocholic acid	LMST05040014	Lipids and lipid-like molecules	Sterol Lipids	Steroid conjugates	M-H	C26H45NO7S	38.8	0	-0.0601335	16.8628	1.89417e-05	0.000300751	-4.94519	0.0324601	196770	6.0619e+06	260290	287841	129881	157303	148535	7.29676e+06	7.58417e+06	6.33696e+06	4.47889e+06	4.61272e+06
9.01_588.3308m/z	588.331	9.00668	neg	LysoPC(20:4(5Z,8Z,11Z,14Z))	HMDB0010395	Unclassified	Unclassified	Unclassified	M+FA-H	C28H50NO7P	58.2	91.8	0.257457	13.9289	0.000435513	0.00291555	-0.449339	0.732378	1.16318e+07	1.58823e+07	1.24692e+07	1.18648e+07	9.75192e+06	1.23922e+07	1.16812e+07	1.44006e+07	1.46804e+07	1.67962e+07	1.69509e+07	1.65834e+07
9.83_830.5919m/z	830.592	9.83112	neg	PC(18:0/18:2(9Z,12Z))	HMDB0008039	Lipids and lipid-like molecules	Glycerophospholipids	Glycerophosphocholines	M+FA-H	C44H84NO8P	56.8	91	0.340209	13.117	0.0147062	0.0444792	-0.629889	0.646226	8.34568e+06	1.29145e+07	1.03156e+07	8.41607e+06	3.23779e+06	8.70554e+06	1.10533e+07	1.33623e+07	1.34826e+07	1.30344e+07	1.39076e+07	1.07856e+07
5.20_512.2687m/z	512.269	5.20445	neg	Sulfoglycolithocholate(2-)	HMDB0062801	Lipids and lipid-like molecules	Steroids and steroid derivatives	Bile acids, alcohols and derivatives	M-H	C26H43NO7S	38.4	0.0476	-0.10053	13.0846	0.00070849	0.0042038	-4.36691	0.048465	193122	3.98477e+06	178789	194099	159000	194019	239703	5.27557e+06	5.81328e+06	4.06768e+06	2.36385e+06	2.40348e+06
4.17_322.9497m/z	322.95	4.16602	neg	Trichloroethanol glucuronide	HMDB0042049	Organic oxygen compounds	Organooxygen compounds	Carbohydrates and carbohydrate conjugates	M-H	C8H11Cl3O7	43.4	74.7	-0.0981133	12.9766	3.71119e-05	0.000488317	-0.572079	0.672647	7.26272e+06	1.07972e+07	7.95233e+06	7.78514e+06	6.18602e+06	7.55566e+06	6.83444e+06	1.14416e+07	1.14238e+07	1.07385e+07	1.02574e+07	1.01248e+07
7.44_408.2876n	453.286	7.44355	neg	Cholic acid	206	Lipids and lipid-like molecules	Steroids and steroid derivatives	Bile acids, alcohols and derivatives	M+FA-H, 2M-H, M-H	C24H40O5	51.6	61.8	0.0717839	11.6881	0.000231587	0.00181843	-1.0928	0.46885	2.58396e+06	5.51128e+06	2.35033e+06	2.38661e+06	2.07438e+06	2.60509e+06	3.50342e+06	6.05234e+06	6.55885e+06	5.74277e+06	4.52292e+06	4.67951e+06
10.06_568.3621m/z	568.362	10.0606	neg	PC(18:0/0:0)	LMGP01050026	Lipids and lipid-like molecules	Glycerophospholipids	Glycerophosphocholines	M+FA-H	C26H54NO7P	58.6	94	0.199529	11.4438	0.00204346	0.00947594	0.354693	1.27871	1.42707e+07	1.11602e+07	1.41154e+07	1.41452e+07	1.31618e+07	1.5107e+07	1.48239e+07	1.01668e+07	9.26949e+06	1.21769e+07	1.20306e+07	1.21571e+07
5.79_515.2918n	533.326	5.78943	pos	Taurocholic acid	34542	Lipids and lipid-like molecules	Steroids and steroid derivatives	Bile acids, alcohols and derivatives	M+H-H2O, M+H, M+NH4, M+Na	C26H45NO7S	57.6	94.8	0.27774	9.9119	2.58938e-05	0.000376553	-4.54913	0.0427144	91102.9	2.13284e+06	115666	116735	75455.2	73876.6	73781.2	2.61123e+06	2.72588e+06	2.10442e+06	1.62487e+06	1.5978e+06
9.27_540.3308m/z	540.331	9.2674	neg	LysoPC(0:0/16:0)	HMDB0240262	Lipids and lipid-like molecules	Glycerophospholipids	Glycerophosphocholines	M+FA-H	C24H50NO7P	58.1	91.8	0.256639	9.32698	0.0531278	0.122067	0.19906	1.14795	2.17013e+07	1.89044e+07	2.1185e+07	2.25074e+07	1.95842e+07	2.29514e+07	2.22784e+07	1.63465e+07	1.61947e+07	2.05828e+07	2.06753e+07	2.07226e+07
9.47_521.3484n	522.356	9.4725	pos	LysoPC(18:1(11Z))	HMDB0010385	Lipids and lipid-like molecules	Glycerophospholipids	Glycerophosphocholines	M+H, M+K, M+H-H2O	C26H52NO7P	52.2	66.8	0.532754	8.51347	0.0874595	0.180205	0.254086	1.19258	1.57306e+07	1.31904e+07	1.54847e+07	1.57882e+07	1.5409e+07	1.56817e+07	1.62893e+07	1.00732e+07	1.00585e+07	1.45295e+07	1.5324e+07	1.59666e+07
7.43_372.2664n	373.274	7.42783	pos	3alpha-Hydroxy-5beta-chola-7,9(11)-dien-24-oic Acid	LMST04010330	Lipids and lipid-like molecules	Sterol Lipids	Bile acids and derivatives	M+H-H2O, M+H	C24H36O3	54.8	77.9	-0.213432	8.1267	0.000179108	0.00151717	-0.907955	0.53294	1.61355e+06	3.02764e+06	1.40081e+06	1.51832e+06	1.57922e+06	1.5496e+06	2.0198e+06	3.30151e+06	3.54886e+06	3.07106e+06	2.5436e+06	2.67316e+06
0.82_204.1230m/z	204.123	0.816417	pos	L-Acetylcarnitine	HMDB0000201	Lipids and lipid-like molecules	Fatty Acyls	Fatty acid esters	M+H	C9H17NO4	50.9	56.2	-0.139699	7.95095	1.67697e-06	5.22641e-05	-1.5954	0.330931	635128	1.91922e+06	1.03004e+06	649482	486761	512449	496910	1.88956e+06	1.93865e+06	1.94219e+06	1.92931e+06	1.89637e+06
5.19_513.2765n	514.284	5.18913	pos	Sulfolithocholylglycine	HMDB0002639	Lipids and lipid-like molecules	Steroids and steroid derivatives	Bile acids, alcohols and derivatives	M+H, M+Na, M+K, M+NH4, M+H-H2O	C26H43NO7S	51.4	66.4	0.883536	7.83019	0.000803646	0.00463931	-4.1004	0.0582982	85244.3	1.46221e+06	80228.5	80618.4	80724.3	79935	104715	2.05271e+06	2.09995e+06	1.35085e+06	892281	915262
0.74_315.0797m/z	315.08	0.7438	pos	L-Cysteinylglycine disulfide	HMDB0000709	Organic acids and derivatives	Carboxylic acids and derivatives	Amino acids, peptides, and analogues	M+NH4	C8H15N3O5S2	43.5	28.9	1.75266	7.80916	0.00544759	0.0202678	-0.119746	0.92035	1.80649e+07	1.96283e+07	1.8134e+07	1.75114e+07	1.82507e+07	1.764e+07	1.87886e+07	2.07054e+07	2.0021e+07	1.89112e+07	1.88823e+07	1.96217e+07
7.79_616.1768m/z	616.177	7.79042	pos	Pelargonidin 3-sophoroside	HMDB0033679	Phenylpropanoids and polyketides	Flavonoids	Flavonoid glycosides	M+Na	C28H33O14+	55.2	83.2	0.973885	7.55093	0.00915027	0.0305013	1.10094	2.14494	2.84792e+06	1.32774e+06	2.07858e+06	2.85524e+06	2.15853e+06	4.30614e+06	2.84112e+06	814783	1.17246e+06	1.87491e+06	1.09275e+06	1.6838e+06
9.85_854.5916m/z	854.592	9.84913	neg	PC(20:4(5Z,8Z,11Z,14Z)/18:0)	HMDB0008431	Lipids and lipid-like molecules	Glycerophospholipids	Glycerophosphocholines	M+FA-H	C46H84NO8P	56.5	88.8	-0.11389	7.51288	0.368251	0.514752	-0.466291	0.723823	7.67309e+06	1.06008e+07	5.08322e+06	1.65958e+06	1.16692e+07	1.56509e+07	4.30256e+06	1.22715e+07	1.19792e+07	1.17198e+07	1.29932e+07	4.04024e+06

## Sheet: P-K vs P-H
Supplementary file 4 (2). Differentially expressed metabolites (DEMs) between 2-DG treated healthy rats (P-K) and healthy rats (P-H) in plasma
ID	m/z	Retention time (min)	Ion mode	Metabolites	Compound ID	Super Class	Class	Sub Class	Adducts	Formula	Score	Fragmentation Score	Mass Error (ppm)	VIP	P-value	adj.P-value	log2(FC)	FC	average(P-K)	average(P-H)	P_K1	P_K2	P_K3	P_K4	P_K5	P_H1	P_H2	P_H3	P_H4	P_H5
7.44_408.2876n	453.286	7.44355	neg	Cholic acid	206	Lipids and lipid-like molecules	Steroids and steroid derivatives	Bile acids, alcohols and derivatives	M+FA-H, 2M-H, M-H	C24H40O5	51.6	61.8	0.0717839	22.0609	0.000504468	0.0219362	1.00147	2.00203	1.10338e+07	5.51128e+06	1.02082e+07	7.88087e+06	1.18729e+07	1.25135e+07	1.26933e+07	6.05234e+06	6.55885e+06	5.74277e+06	4.52292e+06	4.67951e+06
8.98_543.3344n	544.34	8.98487	pos	LysoPC(20:4(8Z,11Z,14Z,17Z))	HMDB0010396	Unclassified	Unclassified	Unclassified	M+H-H2O, M+H	C28H50NO7P	54	75.5	3.43127	18.5588	0.0463104	0.166344	-0.247806	0.842176	2.90296e+07	3.44698e+07	2.87821e+07	2.62975e+07	2.75954e+07	3.22359e+07	3.02372e+07	2.88569e+07	3.02875e+07	3.60513e+07	3.82872e+07	3.88659e+07
4.17_322.9497m/z	322.95	4.16602	neg	Trichloroethanol glucuronide	HMDB0042049	Organic oxygen compounds	Organooxygen compounds	Carbohydrates and carbohydrate conjugates	M-H	C8H11Cl3O7	43.4	74.7	-0.0981133	16.7943	0.00707591	0.0516181	-0.609935	0.655226	7.07463e+06	1.07972e+07	7.32157e+06	1.02382e+07	7.93679e+06	4.93552e+06	4.9411e+06	1.14416e+07	1.14238e+07	1.07385e+07	1.02574e+07	1.01248e+07
9.83_830.5919m/z	830.592	9.83112	neg	PC(18:0/18:2(9Z,12Z))	HMDB0008039	Lipids and lipid-like molecules	Glycerophospholipids	Glycerophosphocholines	M+FA-H	C44H84NO8P	56.8	91	0.340209	15.9244	0.0161661	0.0868449	-0.448673	0.732717	9.46266e+06	1.29145e+07	6.28296e+06	8.38853e+06	1.08508e+07	1.20144e+07	9.77667e+06	1.33623e+07	1.34826e+07	1.30344e+07	1.39076e+07	1.07856e+07
5.80_514.2844m/z	514.284	5.79543	neg	Tauroursocholic acid	LMST05040014	Lipids and lipid-like molecules	Sterol Lipids	Steroid conjugates	M-H	C26H45NO7S	38.8	0	-0.0601335	15.9219	0.0197432	0.0978675	-1.35903	0.389845	2.3632e+06	6.0619e+06	1.83142e+06	6.18984e+06	3.15395e+06	358717	282077	7.29676e+06	7.58417e+06	6.33696e+06	4.47889e+06	4.61272e+06
7.43_372.2664n	373.274	7.42783	pos	3alpha-Hydroxy-5beta-chola-7,9(11)-dien-24-oic Acid	LMST04010330	Lipids and lipid-like molecules	Sterol Lipids	Bile acids and derivatives	M+H-H2O, M+H	C24H36O3	54.8	77.9	-0.213432	15.4243	0.00055497	0.0219362	0.9185	1.89015	5.72268e+06	3.02764e+06	5.4525e+06	4.18216e+06	5.78442e+06	6.41661e+06	6.77774e+06	3.30151e+06	3.54886e+06	3.07106e+06	2.5436e+06	2.67316e+06
9.01_588.3308m/z	588.331	9.00668	neg	LysoPC(20:4(5Z,8Z,11Z,14Z))	HMDB0010395	Unclassified	Unclassified	Unclassified	M+FA-H	C28H50NO7P	58.2	91.8	0.257457	13.6353	0.00432132	0.0387164	-0.228444	0.853555	1.35564e+07	1.58823e+07	1.29112e+07	1.32908e+07	1.36024e+07	1.40694e+07	1.39083e+07	1.44006e+07	1.46804e+07	1.67962e+07	1.69509e+07	1.65834e+07
5.79_515.2918n	533.326	5.78943	pos	Taurocholic acid	34542	Lipids and lipid-like molecules	Steroids and steroid derivatives	Bile acids, alcohols and derivatives	M+H-H2O, M+H, M+NH4, M+Na	C26H45NO7S	57.6	94.8	0.27774	9.51474	0.0183604	0.0938763	-1.36964	0.386988	825384	2.13284e+06	669544	2.14929e+06	1.04932e+06	148999	109765	2.61123e+06	2.72588e+06	2.10442e+06	1.62487e+06	1.5978e+06
3.48_200.0473m/z	200.047	3.48113	pos	p-CHLOROPHENYLALANINE	44308	Unclassified	Unclassified	Unclassified	M+H	C9H10ClNO2	52.5	88	0.033105	8.52304	0.0152473	0.0836804	0.126396	1.09156	1.2044e+07	1.10337e+07	1.27396e+07	1.15559e+07	1.15972e+07	1.20428e+07	1.22845e+07	1.09685e+07	1.17152e+07	1.05053e+07	1.14527e+07	1.05269e+07
8.97_612.3308m/z	612.331	8.9742	neg	LysoPC(22:6(4Z,7Z,10Z,13Z,16Z,19Z))	HMDB0010404	Lipids and lipid-like molecules	Glycerophospholipids	Glycerophosphocholines	M+FA-H	C30H50NO7P	58.5	94.2	0.193799	6.15017	0.000270434	0.0219362	-0.45703	0.728484	1.14458e+06	1.57118e+06	1.05826e+06	1.2564e+06	1.18631e+06	1.13965e+06	1.08227e+06	1.39352e+06	1.46903e+06	1.70228e+06	1.6429e+06	1.64816e+06
10.08_634.4525m/z	634.453	10.0814	pos	Nonoxynol-9	HMDB0015680	Organic oxygen compounds	Organooxygen compounds	Ethers	M+NH4	C33H60O10	52.2	70.3	0.0596519	5.80738	0.00297232	0.0321639	0.206214	1.15366	3.07031e+06	2.66137e+06	3.3076e+06	2.80244e+06	2.95209e+06	3.17372e+06	3.11567e+06	2.80172e+06	2.70798e+06	2.5859e+06	2.62139e+06	2.58984e+06
7.44_443.2570m/z	443.257	7.44355	neg	PA(20:2(11Z,14Z)/0:0)	LMGP10050027	Lipids and lipid-like molecules	Glycerophospholipids	Glycerophosphates	M-H2O-H	C23H43O7P	35.9	0	0.50374	5.5213	0.000934723	0.0219362	0.85083	1.80354	785715	435652	742699	569223	827288	885901	903462	485330	522586	439854	358979	371509
3.81_213.0091n	212.002	3.80783	neg	Indoxyl sulfate	HMDB0000682	Organic acids and derivatives	Organic sulfuric acids and derivatives	Arylsulfates	M-H, 2M-H	C8H7NO4S	53.1	74.1	-2.15133	5.4306	0.000674307	0.0219362	-0.523765	0.695554	773776	1.11246e+06	694288	968418	832067	703338	670769	1.03324e+06	1.0614e+06	1.19099e+06	1.12921e+06	1.14746e+06
0.74_162.1124m/z	162.112	0.7438	pos	L-Carnitine	34532	Organic nitrogen compounds	Organonitrogen compounds	Quaternary ammonium salts	M+H	C7H15NO3	57.3	95	-0.270026	5.37821	0.00247433	0.0296142	-0.426639	0.743993	1.04899e+06	1.40995e+06	1.1382e+06	1.20742e+06	935109	843247	1.12099e+06	1.33061e+06	1.29646e+06	1.38147e+06	1.53175e+06	1.50947e+06
0.82_204.1230m/z	204.123	0.816417	pos	L-Acetylcarnitine	HMDB0000201	Lipids and lipid-like molecules	Fatty Acyls	Fatty acid esters	M+H	C9H17NO4	50.9	56.2	-0.139699	5.35116	0.0154047	0.0842505	-0.321932	0.799998	1.53537e+06	1.91922e+06	1.68966e+06	1.83069e+06	1.54075e+06	1.52719e+06	1.08857e+06	1.88956e+06	1.93865e+06	1.94219e+06	1.92931e+06	1.89637e+06
10.08_572.3923n	590.426	10.0814	pos	IC202A	LMFA08020182	Lipids and lipid-like molecules	Fatty Acyls	Fatty amides	M+Na, M+K, M+NH4, M+H	C27H52N6O7	39.7	9.69	4.54277	5.22231	0.0108102	0.0673512	0.135178	1.09823	4.01252e+06	3.65363e+06	4.30731e+06	3.7091e+06	3.85768e+06	4.13402e+06	4.05451e+06	3.76197e+06	3.63403e+06	3.58847e+06	3.64365e+06	3.64005e+06
0.84_191.0191m/z	191.019	0.844233	neg	Oxoglutaric acid	HMDB0000208	Organic acids and derivatives	Keto acids and derivatives	Gamma-keto acids and derivatives	M+FA-H	C5H6O5	54.5	78.2	-4.24294	5.09726	0.0397132	0.151708	-0.265603	0.831851	1.9909e+06	2.39334e+06	1.84073e+06	2.45388e+06	2.20121e+06	1.74061e+06	1.7181e+06	2.53016e+06	2.56522e+06	2.43497e+06	2.28331e+06	2.15304e+06
14.30_885.5499m/z	885.55	14.3013	neg	PI(18:0/20:4(5Z,8Z,11Z,14Z))	HMDB0009815	Lipids and lipid-like molecules	Glycerophospholipids	Glycerophosphoinositols	M-H	C47H83O13P	55.1	81.5	0.0087707	4.94684	0.00466597	0.0405975	0.199739	1.14849	2.54987e+06	2.22019e+06	2.33706e+06	2.41604e+06	2.66293e+06	2.65938e+06	2.67392e+06	2.06258e+06	2.22609e+06	2.19845e+06	2.32339e+06	2.29042e+06
4.87_187.1442m/z	187.144	4.87143	pos	3-[(3-Methylbutyl)nitrosoamino]-2-butanone	HMDB0033553	Organooxygen compounds	Carbonyl compounds	Ketones	M+H	C9H18N2O2	38	0.846	0.500318	4.90459	0.0141256	0.0797513	-0.394515	0.760745	1.07405e+06	1.41183e+06	979133	1.38758e+06	1.16455e+06	913857	925102	1.53396e+06	1.51615e+06	1.47073e+06	1.28298e+06	1.25535e+06
7.32_451.2703m/z	451.27	7.32273	neg	3-Oxocholic acid	LMST04010443	Lipids and lipid-like molecules	Sterol Lipids	Bile acids and derivatives	M+FA-H	C24H38O5	57.6	90.5	0.325934	4.76817	0.000470914	0.0219362	1.87965	3.67985	357877	97253.2	342314	195077	364086	441062	446846	110816	106478	101091	86443.5	81437.6

## Sheet: P-T vs P-C
Supplementary file 4 (3). Differentially expressed metabolites (DEMs) between2-DG treated CIA rats (P-T) and CIA rats (P-C) in plasma
ID	m/z	Retention time (min)	Ion mode	Metabolites	Compound ID	Super Class	Class	Sub Class	Adducts	Formula	Score	Fragmentation Score	Mass Error (ppm)	VIP	P-value	adj.P-value	log2(FC)	FC	average(P-T)	average(P-C)	P_T1	P_T2	P_T3	P_T4	P_T5	P_C1	P_C2	P_C3	P_C4	P_C5
8.98_543.3344n	544.34	8.98487	pos	LysoPC(20:4(8Z,11Z,14Z,17Z))	HMDB0010396	Unclassified	Unclassified	Unclassified	M+H-H2O, M+H	C28H50NO7P	54	75.5	3.43127	26.391	8.4289e-06	0.000367952	0.356362	1.28019	3.37171e+07	2.63375e+07	3.2699e+07	3.30265e+07	3.35389e+07	3.32648e+07	3.60561e+07	2.71876e+07	2.57239e+07	2.50403e+07	2.72593e+07	2.64762e+07
0.79_292.0905n	293.098	0.7874	pos	Edetic Acid	HMDB0015109	Organic acids and derivatives	Carboxylic acids and derivatives	Tetracarboxylic acids and derivatives	M+H, 2M+H	C10H16N2O8	53.6	70	-0.532316	25.0106	0.00401801	0.029334	0.109283	1.07869	1.04483e+08	9.6861e+07	1.06108e+08	1.03395e+08	1.0509e+08	1.07238e+08	1.00584e+08	1.00053e+08	9.29519e+07	9.76705e+07	9.36561e+07	9.99736e+07
9.83_830.5919m/z	830.592	9.83112	neg	PC(18:0/18:2(9Z,12Z))	HMDB0008039	Lipids and lipid-like molecules	Glycerophospholipids	Glycerophosphocholines	M+FA-H	C44H84NO8P	56.8	91	0.340209	21.1729	0.0061593	0.0394164	0.753035	1.68533	1.40653e+07	8.34568e+06	1.13024e+07	1.42995e+07	1.48602e+07	1.55943e+07	1.42699e+07	1.03156e+07	8.41607e+06	3.23779e+06	8.70554e+06	1.10533e+07
8.97_564.3307m/z	564.331	8.9742	neg	LysoPC(18:2(9Z,12Z))	HMDB0010386	Lipids and lipid-like molecules	Glycerophospholipids	Glycerophosphocholines	M+FA-H	C26H50NO7P	58.7	94.6	0.0475768	14.788	0.00106189	0.0116761	0.251867	1.19075	1.61181e+07	1.35361e+07	1.57795e+07	1.59898e+07	1.58911e+07	1.6441e+07	1.6489e+07	1.42359e+07	1.34407e+07	1.16431e+07	1.42547e+07	1.41061e+07
9.01_588.3308m/z	588.331	9.00668	neg	LysoPC(20:4(5Z,8Z,11Z,14Z))	HMDB0010395	Unclassified	Unclassified	Unclassified	M+FA-H	C28H50NO7P	58.2	91.8	0.257457	14.4528	0.00163399	0.0157502	0.285253	1.21862	1.41748e+07	1.16318e+07	1.37119e+07	1.36397e+07	1.40865e+07	1.4726e+07	1.47101e+07	1.24692e+07	1.18648e+07	9.75192e+06	1.23922e+07	1.16812e+07
9.47_521.3484n	522.356	9.4725	pos	LysoPC(18:1(11Z))	HMDB0010385	Lipids and lipid-like molecules	Glycerophospholipids	Glycerophosphocholines	M+H, M+K, M+H-H2O	C26H52NO7P	52.2	66.8	0.532754	13.5159	0.000677227	0.00838468	0.177909	1.13124	1.77951e+07	1.57306e+07	1.65747e+07	1.82259e+07	1.8035e+07	1.75216e+07	1.86183e+07	1.54847e+07	1.57882e+07	1.5409e+07	1.56817e+07	1.62893e+07
9.28_546.3556m/z	546.356	9.28098	pos	LysoPC(20:3(8Z,11Z,14Z))	HMDB0010394	Lipids and lipid-like molecules	Glycerophospholipids	Glycerophosphocholines	M+H	C28H52NO7P	57.1	87.8	0.310114	11.8413	1.05311e-06	8.60202e-05	0.700694	1.62529	3.78461e+06	2.32858e+06	3.4769e+06	3.74101e+06	3.7594e+06	3.79929e+06	4.14644e+06	2.30358e+06	2.26311e+06	2.28811e+06	2.3712e+06	2.4169e+06
0.74_162.1124m/z	162.112	0.7438	pos	L-Carnitine	34532	Organic nitrogen compounds	Organonitrogen compounds	Quaternary ammonium salts	M+H	C7H15NO3	57.3	95	-0.270026	10.4882	2.79497e-08	1.06539e-05	1.22115	2.33132	2.00545e+06	860222	2.03833e+06	2.10661e+06	1.99021e+06	2.07152e+06	1.8206e+06	906821	908233	852533	792354	841169
4.17_322.9497m/z	322.95	4.16602	neg	Trichloroethanol glucuronide	HMDB0042049	Organic oxygen compounds	Organooxygen compounds	Carbohydrates and carbohydrate conjugates	M-H	C8H11Cl3O7	43.4	74.7	-0.0981133	10.3756	0.00370238	0.0278043	0.254517	1.19294	8.66396e+06	7.26272e+06	8.76426e+06	8.57291e+06	8.31507e+06	8.94232e+06	8.72526e+06	7.95233e+06	7.78514e+06	6.18602e+06	7.55566e+06	6.83444e+06
9.48_566.3465m/z	566.346	9.47577	neg	LysoPC(18:1(9Z))	HMDB0002815	Lipids and lipid-like molecules	Glycerophospholipids	Glycerophosphocholines	M+FA-H	C26H52NO7P	58.5	93.2	0.211097	9.56051	0.00640484	0.0406901	0.193239	1.14333	9.32539e+06	8.15635e+06	8.62254e+06	9.33078e+06	9.424e+06	9.44413e+06	9.80549e+06	8.06314e+06	8.01302e+06	7.32925e+06	8.77038e+06	8.60597e+06
7.79_616.1768m/z	616.177	7.79042	pos	Pelargonidin 3-sophoroside	HMDB0033679	Phenylpropanoids and polyketides	Flavonoids	Flavonoid glycosides	M+Na	C28H33O14+	55.2	83.2	0.973885	9.47761	0.0222499	0.0978262	-0.814008	0.5688	1.6199e+06	2.84792e+06	2.16619e+06	1.29989e+06	1.51361e+06	1.84336e+06	1.27643e+06	2.07858e+06	2.85524e+06	2.15853e+06	4.30614e+06	2.84112e+06
0.82_204.1230m/z	204.123	0.816417	pos	L-Acetylcarnitine	HMDB0000201	Lipids and lipid-like molecules	Fatty Acyls	Fatty acid esters	M+H	C9H17NO4	50.9	56.2	-0.139699	9.38155	0.000896626	0.0103096	1.39986	2.63875	1.67595e+06	635128	2.09899e+06	1.15295e+06	1.41543e+06	1.74266e+06	1.9697e+06	1.03004e+06	649482	486761	512449	496910
7.44_408.2876n	453.286	7.44355	neg	Cholic acid	206	Lipids and lipid-like molecules	Steroids and steroid derivatives	Bile acids, alcohols and derivatives	M+FA-H, 2M-H, M-H	C24H40O5	51.6	61.8	0.0717839	8.95286	0.00401494	0.0293287	-0.750327	0.594469	1.53609e+06	2.58396e+06	1.32471e+06	1.73426e+06	1.69344e+06	1.28727e+06	1.64075e+06	2.35033e+06	2.38661e+06	2.07438e+06	2.60509e+06	3.50342e+06
9.34_590.3467m/z	590.347	9.33537	neg	PC(20:3(5Z,8Z,11Z)/0:0)	LMGP01050139	Lipids and lipid-like molecules	Glycerophospholipids	Glycerophosphocholines	M+FA-H	C28H52NO7P	58.2	94.3	0.685876	8.44769	1.59568e-06	0.000118071	0.770895	1.70633	1.8152e+06	1.0638e+06	1.66607e+06	1.7839e+06	1.81401e+06	1.8777e+06	1.93432e+06	1.1171e+06	1.07535e+06	920427	1.15128e+06	1.05487e+06
0.74_315.0797m/z	315.08	0.7438	pos	L-Cysteinylglycine disulfide	HMDB0000709	Organic acids and derivatives	Carboxylic acids and derivatives	Amino acids, peptides, and analogues	M+NH4	C8H15N3O5S2	43.5	28.9	1.75266	7.65531	0.0140997	0.0711716	0.0579106	1.04096	1.88048e+07	1.80649e+07	1.86969e+07	1.88198e+07	1.86436e+07	1.89426e+07	1.89211e+07	1.8134e+07	1.75114e+07	1.82507e+07	1.764e+07	1.87886e+07
1.11_203.1159n	204.123	1.11058	pos	DL-Acetylcarnitine	LMFA07070060	Lipids and lipid-like molecules	Fatty Acyls	Fatty esters	M+H-H2O, M+H	C9H17NO4	51.1	57.6	0.719788	7.42223	0.000501451	0.00684183	1.21781	2.32593	1.1191e+06	481141	1.2829e+06	843623	959723	1.23702e+06	1.27225e+06	736621	503021	366642	416846	382578
7.43_372.2664n	373.274	7.42783	pos	3alpha-Hydroxy-5beta-chola-7,9(11)-dien-24-oic Acid	LMST04010330	Lipids and lipid-like molecules	Sterol Lipids	Bile acids and derivatives	M+H-H2O, M+H	C24H36O3	54.8	77.9	-0.213432	7.34302	0.000757827	0.00906151	-0.747695	0.595554	960956	1.61355e+06	813780	1.05951e+06	1.04779e+06	795686	1.08802e+06	1.40081e+06	1.51832e+06	1.57922e+06	1.5496e+06	2.0198e+06
8.84_564.3307m/z	564.331	8.83718	neg	2-linoleoyl-sn-glycero-3-phosphocholine	HMDB0062711	Lipids and lipid-like molecules	Glycerophospholipids	Glycerophosphocholines	M+FA-H	C26H50NO7P	58.6	93.7	0.109085	7.23225	0.000187143	0.00334384	0.392902	1.31303	2.48666e+06	1.89383e+06	2.41845e+06	2.417e+06	2.47803e+06	2.46215e+06	2.65766e+06	1.93552e+06	1.9715e+06	1.59029e+06	2.05602e+06	1.91583e+06
3.43_204.0899n	205.097	3.43287	pos	L-Tryptophan	33	Organoheterocyclic compounds	Indoles and derivatives	Indolyl carboxylic acids and derivatives	M+H, 2M+H, 2M+K, M+Na, M+K	C11H12N2O2	57.4	98.4	0.229906	6.62356	1.42723e-05	0.000526486	0.3283	1.25553	2.2992e+06	1.83125e+06	2.20461e+06	2.44197e+06	2.37178e+06	2.18313e+06	2.29451e+06	1.84346e+06	1.8244e+06	1.79558e+06	1.83325e+06	1.85958e+06
9.69_592.3622m/z	592.362	9.68897	neg	LysoPC(20:2(11Z,14Z))	HMDB0010392	Lipids and lipid-like molecules	Glycerophospholipids	Glycerophosphocholines	M+FA-H	C28H54NO7P	58	91.7	0.431374	5.91432	4.79816e-06	0.00024746	0.877209	1.83682	808586	440210	698663	848147	795671	813092	887359	452085	438430	397259	475902	437374

## Sheet: P-T vs P-K
Supplementary file 4 (4). Differentially expressed metabolites (DEMs) between 2-DG treated CIA rats (P-T) and 2-DG-treated healthy rats (P-K) in plasma
ID	m/z	Retention time (min)	Ion mode	Metabolites	Compound ID	Super Class	Class	Sub Class	Adducts	Formula	Score	Fragmentation Score	Mass Error (ppm)	VIP	P-value	adj.P-value	log2(FC)	FC	average(P-T)	average(P-K)	P_T1	P_T2	P_T3	P_T4	P_T5	P_K1	P_K2	P_K3	P_K4	P_K5
10.05_523.3654n	524.371	10.0479	pos	PAF C-16	34488	Unclassified	Unclassified	Unclassified	M+H-H2O, M+Na, M+H	C26H54NO7P	50.7	58.6	3.09549	30.0431	0.00234759	0.0147652	0.436373	1.3532	5.90509e+07	4.3638e+07	5.57953e+07	6.19957e+07	6.0976e+07	5.45964e+07	6.18909e+07	4.23175e+07	3.34151e+07	4.19586e+07	4.99056e+07	5.05932e+07
9.26_495.3325n	496.34	9.2649	pos	PC(16:0/0:0)[U] / PC(16:0/0:0)[rac]	182	Unclassified	Unclassified	Unclassified	M+H, M+K, M+Na, 2M+H, M+H-H2O	C24H50NO7P	54.6	75.9	-0.067701	27.1888	0.0290634	0.0888645	0.343491	1.26882	7.31294e+07	5.76357e+07	6.77362e+07	7.55925e+07	7.62274e+07	6.92106e+07	7.68806e+07	5.7111e+07	3.93962e+07	5.38709e+07	6.71101e+07	7.06902e+07
7.44_408.2876n	453.286	7.44355	neg	Cholic acid	206	Lipids and lipid-like molecules	Steroids and steroid derivatives	Bile acids, alcohols and derivatives	M+FA-H, 2M-H, M-H	C24H40O5	51.6	61.8	0.0717839	25.3618	6.00956e-06	0.00022977	-2.84459	0.139217	1.53609e+06	1.10338e+07	1.32471e+06	1.73426e+06	1.69344e+06	1.28727e+06	1.64075e+06	1.02082e+07	7.88087e+06	1.18729e+07	1.25135e+07	1.26933e+07
7.43_372.2664n	373.274	7.42783	pos	3alpha-Hydroxy-5beta-chola-7,9(11)-dien-24-oic Acid	LMST04010330	Lipids and lipid-like molecules	Sterol Lipids	Bile acids and derivatives	M+H-H2O, M+H	C24H36O3	54.8	77.9	-0.213432	17.9294	5.96499e-06	0.000229629	-2.57415	0.167921	960956	5.72268e+06	813780	1.05951e+06	1.04779e+06	795686	1.08802e+06	5.4525e+06	4.18216e+06	5.78442e+06	6.41661e+06	6.77774e+06
8.98_543.3344n	544.34	8.98487	pos	LysoPC(20:4(8Z,11Z,14Z,17Z))	HMDB0010396	Unclassified	Unclassified	Unclassified	M+H-H2O, M+H	C28H50NO7P	54	75.5	3.43127	16.3839	0.00439475	0.0231304	0.215953	1.16147	3.37171e+07	2.90296e+07	3.2699e+07	3.30265e+07	3.35389e+07	3.32648e+07	3.60561e+07	2.87821e+07	2.62975e+07	2.75954e+07	3.22359e+07	3.02372e+07
9.83_830.5919m/z	830.592	9.83112	neg	PC(18:0/18:2(9Z,12Z))	HMDB0008039	Lipids and lipid-like molecules	Glycerophospholipids	Glycerophosphocholines	M+FA-H	C44H84NO8P	56.8	91	0.340209	15.9357	0.00581258	0.0280677	0.571819	1.4864	1.40653e+07	9.46266e+06	1.13024e+07	1.42995e+07	1.48602e+07	1.55943e+07	1.42699e+07	6.28296e+06	8.38853e+06	1.08508e+07	1.20144e+07	9.77667e+06
9.47_521.3484n	522.356	9.4725	pos	LysoPC(18:1(11Z))	HMDB0010385	Lipids and lipid-like molecules	Glycerophospholipids	Glycerophosphocholines	M+H, M+K, M+H-H2O	C26H52NO7P	52.2	66.8	0.532754	12.6783	0.0399299	0.111247	0.318234	1.2468	1.77951e+07	1.42726e+07	1.65747e+07	1.82259e+07	1.8035e+07	1.75216e+07	1.86183e+07	1.36838e+07	9.80839e+06	1.3389e+07	1.69434e+07	1.75383e+07
10.06_568.3621m/z	568.362	10.0606	neg	PC(18:0/0:0)	LMGP01050026	Lipids and lipid-like molecules	Glycerophospholipids	Glycerophosphocholines	M+FA-H	C26H54NO7P	58.6	94	0.199529	12.5636	0.00482304	0.0247402	0.324196	1.25197	1.41971e+07	1.13398e+07	1.3998e+07	1.44293e+07	1.49033e+07	1.38065e+07	1.38484e+07	1.0616e+07	9.11062e+06	1.127e+07	1.27159e+07	1.29866e+07
9.28_546.3556m/z	546.356	9.28098	pos	LysoPC(20:3(8Z,11Z,14Z))	HMDB0010394	Lipids and lipid-like molecules	Glycerophospholipids	Glycerophosphocholines	M+H	C28H52NO7P	57.1	87.8	0.310114	12.0637	8.4128e-07	6.74042e-05	1.19319	2.28657	3.78461e+06	1.65515e+06	3.4769e+06	3.74101e+06	3.7594e+06	3.79929e+06	4.14644e+06	1.6028e+06	1.29648e+06	1.56983e+06	1.86355e+06	1.94308e+06
8.97_564.3307m/z	564.331	8.9742	neg	LysoPC(18:2(9Z,12Z))	HMDB0010386	Lipids and lipid-like molecules	Glycerophospholipids	Glycerophosphocholines	M+FA-H	C26H50NO7P	58.7	94.6	0.0475768	9.68612	0.0307237	0.092724	0.192133	1.14245	1.61181e+07	1.41083e+07	1.57795e+07	1.59898e+07	1.58911e+07	1.6441e+07	1.6489e+07	1.37049e+07	1.15007e+07	1.41714e+07	1.57344e+07	1.54302e+07
9.34_590.3467m/z	590.347	9.33537	neg	PC(20:3(5Z,8Z,11Z)/0:0)	LMGP01050139	Lipids and lipid-like molecules	Glycerophospholipids	Glycerophosphocholines	M+FA-H	C28H52NO7P	58.2	94.3	0.685876	8.14305	6.03371e-07	6.10498e-05	1.1039	2.14935	1.8152e+06	844532	1.66607e+06	1.7839e+06	1.81401e+06	1.8777e+06	1.93432e+06	783520	704968	827763	900175	1.00624e+06
0.74_162.1124m/z	162.112	0.7438	pos	L-Carnitine	34532	Organic nitrogen compounds	Organonitrogen compounds	Quaternary ammonium salts	M+H	C7H15NO3	57.3	95	-0.270026	8.05647	3.41513e-06	0.000161061	0.934921	1.91179	2.00545e+06	1.04899e+06	2.03833e+06	2.10661e+06	1.99021e+06	2.07152e+06	1.8206e+06	1.1382e+06	1.20742e+06	935109	843247	1.12099e+06
6.48_465.3093n	466.317	6.47803	pos	Glycocholic Acid	202	Lipids and lipid-like molecules	Steroids and steroid derivatives	Bile acids, alcohols and derivatives	M+H, 2M+Na, 2M+NH4, 2M+H, M+K, M+Na, M+NH4, M+H-H2O	C26H43NO6	58.2	93.6	0.502453	6.88887	9.3906e-07	7.22376e-05	-4.6849	0.038878	28128.8	723514	28383	30685.1	27663.5	24471.9	29440.3	653782	889474	802574	642734	629004
7.44_443.2570m/z	443.257	7.44355	neg	PA(20:2(11Z,14Z)/0:0)	LMGP10050027	Lipids and lipid-like molecules	Glycerophospholipids	Glycerophosphates	M-H2O-H	C23H43O7P	35.9	0	0.50374	6.65513	5.33222e-06	0.000212933	-2.57992	0.16725	131411	785715	109138	143470	143808	114707	145930	742699	569223	827288	885901	903462
7.60_374.2820n	357.279	7.59865	pos	12alpha-Hydroxy-5beta-chol-3-en-24-oic Acid	LMST04010213	Lipids and lipid-like molecules	Sterol Lipids	Bile acids and derivatives	M+H-H2O, M+H	C24H38O3	52.6	67.1	-0.204508	6.60804	2.00454e-07	3.11297e-05	-1.45593	0.364521	365813	1.00354e+06	297688	417834	406691	307064	399789	897652	1.0337e+06	1.03261e+06	1.06479e+06	988968
7.02_274.2740m/z	274.274	7.02423	pos	Palmitic acid	HMDB0000220	Lipids and lipid-like molecules	Fatty Acyls	Fatty acids and conjugates	M+NH4	C16H32O2	44.1	22.8	-0.293227	6.08594	0.00249274	0.0153707	0.583105	1.49807	1.88272e+06	1.25676e+06	1.70265e+06	2.03433e+06	1.89277e+06	2.26227e+06	1.52158e+06	1.47489e+06	1.07246e+06	1.19757e+06	1.24201e+06	1.29688e+06
10.13_484.3401n	502.374	10.1294	pos	(25S)-5alpha-cholestan-3beta,4beta,6alpha,8beta,15alpha,16beta,26-heptol	LMST01010328	Lipids and lipid-like molecules	Sterol Lipids	Sterols	M+NH4, M+Na, M+H	C27H48O7	41.2	11.7	0.105379	6.03503	0.00651817	0.0304238	0.15725	1.11516	6.24242e+06	5.59778e+06	6.27497e+06	6.45632e+06	6.16051e+06	6.00742e+06	6.31289e+06	6.14501e+06	5.22967e+06	5.33466e+06	5.59937e+06	5.6802e+06
7.79_616.1768m/z	616.177	7.79042	pos	Pelargonidin 3-sophoroside	HMDB0033679	Phenylpropanoids and polyketides	Flavonoids	Flavonoid glycosides	M+Na	C28H33O14+	55.2	83.2	0.973885	5.71639	0.0257903	0.0817995	0.830341	1.77811	1.6199e+06	911024	2.16619e+06	1.29989e+06	1.51361e+06	1.84336e+06	1.27643e+06	875057	1.38924e+06	1.32172e+06	436319	532787
9.90_568.3622m/z	568.362	9.90275	neg	LysoPC(18:0)	HMDB0010384	Lipids and lipid-like molecules	Glycerophospholipids	Glycerophosphocholines	M+FA-H	C26H54NO7P	58.9	95.9	0.321648	5.41391	0.0174596	0.0619359	0.412048	1.33057	2.33744e+06	1.75672e+06	2.05734e+06	2.35577e+06	2.4825e+06	2.20964e+06	2.58195e+06	1.64147e+06	1.24678e+06	1.66147e+06	1.97733e+06	2.25654e+06
5.19_513.2765n	514.284	5.18913	pos	Sulfolithocholylglycine	HMDB0002639	Lipids and lipid-like molecules	Steroids and steroid derivatives	Bile acids, alcohols and derivatives	M+H, M+Na, M+K, M+NH4, M+H-H2O	C26H43NO7S	51.4	66.4	0.883536	5.27798	0.0479264	0.12716	-3.32475	0.0998045	70187.9	703254	62288.1	80126.8	77443	54712.8	76368.9	599749	1.65278e+06	883673	202920	177149
