# Supplementary material for: 2-Deoxy-D-glucose Alleviates Collagen-Induced Arthritis of Rats and Is Accompanied by Metabolic Regulation of the Spleen and Liver
Source: Front Immunol. 2021 Sep 1;12:713799. doi: 10.3389/fimmu.2021.713799 (PMC8440946; doi:10.3389/fimmu.2021.713799)
Supplement: Supplementary File 1 — Gating strategy for identifying immune cell types. (A) FSC/SSC gating was used to identify lymphocytes. (B) The CD3 and CD8/CD4/CD45RA/CD161 bivariate analysis identified the CD8+ T, CD4+ T, CD3- CD45RA+ B fractions, respectively. FSC means forward scatter, and SSC means side scatter. [file DataSheet_1.zip › supplementary files/Supplementary file 5 DEM enrichment pathway in plasma V8.xls]

## Sheet: P_C vs P_H
Supplementary file 5 (1). The pathway analysis (TOP 20) based on DEMs in plasma between healthy rats (P-H) and CIA rats (P-C)
ID Annotation	Annotation	in set	set	in background	background	RichFactor	p-value	-lg(p-value)	FDR correction	Matching IDs
rno04979	Cholesterol metabolism	5	50	10	3681	0.5	9.03134e-08	7.04425	1.30954e-05	C00422 C01921 C05122 C05465 C05466
rno04976	Bile secretion	9	50	98	3681	0.0918367	4.71334e-06	5.32667	0.000341717	C00026 C00318 C00695 C01921 C03033 C04483 C05122 C05465 C05466
rno05231	Choline metabolism in cancer	4	50	11	3681	0.363636	9.27478e-06	5.0327	0.000448281	C00157 C00165 C00670 C04230
rno05230	Central carbon metabolism in cancer	5	50	37	3681	0.135135	0.000118483	3.92635	0.00429499	C00026 C00062 C00073 C00158 C00183
rno00120	Primary bile acid biosynthesis	5	50	47	3681	0.106383	0.000376421	3.42433	0.0109162	C00695 C01921 C05122 C05465 C05466
rno00591	Linoleic acid metabolism	4	50	28	3681	0.142857	0.000485267	3.31402	0.0117273	C00157 C14762 C14828 C14833
rno04923	Regulation of lipolysis in adipocytes	3	50	15	3681	0.2	0.00095677	3.01919	0.0193285	C00020 C00165 C00422
rno04150	mTOR signaling pathway	2	50	4	3681	0.5	0.0010664	2.97208	0.0193285	C00020 C00062
rno01523	Antifolate resistance	3	50	17	3681	0.176471	0.00140277	2.85301	0.0226002	C00020 C00073 C00144
rno05167	Kaposi sarcoma-associated herpesvirus infection	2	50	5	3681	0.4	0.0017619	2.75402	0.0255475	C00165 C00350
rno04723	Retrograde endocannabinoid signaling	3	50	19	3681	0.157895	0.00196106	2.70751	0.0258503	C00157 C00165 C00350
rno04931	Insulin resistance	3	50	20	3681	0.15	0.00228517	2.64108	0.0276125	C00165 C00422 C02571
rno00220	Arginine biosynthesis	3	50	23	3681	0.130435	0.00344974	2.46221	0.0357295	C00026 C00062 C00327
rno04714	Thermogenesis	3	50	23	3681	0.130435	0.00344974	2.46221	0.0357295	C00165 C00318 C00422
rno04740	Olfactory transduction	2	50	8	3681	0.25	0.00480615	2.3182	0.0457627	C00020 C00144
rno00564	Glycerophospholipid metabolism	4	50	52	3681	0.0769231	0.00504968	2.29674	0.0457627	C00157 C00350 C00670 C04230
rno01230	Biosynthesis of amino acids	6	50	128	3681	0.046875	0.00711728	2.14769	0.0579326	C00026 C00062 C00073 C00158 C00183 C00327
rno04928	Parathyroid hormone synthesis, secretion and action	2	50	10	3681	0.2	0.00759117	2.11969	0.0579326	C00020 C00165
rno00472	D-Arginine and D-ornithine metabolism	2	50	10	3681	0.2	0.00759117	2.11969	0.0579326	C00062 C00792
rno04742	Taste transduction	3	50	32	3681	0.09375	0.00886786	2.05218	0.0635099	C00020 C00144 C00158

## Sheet: P_K vs P_H
Supplementary file 5 (2). The pathway analysis (TOP 20) based on DEMs in plasma between healthy rats (P-H) and 2-DG treated healthy rats t (P-K)
ID Annotation	Annotation	in set	set	in background	background	RichFactor	p-value	-lg(p-value)	FDR correction	Matching IDs
rno00591	Linoleic acid metabolism	5	49	28	3681	0.178571	2.65006e-05	4.57674	0.00257055	C00157 C14762 C14766 C14767 C14833
rno05230	Central carbon metabolism in cancer	5	49	37	3681	0.135135	0.000107414	3.96894	0.00520958	C00026 C00073 C00082 C00158 C00183
rno04979	Cholesterol metabolism	3	49	10	3681	0.3	0.000249206	3.60344	0.00637184	C00422 C05122 C05466
rno04976	Bile secretion	7	49	98	3681	0.0714286	0.000262756	3.58045	0.00637184	C00026 C00318 C00695 C03033 C04483 C05122 C05466
rno04927	Cortisol synthesis and secretion	3	49	12	3681	0.25	0.000448373	3.34836	0.00869844	C00020 C00410 C01176
rno04934	Cushing syndrome	3	49	13	3681	0.230769	0.000577439	3.23849	0.00933526	C00020 C00410 C01176
rno03320	PPAR signaling pathway	2	49	5	3681	0.4	0.00169235	2.77151	0.0234511	C14762 C14767
rno01230	Biosynthesis of amino acids	6	49	128	3681	0.046875	0.00644288	2.19092	0.0781199	C00026 C00073 C00082 C00158 C00183 C00327
rno04917	Prolactin signaling pathway	2	49	11	3681	0.181818	0.00884448	2.05333	0.0857915	C00082 C00410
rno05231	Choline metabolism in cancer	2	49	11	3681	0.181818	0.00884448	2.05333	0.0857915	C00157 C04230
rno00360	Phenylalanine metabolism	4	49	72	3681	0.0555556	0.0146893	1.833	0.121789	C00082 C01586 C01772 C05598
rno04923	Regulation of lipolysis in adipocytes	2	49	15	3681	0.133333	0.0163222	1.78722	0.121789	C00020 C00422
rno05012	Parkinson disease	2	49	15	3681	0.133333	0.0163222	1.78722	0.121789	C00020 C00082
rno01523	Antifolate resistance	2	49	17	3681	0.117647	0.0207869	1.68221	0.124448	C00020 C00073
rno00380	Tryptophan metabolism	4	49	81	3681	0.0493827	0.0217747	1.66205	0.124448	C00632 C00637 C05635 C05643
rno04974	Protein digestion and absorption	3	49	47	3681	0.0638298	0.0238527	1.62246	0.124448	C00073 C00082 C00183
rno00120	Primary bile acid biosynthesis	3	49	47	3681	0.0638298	0.0238527	1.62246	0.124448	C00695 C05122 C05466
rno04723	Retrograde endocannabinoid signaling	2	49	19	3681	0.105263	0.0256992	1.59008	0.124448	C00157 C00350
rno00020	Citrate cycle (TCA cycle)	2	49	20	3681	0.1	0.0283152	1.54798	0.124448	C00026 C00158
rno04931	Insulin resistance	2	49	20	3681	0.1	0.0283152	1.54798	0.124448	C00422 C02571

## Sheet: P_T vs P_C
Supplementary file 5 (3).The pathway analysis (TOP 20) based on DEMs in plasma between CIA rats (P-C) and 2-DG treated CIA rats (P-T)
ID Annotation	Annotation	in set	set	in background	background	RichFactor	p-value	-lg(p-value)	FDR correction	Matching IDs
rno04979	Cholesterol metabolism	5	46	10	3681	0.5	5.86971e-08	7.23138	7.92411e-06	C00422 C01921 C05122 C05465 C05466
rno00591	Linoleic acid metabolism	6	46	28	3681	0.214286	8.34352e-07	6.07865	5.63188e-05	C00157 C14762 C14825 C14827 C14828 C14833
rno00120	Primary bile acid biosynthesis	6	46	47	3681	0.12766	1.9897e-05	4.70121	0.000895366	C00695 C01921 C05122 C05465 C05466 C17337
rno04976	Bile secretion	7	46	98	3681	0.0714286	0.00017478	3.75751	0.00589881	C00318 C00695 C01921 C03033 C05122 C05465 C05466
rno05231	Choline metabolism in cancer	3	46	11	3681	0.272727	0.000281064	3.55119	0.00758873	C00157 C00165 C04230
rno05146	Amoebiasis	3	46	13	3681	0.230769	0.000478699	3.31994	0.0107707	C00062 C00165 C02737
rno05167	Kaposi sarcoma-associated herpesvirus infection	2	46	5	3681	0.4	0.00149189	2.82626	0.0259672	C00165 C00350
rno04723	Retrograde endocannabinoid signaling	3	46	19	3681	0.157895	0.0015388	2.81282	0.0259672	C00157 C00165 C00350
rno04931	Insulin resistance	3	46	20	3681	0.15	0.00179457	2.74604	0.0269186	C00165 C00422 C02571
rno04714	Thermogenesis	3	46	23	3681	0.130435	0.00271569	2.56612	0.0366619	C00165 C00318 C00422
rno00564	Glycerophospholipid metabolism	4	46	52	3681	0.0769231	0.00372986	2.42831	0.0457755	C00157 C00350 C02737 C04230
rno04666	Fc gamma R-mediated phagocytosis	2	46	8	3681	0.25	0.00407847	2.3895	0.0458828	C00165 C06124
rno04371	Apelin signaling pathway	2	46	9	3681	0.222222	0.00520214	2.28382	0.0540222	C00165 C06124
rno05143	African trypanosomiasis	2	46	10	3681	0.2	0.00645112	2.19036	0.0580601	C00078 C00165
rno04020	Calcium signaling pathway	2	46	10	3681	0.2	0.00645112	2.19036	0.0580601	C00165 C06124
rno04261	Adrenergic signaling in cardiomyocytes	2	46	11	3681	0.181818	0.00782225	2.10667	0.0660002	C00165 C07056
rno05230	Central carbon metabolism in cancer	3	46	37	3681	0.0810811	0.0105463	1.9769	0.077579	C00062 C00078 C00183
rno04072	Phospholipase D signaling pathway	2	46	13	3681	0.153846	0.0109185	1.96184	0.077579	C00165 C06124
rno04975	Fat digestion and absorption	2	46	13	3681	0.153846	0.0109185	1.96184	0.077579	C00165 C00422
rno04923	Regulation of lipolysis in adipocytes	2	46	15	3681	0.133333	0.0144668	1.83963	0.0959155	C00165 C00422

## Sheet: P_T vs P_K
Supplementary file 5 (4). The pathway analysis (TOP 20) based on DEMs in plasma between2-DG treated CIA rats (P-T) and 2-DG treated healthy rats (P-K)
ID Annotation	Annotation	in set	set	in background	background	RichFactor	p-value	-lg(p-value)	FDR correction	Matching IDs
rno00591	Linoleic acid metabolism	6	53	28	3681	0.214286	1.97222e-06	5.70504	0.000305695	C00157 C14762 C14766 C14767 C14828 C14833
rno04979	Cholesterol metabolism	4	53	10	3681	0.4	7.55041e-06	5.12203	0.000585157	C00422 C01921 C05465 C05466
rno05231	Choline metabolism in cancer	4	53	11	3681	0.363636	1.17386e-05	4.93038	0.000606495	C00157 C00165 C00670 C04230
rno04976	Bile secretion	8	53	98	3681	0.0816327	6.24801e-05	4.20426	0.0024211	C00026 C00318 C00695 C01921 C03033 C04483 C05465 C05466
rno05230	Central carbon metabolism in cancer	5	53	37	3681	0.135135	0.000157006	3.80408	0.00486718	C00026 C00062 C00073 C00078 C00082
rno00120	Primary bile acid biosynthesis	5	53	47	3681	0.106383	0.000495446	3.305	0.012799	C00695 C01921 C05465 C05466 C17337
rno05146	Amoebiasis	3	53	13	3681	0.230769	0.000728217	3.13774	0.0154021	C00062 C00165 C02737
rno00564	Glycerophospholipid metabolism	5	53	52	3681	0.0961538	0.000794948	3.09966	0.0154021	C00157 C00350 C00670 C02737 C04230
rno04923	Regulation of lipolysis in adipocytes	3	53	15	3681	0.2	0.00113514	2.94495	0.0185733	C00020 C00165 C00422
rno04150	mTOR signaling pathway	2	53	4	3681	0.5	0.00119827	2.92144	0.0185733	C00020 C00062
rno04071	Sphingolipid signaling pathway	3	53	16	3681	0.1875	0.00138294	2.8592	0.0194868	C00165 C00195 C00550
rno04722	Neurotrophin signaling pathway	2	53	5	3681	0.4	0.0019787	2.70362	0.0219071	C00165 C00195
rno05167	Kaposi sarcoma-associated herpesvirus infection	2	53	5	3681	0.4	0.0019787	2.70362	0.0219071	C00165 C00350
rno03320	PPAR signaling pathway	2	53	5	3681	0.4	0.0019787	2.70362	0.0219071	C14762 C14767
rno04723	Retrograde endocannabinoid signaling	3	53	19	3681	0.157895	0.00232101	2.63432	0.0239837	C00157 C00165 C00350
rno04931	Insulin resistance	3	53	20	3681	0.15	0.00270297	2.56816	0.0253227	C00165 C00195 C00422
rno04916	Melanogenesis	2	53	6	3681	0.333333	0.0029407	2.53155	0.0253227	C00082 C00165
rno05140	Leishmaniasis	2	53	6	3681	0.333333	0.0029407	2.53155	0.0253227	C00195 C02737
rno00360	Phenylalanine metabolism	5	53	72	3681	0.0694444	0.00344325	2.46303	0.0280896	C00082 C00423 C01772 C02505 C05598
rno04714	Thermogenesis	3	53	23	3681	0.130435	0.00407307	2.39008	0.0301075	C00165 C00318 C00422
