# Supplementary material for: 2-Deoxy-D-glucose Alleviates Collagen-Induced Arthritis of Rats and Is Accompanied by Metabolic Regulation of the Spleen and Liver
Source: Front Immunol. 2021 Sep 1;12:713799. doi: 10.3389/fimmu.2021.713799 (PMC8440946; doi:10.3389/fimmu.2021.713799)
Supplement: Supplementary File 1 — Gating strategy for identifying immune cell types. (A) FSC/SSC gating was used to identify lymphocytes. (B) The CD3 and CD8/CD4/CD45RA/CD161 bivariate analysis identified the CD8+ T, CD4+ T, CD3- CD45RA+ B fractions, respectively. FSC means forward scatter, and SSC means side scatter. [file DataSheet_1.zip › supplementary files/Supplementary file 7 DEMs in liver V8.xls]

## Sheet: L-C vs L-H
Supplementary file 7 (1). Differentially expressed metabolites (DEMs) between CIA rats (L-C) and healthy rats (L-H) in liver
Metabolites	log2(FC)	KEGG	RED/BLUE	Freq	ID Annotation	Annotation	ID	m/z	Retention time (min)	Ion mode	Compound ID	Super Class	Class	Sub Class	Adducts	Formula	Score	Fragmentation Score	Mass Error (ppm)	VIP	P-value	adj.P-value	FC	average(L-C)	average(L-H)	L_C1	L_C2	L_C3	L_C4	L_C5	L_H1	L_H2	L_H3	L_H4	L_H5
Glycocholic Acid	-2.72558	C01921	blue	3	rno04979|rno04976|rno00120	Cholesterol metabolism|Bile secretion|Primary bile acid biosynthesis	6.48_465.3092n	466.316	6.47963	pos	202	Lipids and lipid-like molecules	Steroids and steroid derivatives	Bile acids, alcohols and derivatives	M+H, 2M+H, 2M+K, 2M+NH4, 2M+Na, M+NH4, M+Na, M+K, M+H-H2O	C26H43NO6	58.2	93.5	0.274688	15.7522	0.00122854	0.0119962	0.151188	721460	4.77193e+06	665743	974194	561132	513731	892499	5.76063e+06	4.44877e+06	3.29945e+06	2.93342e+06	7.41736e+06
L-Histidine	0.216529	C00135	red	7	rno04974|rno02010|rno00970|rno05230|rno01230|rno00410|rno00340	Protein digestion and absorption|ABC transporters|Aminoacyl-tRNA biosynthesis|Central carbon metabolism in cancer|Biosynthesis of amino acids|beta-Alanine metabolism|Histidine metabolism	0.64_156.0769m/z	156.077	0.639567	pos	21	Organic acids and derivatives	Carboxylic acids and derivatives	Amino acids, peptides, and analogues	M+H	C6H9N3O2	58	97.7	0.762489	2.10456	0.0336224	0.120185	1.16193	653714	562608	604549	671728	625930	606965	759396	589435	560073	555759	492534	615238
Thiamine	-0.349847	C00378	blue	4	rno02010|rno00730|rno04977|rno04122	ABC transporters|Thiamine metabolism|Vitamin digestion and absorption|Sulfur relay system	0.68_265.1118m/z	265.112	0.684833	pos	229	Organoheterocyclic compounds	Diazines	Pyrimidines and pyrimidine derivatives	M+H	C12H16N4OS	51.5	62.9	0.237288	2.00549	0.00086279	0.00938365	0.784667	241883	308261	256233	229343	235592	226296	261948	326512	268517	326639	308229	311410
L-Isoleucine	0.444336	C00407	red	9	rno04974|rno02010|rno00970|rno05230|rno01230|rno01210|rno00290|rno04978|rno00280	Protein digestion and absorption|ABC transporters|Aminoacyl-tRNA biosynthesis|Central carbon metabolism in cancer|Biosynthesis of amino acids|2-Oxocarboxylic acid metabolism|Valine, leucine and isoleucine biosynthesis|Mineral absorption|Valine, leucine and isoleucine degradation	1.45_132.1021m/z	132.102	1.44858	pos	23	Organic acids and derivatives	Carboxylic acids and derivatives	Amino acids, peptides, and analogues	M+H	C6H13NO2	54.5	80.5	1.37141	10.0662	5.70215e-05	0.00156042	1.36069	5.6643e+06	4.16282e+06	5.74313e+06	5.86197e+06	5.50773e+06	5.23994e+06	5.96871e+06	3.8485e+06	4.07658e+06	4.6581e+06	4.28917e+06	3.94174e+06
4-Pyridoxic acid	1.22723	C00847	red	1	rno00750	Vitamin B6 metabolism	1.52_184.0606m/z	184.061	1.51735	pos	239	Organoheterocyclic compounds	Pyridines and derivatives	Pyridinecarboxylic acids and derivatives	M+H	C8H9NO4	56.6	86.3	0.80557	1.03053	4.52698e-06	0.000333462	2.34118	27617.4	11796.3	29362.4	29228.8	24248.1	24204.5	31042.9	11813.5	10935.6	12785.2	12066.1	11381.4
L-Lysine	0.429841	C00047	red	7	rno04974|rno02010|rno00970|rno01230|rno00310|rno01210|rno00780	Protein digestion and absorption|ABC transporters|Aminoacyl-tRNA biosynthesis|Biosynthesis of amino acids|Lysine degradation|2-Oxocarboxylic acid metabolism|Biotin metabolism	0.64_146.1058n	147.113	0.639567	pos	25	Organic acids and derivatives	Carboxylic acids and derivatives	Amino acids, peptides, and analogues	M+H-H2O, M+H	C6H14N2O2	57.1	94.1	1.55049	3.80527	0.000255228	0.00413874	1.34708	860876	639066	875389	870504	811512	787805	959172	612914	606683	712817	616530	646387
2-Hydroxycinnamic acid	0.422079	C01772	red	1	rno00360	Phenylalanine metabolism	1.21_164.0474n	182.081	1.20772	pos	306	Phenylpropanoids and polyketides	Cinnamic acids and derivatives	Hydroxycinnamic acids and derivatives	M+H, M+NH4, M+H-H2O	C9H8O3	53.1	74.4	0.487371	11.1105	4.93312e-05	0.00143145	1.33986	7.31182e+06	5.45717e+06	7.66286e+06	7.38257e+06	7.33682e+06	6.64065e+06	7.5362e+06	5.10166e+06	5.22456e+06	5.99183e+06	5.56923e+06	5.39854e+06
2-Phenylacetamide	0.43285	C02505	red	1	rno00360	Phenylalanine metabolism	1.21_136.0758m/z	136.076	1.20772	pos	3260	Benzenoids	Benzene and substituted derivatives	Phenylacetamides	M+H	C8H9NO	55.4	86.2	0.56169	3.41814	2.19005e-05	0.000885491	1.3499	679237	503177	715146	672257	679837	620426	708521	478683	480211	536271	514201	506518
3-Hydroxyanthranilic acid	3.87366	C00632	red	1	rno00380	Tryptophan metabolism	1.42_154.0499m/z	154.05	1.41533	pos	3275	Benzenoids	Benzene and substituted derivatives	Benzoic acids and derivatives	M+H	C7H7NO3	48.1	43.4	0.162474	1.6656	3.75497e-09	6.8303e-06	14.6584	43788.4	2987.25	42044	40818.2	49469	42933.8	43676.7	3276.6	2372.83	3093.39	2849.15	3344.26
Phosphocholine	0.956185	C00588	red	2	rno05231|rno00564	Choline metabolism in cancer|Glycerophospholipid metabolism	0.73_184.0734m/z	184.073	0.72875	pos	3318	Organic nitrogen compounds	Organonitrogen compounds	Quaternary ammonium salts	M+H	C5H14NO4P	55.9	85.8	0.296754	12.1261	6.46452e-05	0.00166415	1.94017	4.67094e+06	2.40749e+06	4.17711e+06	4.93664e+06	5.04068e+06	4.28439e+06	4.9159e+06	2.70124e+06	2.5892e+06	2.20558e+06	1.5894e+06	2.95202e+06
L-Tyrosine	0.672945	C00082	red	17	rno04974|rno05012|rno00970|rno05034|rno05230|rno00360|rno01230|rno00730|rno04916|rno05030|rno05031|rno04917|rno04728|rno01210|rno00400|rno00130|rno00350	Protein digestion and absorption|Parkinson disease|Aminoacyl-tRNA biosynthesis|Alcoholism|Central carbon metabolism in cancer|Phenylalanine metabolism|Biosynthesis of amino acids|Thiamine metabolism|Melanogenesis|Cocaine addiction|Amphetamine addiction|Prolactin signaling pathway|Dopaminergic synapse|2-Oxocarboxylic acid metabolism|Phenylalanine, tyrosine and tryptophan biosynthesis|Ubiquinone an…	1.21_181.0732n	180.066	1.21222	neg	34	Organic acids and derivatives	Carboxylic acids and derivatives	Amino acids, peptides, and analogues	M-H, 2M-H	C9H11NO3	55.6	85.2	-3.86808	1.49164	0.000732981	0.00840745	1.59432	98391.3	61713.5	120738	96361.1	90598.7	85112.3	99146.7	49028	61466.5	67087.5	65195.3	65790
Xanthosine	0.308834	C01762	red	2	rno00230|rno00232	Purine metabolism|Caffeine metabolism	1.62_284.0758n	285.083	1.62137	pos	3408	Nucleosides, nucleotides, and analogues	Purine nucleosides	Unclassified	M+Na, 2M+Na, 2M+H, 2M+K, M+K, M+H	C10H12N4O6	57	88	0.381754	6.09274	0.0269378	0.104172	1.23871	3.91796e+06	3.16295e+06	3.01931e+06	3.95897e+06	4.66041e+06	3.88247e+06	4.06866e+06	3.33343e+06	3.37219e+06	2.97243e+06	2.91238e+06	3.22431e+06
Taurocholic acid	-0.594126	C05122	blue	4	rno04979|rno04976|rno00120|rno00430	Cholesterol metabolism|Bile secretion|Primary bile acid biosynthesis|Taurine and hypotaurine metabolism	5.79_515.2917n	498.288	5.79253	pos	34542	Lipids and lipid-like molecules	Steroids and steroid derivatives	Bile acids, alcohols and derivatives	M+H-H2O, M+H, M+Na, M+K	C26H45NO7S	57.4	94.8	0.0480352	6.38215	0.0213266	0.0887374	0.662446	1.63828e+06	2.47308e+06	1.19943e+06	1.66713e+06	1.54396e+06	1.48644e+06	2.29445e+06	2.69559e+06	2.98323e+06	1.90634e+06	1.93751e+06	2.84275e+06
Glycerophosphocholine	0.527574	C00670	red	3	rno05231|rno00564|rno00565	Choline metabolism in cancer|Glycerophospholipid metabolism|Ether lipid metabolism	0.71_258.1101m/z	258.11	0.71425	pos	370	Lipids and lipid-like molecules	Glycerophospholipids	Glycerophosphocholines	M+H	C8H20NO6P	55	76.6	0.0453147	7.88609	0.0111798	0.0568444	1.4415	3.76031e+06	2.6086e+06	3.67686e+06	4.25602e+06	4.05594e+06	3.04749e+06	3.76522e+06	2.96598e+06	2.91097e+06	2.67289e+06	1.49442e+06	2.99875e+06
Sphingosine	0.462063	C00319	red	4	rno04071|rno04210|rno04217|rno00600	Sphingolipid signaling pathway|Apoptosis|Necroptosis|Sphingolipid metabolism	8.38_299.2824n	300.29	8.37957	pos	392	Organic nitrogen compounds	Organonitrogen compounds	Amines	M+H-H2O, M+H	C18H37NO2	54.6	76.3	-0.0277961	1.98798	0.00332501	0.0238031	1.37751	256054	185881	287770	235026	221937	286922	248611	183338	184335	220040	187310	154384
4-Guanidinobutanoic acid	0.181235	C01035	red	1	rno00330	Arginine and proline metabolism	0.82_146.0924m/z	146.092	0.815833	pos	4155	Organic acids and derivatives	Carboxylic acids and derivatives	Amino acids, peptides, and analogues	M+H	C5H11N3O2	53.1	71.7	0.0380989	1.26231	0.0243723	0.0972487	1.13385	257824	227388	237225	267342	266627	239827	278101	232089	209184	239826	210861	244978
L-Ornithine	0.452731	C00077	red	7	rno02010|rno01230|rno00330|rno00472|rno01210|rno00220|rno00480	ABC transporters|Biosynthesis of amino acids|Arginine and proline metabolism|D-Arginine and D-ornithine metabolism|2-Oxocarboxylic acid metabolism|Arginine biosynthesis|Glutathione metabolism	0.64_133.0973m/z	133.097	0.639567	pos	45121	Unclassified	Unclassified	Unclassified	M+H	C5H12N2O2	57.6	95.4	1.28016	1.76073	0.00116402	0.0115623	1.36863	183809	134302	194947	189969	164507	162016	207609	124927	130826	152337	129422	133998
L-Pipecolic acid	0.443647	C00408	red	1	rno00310	Lysine degradation	0.64_130.0865m/z	130.086	0.639567	pos	63100	Organic acids and derivatives	Carboxylic acids and derivatives	Amino acids, peptides, and analogues	M+H	C6H11NO2	56.1	89.5	1.64567	1.98757	0.000243085	0.00399938	1.36004	226573	166593	228789	230689	215559	207832	249996	155187	157131	189332	160430	170886
trans-Cinnamic acid	0.171498	C00423	red	2	rno00360|rno00130	Phenylalanine metabolism|Ubiquinone and other terpenoid-quinone biosynthesis	2.32_148.0525n	166.086	2.31978	pos	63104	Phenylpropanoids and polyketides	Cinnamic acids and derivatives	Cinnamic acids	M+H, M+NH4, M+H-H2O	C9H8O2	49	54.5	0.469035	5.82747	0.0363123	0.126688	1.12623	5.93219e+06	5.26731e+06	6.16707e+06	6.27547e+06	5.4189e+06	5.47175e+06	6.32774e+06	4.71869e+06	5.22001e+06	5.68656e+06	5.58221e+06	5.12907e+06
Creatine	-0.41916	C00300	blue	2	rno00330|rno00260	Arginine and proline metabolism|Glycine, serine and threonine metabolism	0.74_132.0769m/z	132.077	0.743267	pos	7	Organic acids and derivatives	Carboxylic acids and derivatives	Amino acids, peptides, and analogues	M+H	C4H9N3O2	55.6	84.1	0.787024	2.3195	0.0352836	0.124021	0.74786	348274	465694	265600	346703	405097	337309	386663	535728	539747	408462	338598	505937
Adenosine	-1.47846	C00212	blue	11	rno05012|rno05034|rno04071|rno04924|rno05032|rno04022|rno00230|rno04923|rno04270|rno04080|rno04024	Parkinson disease|Alcoholism|Sphingolipid signaling pathway|Renin secretion|Morphine addiction|cGMP-PKG signaling pathway|Purine metabolism|Regulation of lipolysis in adipocytes|Vascular smooth muscle contraction|Neuroactive ligand-receptor interaction|cAMP signaling pathway	1.27_268.1040m/z	268.104	1.2682	pos	86	Nucleosides, nucleotides, and analogues	Purine nucleosides	Unclassified	M+H	C10H13N5O4	54.5	85.2	0.0253986	4.58169	0.000407634	0.00561613	0.358872	179833	501106	247230	207427	149087	105237	190184	584504	549780	308594	557266	505387
Betaine	1.171	C00719	red	2	rno02010|rno00260	ABC transporters|Glycine, serine and threonine metabolism	0.74_235.1652m/z	235.165	0.743267	pos	HMDB0000043	Organic acids and derivatives	Carboxylic acids and derivatives	Amino acids, peptides, and analogues	2M+H	C5H11NO2	52.4	68.5	-0.293605	10.1818	4.00042e-06	0.000303596	2.25167	2.78132e+06	1.23522e+06	2.59747e+06	2.87313e+06	2.8986e+06	2.43425e+06	3.10316e+06	1.36144e+06	1.40949e+06	1.11494e+06	1.01419e+06	1.27606e+06
L-Acetylcarnitine	0.879407	C02571	red	1	rno04931	Insulin resistance	0.82_204.1231m/z	204.123	0.815833	pos	HMDB0000201	Lipids and lipid-like molecules	Fatty Acyls	Fatty acid esters	M+H	C9H17NO4	43.9	22	0.156982	3.65519	3.86476e-05	0.00124506	1.83962	462940	251650	437475	381561	504626	493466	497573	279604	252286	240867	268141	217352
Gluconic acid	0.69344	C00257	red	2	rno00030|rno01200	Pentose phosphate pathway|Carbon metabolism	0.73_196.0577n	195.05	0.72915	neg	HMDB0000625	Organic oxygen compounds	Organooxygen compounds	Carbohydrates and carbohydrate conjugates	M-H, 2M-H	C6H12O7	49.5	52.2	-3.09699	9.32153	0.00277016	0.0208435	1.61713	3.88757e+06	2.40399e+06	3.27625e+06	4.335e+06	4.14089e+06	3.26224e+06	4.42347e+06	2.75853e+06	2.70947e+06	2.04134e+06	1.65642e+06	2.85417e+06
Chenodeoxycholic acid glycine conjugate	-2.00924	C05466	blue	3	rno04979|rno04976|rno00120	Cholesterol metabolism|Bile secretion|Primary bile acid biosynthesis	7.74_448.3068m/z	448.307	7.74238	neg	HMDB0000637	Lipids and lipid-like molecules	Steroids and steroid derivatives	Bile acids, alcohols and derivatives	M-H	C26H43NO5	56.3	84.4	-0.0487301	6.37064	2.1191e-05	0.000873574	0.248403	205798	828484	185623	229132	187298	156376	270561	792722	818805	749749	695521	1.08562e+06
Pseudouridine	-1.05445	C02067	blue	1	rno00240	Pyrimidine metabolism	0.86_244.0692n	243.062	0.86035	neg	HMDB0000767	Nucleosides, nucleotides, and analogues	Nucleoside and nucleotide analogues	Unclassified	M-H, M+FA-H	C9H12N2O6	48.5	51.6	-1.20337	2.51606	0.0489161	0.152937	0.481481	130422	270877	107385	197607	137443	99362.5	110313	399855	311585	195257	85274.1	362413
Neopterin	0.598183	C05926	red	1	rno00790	Folate biosynthesis	1.21_524.1977m/z	524.198	1.20772	pos	HMDB0000845	Organoheterocyclic compounds	Pteridines and derivatives	Pterins and derivatives	2M+NH4	C9H11N5O4	38.8	0	3.19872	1.08668	0.00118832	0.0117078	1.51381	55095.8	36395.5	53666.6	58754.5	48815.3	49154.8	65087.8	34271.9	39519.6	40765.6	28559	38861.4
Taurochenodesoxycholic acid	2.19134	C05465	red	3	rno04979|rno04976|rno00120	Cholesterol metabolism|Bile secretion|Primary bile acid biosynthesis	6.57_499.2970n	517.331	6.5681	pos	HMDB0000951	Lipids and lipid-like molecules	Steroids and steroid derivatives	Bile acids, alcohols and derivatives	M+H-H2O, M+NH4, M+Na, M+K	C26H45NO6S	55.9	87.8	0.494086	3.81001	0.000175512	0.00320459	4.56729	289172	63313.7	188012	251345	307977	302627	395900	62437.6	68330.1	61480.1	66806.2	57514.4
D-4'-Phosphopantothenate	-0.599186	C03492	blue	2	rno00410|rno00770	beta-Alanine metabolism|Pantothenate and CoA biosynthesis	1.37_299.0771n	300.084	1.3664	pos	HMDB0001016	Organic acids and derivatives	Carboxylic acids and derivatives	Amino acids, peptides, and analogues	M+H, M+Na	C9H18NO8P	54.5	75.2	0.360895	1.87934	0.000296055	0.00457346	0.660126	112425	170308	101134	108786	116060	96750.5	139393	164839	151252	170632	182203	182612
(S)-5-Diphosphomevalonic acid	-1.42281	C01143	blue	1	rno00900	Terpenoid backbone biosynthesis	3.35_288.9888m/z	288.989	3.3483	neg	HMDB0001090	Organic oxygen compounds	Organic oxoanionic compounds	Organic pyrophosphates	M-H2O-H	C6H14O10P2	39.4	2.14	1.20666	1.91049	0.0003031	0.00465265	0.372986	34680.9	92981.8	34314.9	41778.2	35715.5	26519.9	35075.8	101822	114173	76843.7	65424	106647
N-Acetylmannosamine	-0.437345	C00645	blue	1	rno00520	Amino sugar and nucleotide sugar metabolism	0.77_221.0900n	204.087	0.772283	pos	HMDB0001129	Organic oxygen compounds	Organooxygen compounds	Carbohydrates and carbohydrate conjugates	M+H-H2O, M+H, M+Na, M+K	C8H15NO6	52.9	66.5	0.170343	3.03172	0.00223601	0.0180769	0.738493	438362	593591	398559	435706	467747	445836	443963	663340	619697	544066	489528	651323
FAD	-0.410916	C00016	blue	2	rno04977|rno00740	Vitamin digestion and absorption|Riboflavin metabolism	3.45_784.1499m/z	784.15	3.45385	neg	HMDB0001248	Nucleosides, nucleotides, and analogues	Flavin nucleotides	Unclassified	M-H	C27H33N9O15P2	55.9	80.1	0.00276513	7.64901	0.0194128	0.0826735	0.752146	3.64915e+06	4.85165e+06	3.09148e+06	4.08729e+06	3.57604e+06	3.08369e+06	4.40726e+06	4.59533e+06	4.32942e+06	4.17786e+06	5.30257e+06	5.85308e+06
Maltotriose	0.366069	C01835	red	2	rno02010|rno04973	ABC transporters|Carbohydrate digestion and absorption	0.80_504.1689n	549.167	0.801833	neg	HMDB0001262	Organic oxygen compounds	Organooxygen compounds	Carbohydrates and carbohydrate conjugates	M-H, M+FA-H	C18H32O16	57	91.9	-0.195641	4.55313	0.0450796	0.145164	1.28884	2.07752e+06	1.61193e+06	2.05931e+06	2.27221e+06	1.98785e+06	1.9267e+06	2.14152e+06	1.28403e+06	1.59951e+06	1.41799e+06	2.33138e+06	1.42675e+06
N6,N6,N6-Trimethyl-L-lysine	0.427817	C03793	red	1	rno00310	Lysine degradation	0.67_189.1598m/z	189.16	0.670083	pos	HMDB0001325	Organic acids and derivatives	Carboxylic acids and derivatives	Amino acids, peptides, and analogues	M+H	C9H20N2O2	47.5	40.8	0.431341	1.06616	0.00257863	0.0198962	1.3452	77725	57779.6	90213.8	72662.8	71259.9	70934.5	83553.8	53496	50672.7	63122	62928.1	58679.2
ADP	-0.526781	C00008	blue	11	rno05012|rno04924|rno04152|rno04142|rno04068|rno00230|rno04611|rno00190|rno04714|rno04080|rno04742	Parkinson disease|Renin secretion|AMPK signaling pathway|Lysosome|FoxO signaling pathway|Purine metabolism|Platelet activation|Oxidative phosphorylation|Thermogenesis|Neuroactive ligand-receptor interaction|Taste transduction	0.77_428.0371m/z	428.037	0.772283	pos	HMDB0001341	Nucleosides, nucleotides, and analogues	Purine nucleotides	Purine ribonucleotides	M+H	C10H15N5O10P2	37	0	0.866047	1.36425	0.0144065	0.0672149	0.694102	82865.6	119385	60014.4	92731.9	96057.2	76745.8	88778.7	127184	117989	98953.6	100807	151994
Nicotinic acid	1.00048	C00253	red	2	rno05133|rno00760	Pertussis|Nicotinate and nicotinamide metabolism	0.80_141.0658m/z	141.066	0.801317	pos	HMDB0001488	Organoheterocyclic compounds	Pyridines and derivatives	Pyridinecarboxylic acids and derivatives	M+NH4	C6H5NO2	39.1	0	-0.16379	1.12491	3.51782e-06	0.000280619	2.00067	38140.6	19063.9	37101.5	39260.7	38636.6	35140.5	40563.5	21533.7	20294	16831.3	14693.2	21967.4
Mannitol 1-phosphate	-1.74195	C00644	blue	1	rno00051	Fructose and mannose metabolism	0.74_307.0435m/z	307.044	0.743683	neg	HMDB0001530	Organic oxygen compounds	Organooxygen compounds	Carbohydrates and carbohydrate conjugates	M+FA-H	C6H15O9P	38.3	0	-0.213562	1.56233	0.0131083	0.0631627	0.298964	20091.3	67202.9	26893.5	12794.3	21665.5	3696.71	35406.5	80891.5	77892.1	58622.2	18684.8	99924.1
Ethylmethylacetic acid	-0.59119	C18319	blue	1	rno04974	Protein digestion and absorption	0.71_120.1021m/z	120.102	0.71425	pos	HMDB0002176	Lipids and lipid-like molecules	Fatty Acyls	Fatty acids and conjugates	M+NH4	C5H10O2	39.3	0	2.23364	1.06507	0.0202181	0.0852052	0.663795	43390.4	65367.1	46209.7	36710.9	52246	53762.3	28023	80386.9	75329	66973	52922.5	51224
14,15-DiHETrE	-0.948512	C14775	blue	2	rno00590|rno04726	Arachidonic acid metabolism|Serotonergic synapse	8.64_338.2459n	339.253	8.64487	pos	HMDB0002265	Lipids and lipid-like molecules	Fatty Acyls	Eicosanoids	M+H, M+Na, M+H-H2O	C20H34O4	39	0	0.506196	1.06341	0.0025414	0.019724	0.518167	20899.3	40333.2	17245	19844.8	18829.8	19666.3	28910.6	38588.4	33601.9	35489.9	55923.8	38061.8
11,12-DiHETrE	-1.23694	C14774	blue	2	rno00590|rno04726	Arachidonic acid metabolism|Serotonergic synapse	8.79_337.2385m/z	337.238	8.789	neg	HMDB0002314	Lipids and lipid-like molecules	Fatty Acyls	Eicosanoids	M-H	C20H34O4	51.7	65.2	0.132185	1.25713	0.0199497	0.0843185	0.424272	23176.3	54626.1	21582.7	24656.7	20268.8	21049.5	28323.9	42310.5	39625.2	43794.5	97038.9	50361.5
Deoxyribose	-1.49109	C01801	blue	1	rno00030	Pentose phosphate pathway	1.24_291.1050m/z	291.105	1.23748	pos	HMDB0003224	Organic oxygen compounds	Organooxygen compounds	Carbohydrates and carbohydrate conjugates	2M+Na	C5H10O4	48.7	47.2	-0.281361	1.98733	0.000134327	0.00267404	0.355745	34065.5	95758.2	31670.8	39372	30018.6	31196.4	38069.6	112984	90574.7	88632.8	69081.4	117518
Berberine	1.36847	C00757	red	1	rno04152	AMPK signaling pathway	5.75_317.1063m/z	317.106	5.747	neg	HMDB0003409	Alkaloids and derivatives	Protoberberine alkaloids and derivatives	Unclassified	M-H2O-H	C20H18NO4+	38.3	6.27	1.64871	1.11167	0.000777924	0.00874833	2.58197	32718.8	12672	32825.1	41745.7	28469.8	23932.9	36620.3	11727.2	13018.2	9053.67	8570.44	20990.6
L-Urobilin	2.44818	C05793	red	1	rno00860	Porphyrin and chlorophyll metabolism	5.14_595.3493m/z	595.349	5.13878	pos	HMDB0004159	Organoheterocyclic compounds	Tetrapyrroles and derivatives	Bilirubins	M+H	C33H46N4O6	39	0	0.435888	1.60737	0.000283635	0.00446212	5.45727	49426.5	9056.99	54035.5	58328.7	38468.6	31029.5	65270.2	6321.94	5287.32	12220.1	14143.7	7311.94
Fexofenadine	0.82984	C06999	red	1	rno04976	Bile secretion	8.50_524.2778m/z	524.278	8.50292	pos	HMDB0005030	Benzenoids	Benzene and substituted derivatives	Diphenylmethanes	M+Na	C32H39NO4	37.6	0	1.34023	1.03421	0.000749235	0.00852452	1.77749	40443	22752.9	36996.8	34515.3	35467.9	45881.6	49353.4	21375.8	20964.3	23679.3	28090.8	19654.2
PC(18:1(11Z)/16:0)	-0.900373	C00157	blue	6	rno05231|rno00564|rno00590|rno04723|rno00591|rno00592	Choline metabolism in cancer|Glycerophospholipid metabolism|Arachidonic acid metabolism|Retrograde endocannabinoid signaling|Linoleic acid metabolism|alpha-Linolenic acid metabolism	9.74_804.5749m/z	804.575	9.74178	neg	HMDB0008067	Lipids and lipid-like molecules	Glycerophospholipids	Glycerophosphocholines	M+FA-H	C42H82NO8P	54.8	83.3	-1.39957	6.7221	0.0446255	0.144373	0.535748	1.13673e+06	2.12176e+06	963498	407593	1.85317e+06	1.76599e+06	693403	2.68208e+06	2.518e+06	2.40027e+06	1.97887e+06	1.02959e+06
PE(22:2(13Z,16Z)/18:0)	-1.75138	C00350	blue	6	rno00564|rno04723|rno00563|rno04136|rno04140|rno05167	Glycerophospholipid metabolism|Retrograde endocannabinoid signaling|Glycosylphosphatidylinositol (GPI)-anchor biosynthesis|Autophagy - other|Autophagy - animal|Kaposi sarcoma-associated herpesvirus infection	10.60_800.6153m/z	800.615	10.5973	pos	HMDB0009552	Lipids and lipid-like molecules	Glycerophospholipids	Glycerophosphoethanolamines	M+H	C45H86NO8P	34.2	0	-1.30704	1.64011	0.0068958	0.0402372	0.297017	21266.3	71599.5	56715	42769.4	5.5809e-05	5.5809e-05	6847.14	58186.3	51958.5	82703	90628.7	74521.2
LysoPC(14:0/0:0)	0.578514	C04230	red	2	rno05231|rno00564	Choline metabolism in cancer|Glycerophospholipid metabolism	8.39_512.2993m/z	512.299	8.39362	neg	HMDB0010379	Lipids and lipid-like molecules	Glycerophospholipids	Glycerophosphocholines	M+FA-H	C22H46NO7P	57.1	87.4	-0.0998258	1.83045	2.80234e-05	0.0010324	1.49331	156335	104691	158501	159596	148569	160710	154301	101207	124331	96326.1	92419.3	109170
Trans-2,3-dehydrododecanoyl-CoA	2.56526	C03221	red	3	rno00062|rno00071|rno01212	Fatty acid elongation|Fatty acid degradation|Fatty acid metabolism	0.71_946.2568m/z	946.257	0.714617	neg	HMDB0011689	Lipids and lipid-like molecules	Fatty Acyls	Fatty acyl thioesters	M-H	C33H56N7O17P3S	33.8	0	-2.69875	1.50969	0.0351707	0.123684	5.9186	66030.1	11156.4	131525	44597.7	80899.5	46591.7	26536.4	5.5809e-05	5.5809e-05	5.5809e-05	5.5809e-05	55781.9
Zidovudine	-0.521842	C07210	blue	1	rno04976	Bile secretion	2.25_250.0935m/z	250.094	2.2514	pos	HMDB0014638	Nucleosides, nucleotides, and analogues	Pyrimidine nucleosides	Pyrimidine 2',3'-dideoxyribonucleosides	M+H-H2O	C10H13N5O4	47.2	48.4	0.279755	2.31553	0.0296591	0.110809	0.696482	278740	400211	298216	261716	315785	310936	207046	430052	425486	523586	284454	337476
Trichloroethanol glucuronide	-0.732493	C14869	blue	2	rno05204|rno00980	Chemical carcinogenesis|Metabolism of xenobiotics by cytochrome P450	4.15_323.9570n	646.907	4.15283	neg	HMDB0042049	Organic oxygen compounds	Organooxygen compounds	Carbohydrates and carbohydrate conjugates	M-H, 2M-H	C8H11Cl3O7	37.2	43.8	-0.0425212	22.7906	0.0009981	0.0104117	0.601863	1.29139e+07	2.14565e+07	1.22395e+07	1.42679e+07	1.34808e+07	1.14778e+07	1.31033e+07	2.32894e+07	2.42516e+07	1.79319e+07	1.71311e+07	2.46785e+07
Phosphodimethylethanolamine	0.588751	C13482	red	1	rno00564	Glycerophospholipid metabolism	0.71_169.0496n	214.048	0.714617	neg	HMDB0060244	Organic acids and derivatives	Organic phosphoric acids and derivatives	Phosphate esters	M-H, M+FA-H	C4H12NO4P	39	5.49	-4.6469	2.09414	0.0239146	0.0959751	1.50394	269645	179292	234004	315712	282921	239472	276117	232736	199766	150607	80912.6	232439
2-Phenyl-1,3-propanediol monocarbamate	0.515436	C16586	red	1	rno00982	Drug metabolism - cytochrome P450	0.84_213.1233m/z	213.123	0.844883	pos	HMDB0060351	Benzenoids	Benzene and substituted derivatives	Unclassified	M+NH4	C10H13NO3	39.5	0	-0.153198	1.45696	0.0266197	0.103436	1.42943	137031	95864.5	161525	129901	113034	118239	162456	76887.9	120052	124991	77541.3	79850
Glutathione episulfonium ion	0.781344	C14874	red	2	rno05204|rno00980	Chemical carcinogenesis|Metabolism of xenobiotics by cytochrome P450	1.21_686.2499m/z	686.25	1.20772	pos	HMDB0060479	Organic acids and derivatives	Carboxylic acids and derivatives	Amino acids, peptides, and analogues	2M+NH4	C12H20N3O6S+	38.2	0	2.21109	1.13223	0.0017213	0.0150803	1.71873	50319.4	29277	42064.8	60980.6	39097.8	54622.7	54830.9	30017.9	23666.6	31837.8	34169	26693.9
3-Hydroxylidocaine	-5.80084	C16560	blue	1	rno00982	Drug metabolism - cytochrome P450	7.90_518.3690m/z	518.369	7.90323	pos	HMDB0060655	Organic acids and derivatives	Carboxylic acids and derivatives	Amino acids, peptides, and analogues	2M+NH4	C14H22N2O2	38.8	0	-2.12162	1.13982	4.35159e-05	0.00132201	0.017938	363.451	20261.5	1290.87	138.849	5.5809e-05	143.41	244.128	20680.5	29366.2	15954.7	19560.6	15745.6
2-ene-Valproic acid	0.76771	C16653	red	1	rno00982	Drug metabolism - cytochrome P450	0.82_160.1332m/z	160.133	0.815833	pos	LMFA01030968	Lipids and lipid-like molecules	Fatty Acyls	Fatty Acids and Conjugates	M+NH4	C8H14O2	39.3	0	-0.128147	1.3548	0.000902182	0.00971766	1.70257	75794.8	44518	63672.6	69638.7	81692.4	78683.4	85286.8	60753.6	48193.1	38280.7	34725.5	40637.1
LTC4	-1.34015	C02166	blue	6	rno04976|rno00590|rno04726|rno05310|rno04664|rno04080	Bile secretion|Arachidonic acid metabolism|Serotonergic synapse|Asthma|Fc epsilon RI signaling pathway|Neuroactive ligand-receptor interaction	6.90_608.3007m/z	608.301	6.9032	pos	LMFA03020003	Lipids and lipid-like molecules	Fatty Acyls	Eicosanoids	M+H-H2O	C30H47N3O9S	37.4	0	1.1021	1.21037	6.43291e-07	0.00010287	0.394979	14042.2	35551.9	11453	15088.1	13648.4	15081.7	14940	39322.4	33260.2	32385.8	34635.3	38155.6
(+/-)8,9-DiHETrE	-1.16498	C14773	blue	2	rno00590|rno04726	Arachidonic acid metabolism|Serotonergic synapse	8.80_338.2456n	361.235	8.8041	pos	LMFA03050006	Lipids and lipid-like molecules	Fatty Acyls	Eicosanoids	M+H, M+Na, M+H-H2O	C20H34O4	38.7	0	-0.351753	1.19185	0.012004	0.0594765	0.44597	21658	48563.9	19677.7	21536.8	18557.1	20529.3	27989.2	39052.9	35383.5	39776.4	80011.3	48595.1
15-Oxo-ETE	-1.22587	C04577	blue	1	rno00590	Arachidonic acid metabolism	6.90_301.2162m/z	301.216	6.9032	pos	LMFA03060051	Lipids and lipid-like molecules	Fatty Acyls	Eicosanoids	M+H-H2O	C20H30O3	54.7	77.8	0.123039	1.48709	4.86187e-06	0.000343834	0.427539	24247.2	56713.4	22583.5	25611.6	22150.9	26045.1	24844.8	63766.7	50248.3	49971.7	57224.7	62355.4
Farnesyl diphosphate	1.65099	C00448	red	2	rno00900|rno00100	Terpenoid backbone biosynthesis|Steroid biosynthesis	0.76_782.2923m/z	782.292	0.757783	pos	LMPR0103010002	Lipids and lipid-like molecules	Prenol lipids	Isoprenoids	2M+NH4	C15H28O7P2	38.4	0	-4.62132	1.67455	0.0251566	0.0994781	3.14049	89581.6	28524.7	156162	104537	54554.5	79518.7	53135.9	5.5809e-05	15209.9	28726.6	68135.4	30551.7
11-cis-Retinol	-0.675614	C00899	blue	1	rno00830	Retinol metabolism	10.93_269.2263m/z	269.226	10.931	pos	LMPR01090005	Lipids and lipid-like molecules	Prenol lipids	Isoprenoids	M+H-H2O	C20H30O	53.1	68.5	-0.151704	3.23368	0.000760177	0.00863552	0.626066	278007	444054	282604	238393	277506	348665	242865	427357	514254	386152	488133	404373
(23S)-23,25-dihydroxy-24-oxovitamin D3 23-(beta-glucuronide) / (23S)-23,25-dihydroxy-24-oxocholecalciferol 23-(beta-glucuronide)	1.89131	C03033	red	2	rno04976|rno00040	Bile secretion|Pentose and glucuronate interconversions	8.95_645.3038m/z	645.304	8.95018	pos	LMST05010020	Lipids and lipid-like molecules	Sterol Lipids	Steroid conjugates	M+K	C33H50O10	36.5	0	0.483712	1.69008	1.91153e-06	0.000190524	3.70971	58527.3	15776.8	62840.4	62693.1	59372.4	60633	47097.6	15869.5	17268.5	19098.9	8360.56	18286.5

## Sheet: L-K vs L-H
Supplementary file 7 (2). Differentially expressed metabolites (DEMs) between 2DG-treated healthy rats (L-K) and healthy rats (L-H) in livers
Metabolites	log2(FC)	KEGG	RED/BLUE	Freq	ID Annotation	Annotation	ID	m/z	Retention time (min)	Ion mode	Compound ID	Super Class	Class	Sub Class	Adducts	Formula	Score	Fragmentation Score	Mass Error (ppm)	VIP	P-value	adj.P-value	FC	average(L-K)	average(L-H)	L_K1	L_K2	L_K3	L_K4	L_K5	L_H1	L_H2	L_H3	L_H4	L_H5
Sucrose	-0.313326	C00089	blue	5	rno02010|rno00052|rno04973|rno04742|rno00500	ABC transporters|Galactose metabolism|Carbohydrate digestion and absorption|Taste transduction|Starch and sucrose metabolism	0.71_342.1162n	381.079	0.71425	pos	137	Organic oxygen compounds	Organooxygen compounds	Carbohydrates and carbohydrate conjugates	M+Na, 2M+K, M+K, 2M+Na	C12H22O11	49.4	48.4	-0.122197	6.66497	0.0171785	0.101495	0.804784	3.33637e+06	4.14566e+06	3.0974e+06	3.10576e+06	3.18795e+06	3.45727e+06	3.83345e+06	4.56382e+06	3.6146e+06	4.07921e+06	4.77759e+06	3.69311e+06
Glycocholic Acid	-2.39575	C01921	blue	3	rno04979|rno04976|rno00120	Cholesterol metabolism|Bile secretion|Primary bile acid biosynthesis	6.48_465.3092n	466.316	6.47963	pos	202	Lipids and lipid-like molecules	Steroids and steroid derivatives	Bile acids, alcohols and derivatives	M+H, 2M+H, 2M+K, 2M+NH4, 2M+Na, M+NH4, M+Na, M+K, M+H-H2O	C26H43NO6	58.2	93.5	0.274688	15.9472	0.00174047	0.0222169	0.190024	906779	4.77193e+06	1.31659e+06	672721	1.22745e+06	620868	696259	5.76063e+06	4.44877e+06	3.29945e+06	2.93342e+06	7.41736e+06
L-Isoleucine	0.235743	C00407	red	9	rno02010|rno04974|rno00970|rno00290|rno01230|rno04978|rno01210|rno05230|rno00280	ABC transporters|Protein digestion and absorption|Aminoacyl-tRNA biosynthesis|Valine, leucine and isoleucine biosynthesis|Biosynthesis of amino acids|Mineral absorption|2-Oxocarboxylic acid metabolism|Central carbon metabolism in cancer|Valine, leucine and isoleucine degradation	1.45_132.1021m/z	132.102	1.44858	pos	23	Organic acids and derivatives	Carboxylic acids and derivatives	Amino acids, peptides, and analogues	M+H	C6H13NO2	54.5	80.5	1.37141	6.8722	0.00419052	0.0397008	1.17751	4.90177e+06	4.16282e+06	5.19017e+06	4.92121e+06	4.52645e+06	4.77096e+06	5.10007e+06	3.8485e+06	4.07658e+06	4.6581e+06	4.28917e+06	3.94174e+06
4-Pyridoxic acid	1.15782	C00847	red	1	rno00750	Vitamin B6 metabolism	1.52_184.0606m/z	184.061	1.51735	pos	239	Organoheterocyclic compounds	Pyridines and derivatives	Pyridinecarboxylic acids and derivatives	M+H	C8H9NO4	56.6	86.3	0.80557	1.03491	1.00604e-07	5.42217e-05	2.23119	26319.9	11796.3	26763.9	27090.7	24442.4	24810	28492.8	11813.5	10935.6	12785.2	12066.1	11381.4
L-Lysine	0.257379	C00047	red	7	rno02010|rno00310|rno04974|rno00970|rno01230|rno00780|rno01210	ABC transporters|Lysine degradation|Protein digestion and absorption|Aminoacyl-tRNA biosynthesis|Biosynthesis of amino acids|Biotin metabolism|2-Oxocarboxylic acid metabolism	0.64_146.1058n	147.113	0.639567	pos	25	Organic acids and derivatives	Carboxylic acids and derivatives	Amino acids, peptides, and analogues	M+H-H2O, M+H	C6H14N2O2	57.1	94.1	1.55049	2.78995	0.00348229	0.0348277	1.19531	763879	639066	802255	771236	731228	693279	821398	612914	606683	712817	616530	646387
5-Hydroxyindoleacetic acid	0.646687	C05635	red	2	rno04726|rno00380	Serotonergic synapse|Tryptophan metabolism	2.18_191.0583n	209.092	2.18105	pos	2975	Organoheterocyclic compounds	Indoles and derivatives	Indolyl carboxylic acids and derivatives	M+H, M+NH4, M+H-H2O	C10H9NO3	54.1	73.2	0.411685	3.00351	0.000502023	0.00999376	1.56557	384085	245333	320787	355418	390019	453008	401194	237213	263753	241537	272656	211504
2-Phenylacetamide	0.227668	C02505	red	1	rno00360	Phenylalanine metabolism	1.21_136.0758m/z	136.076	1.20772	pos	3260	Benzenoids	Benzene and substituted derivatives	Phenylacetamides	M+H	C8H9NO	55.4	86.2	0.56169	2.45344	0.000432956	0.00905227	1.17094	589190	503177	622251	577765	595628	559767	590540	478683	480211	536271	514201	506518
3-Hydroxyanthranilic acid	4.48283	C00632	red	1	rno00380	Tryptophan metabolism	1.42_154.0499m/z	154.05	1.41533	pos	3275	Benzenoids	Benzene and substituted derivatives	Benzoic acids and derivatives	M+H	C7H7NO3	48.1	43.4	0.162474	2.16883	1.50513e-07	6.08407e-05	22.3597	66793.9	2987.25	65353.3	71220.7	56280.6	78401.2	62713.8	3276.6	2372.83	3093.39	2849.15	3344.26
L-Carnitine	0.372818	C00318	red	2	rno04976|rno04714	Bile secretion|Thermogenesis	0.73_162.1124m/z	162.112	0.72875	pos	34532	Organic nitrogen compounds	Organonitrogen compounds	Quaternary ammonium salts	M+H	C7H15NO3	57.2	94.3	-0.141941	5.05019	0.000548736	0.0105764	1.29488	1.76641e+06	1.36415e+06	1.64791e+06	1.8793e+06	1.64885e+06	1.8731e+06	1.78289e+06	1.48226e+06	1.40921e+06	1.32305e+06	1.18449e+06	1.42175e+06
4-Guanidinobutanoic acid	0.58946	C01035	red	1	rno00330	Arginine and proline metabolism	0.82_146.0924m/z	146.092	0.815833	pos	4155	Organic acids and derivatives	Carboxylic acids and derivatives	Amino acids, peptides, and analogues	M+H	C5H11N3O2	53.1	71.7	0.0380989	2.86389	5.72478e-05	0.00248678	1.50468	342147	227388	373187	374066	317660	319337	326483	232089	209184	239826	210861	244978
L-Ornithine	0.217977	C00077	red	7	rno02010|rno00330|rno00480|rno00472|rno00220|rno01230|rno01210	ABC transporters|Arginine and proline metabolism|Glutathione metabolism|D-Arginine and D-ornithine metabolism|Arginine biosynthesis|Biosynthesis of amino acids|2-Oxocarboxylic acid metabolism	0.64_133.0973m/z	133.097	0.639567	pos	45121	Unclassified	Unclassified	Unclassified	M+H	C5H12N2O2	57.6	95.4	1.28016	1.07625	0.035735	0.163354	1.1631	156207	134302	175008	156788	153819	131029	164390	124927	130826	152337	129422	133998
Ergothioneine	0.380708	C05570	red	1	rno00340	Histidine metabolism	0.79_229.0885n	230.096	0.7868	pos	53	Organic acids and derivatives	Carboxylic acids and derivatives	Amino acids, peptides, and analogues	M+H, M+K	C9H15N3O2S	59	96.9	0.0561405	4.55533	0.0263024	0.13334	1.30198	1.77064e+06	1.35996e+06	1.85775e+06	2.00696e+06	1.89552e+06	1.54897e+06	1.54399e+06	1.49519e+06	1.50535e+06	1.25876e+06	945378	1.5951e+06
L-Pipecolic acid	0.254443	C00408	red	1	rno00310	Lysine degradation	0.64_130.0865m/z	130.086	0.639567	pos	63100	Organic acids and derivatives	Carboxylic acids and derivatives	Amino acids, peptides, and analogues	M+H	C6H11NO2	56.1	89.5	1.64567	1.34456	0.0136435	0.0868884	1.19287	198725	166593	207746	204133	192706	170976	218062	155187	157131	189332	160430	170886
Creatine	0.438701	C00300	red	2	rno00330|rno00260	Arginine and proline metabolism|Glycine, serine and threonine metabolism	0.74_132.0769m/z	132.077	0.743267	pos	7	Organic acids and derivatives	Carboxylic acids and derivatives	Amino acids, peptides, and analogues	M+H	C4H9N3O2	55.6	84.1	0.787024	2.8918	0.0331472	0.15575	1.35538	631194	465694	754169	740463	556958	495313	609068	535728	539747	408462	338598	505937
Inosine	-0.600606	C00294	blue	1	rno00230	Purine metabolism	1.33_268.0807n	267.073	1.32755	neg	84	Nucleosides, nucleotides, and analogues	Purine nucleosides	Unclassified	M-H, 2M-H	C10H12N4O5	58	91.7	-0.27315	8.9236	0.00833019	0.0629719	0.659477	2.56713e+06	3.89268e+06	2.6327e+06	2.55543e+06	1.67215e+06	3.20154e+06	2.77385e+06	4.12364e+06	4.10847e+06	4.28939e+06	2.74998e+06	4.19193e+06
Adenosine	-1.10106	C00212	blue	11	rno04270|rno04923|rno05032|rno05034|rno04022|rno05012|rno04071|rno04924|rno04080|rno00230|rno04024	Vascular smooth muscle contraction|Regulation of lipolysis in adipocytes|Morphine addiction|Alcoholism|cGMP-PKG signaling pathway|Parkinson disease|Sphingolipid signaling pathway|Renin secretion|Neuroactive ligand-receptor interaction|Purine metabolism|cAMP signaling pathway	1.27_268.1040m/z	268.104	1.2682	pos	86	Nucleosides, nucleotides, and analogues	Purine nucleosides	Unclassified	M+H	C10H13N5O4	54.5	85.2	0.0253986	3.95614	0.0048534	0.0438131	0.466175	233603	501106	312093	296507	310923	182583	65909.6	584504	549780	308594	557266	505387
D-Maltose	-0.819116	C00208	blue	4	rno02010|rno04973|rno04742|rno00500	ABC transporters|Carbohydrate digestion and absorption|Taste transduction|Starch and sucrose metabolism	0.76_342.1163n	360.15	0.757783	pos	HMDB0000163	Organic oxygen compounds	Organooxygen compounds	Carbohydrates and carbohydrate conjugates	M+H, M+NH4	C12H22O11	39.2	0	0.294303	4.94901	8.2018e-06	0.000736744	0.566789	436231	769654	389838	399715	458236	427355	506014	772039	761416	678632	812550	823632
L-Acetylcarnitine	1.34233	C02571	red	1	rno04931	Insulin resistance	0.82_204.1231m/z	204.123	0.815833	pos	HMDB0000201	Lipids and lipid-like molecules	Fatty Acyls	Fatty acid esters	M+H	C9H17NO4	43.9	22	0.156982	5.18848	1.62417e-05	0.00109889	2.5356	638083	251650	497609	670366	747026	620623	654791	279604	252286	240867	268141	217352
Taurine	1.99043	C00245	red	5	rno02010|rno00120|rno00430|rno04080|rno00920	ABC transporters|Primary bile acid biosynthesis|Taurine and hypotaurine metabolism|Neuroactive ligand-receptor interaction|Sulfur metabolism	0.71_125.0146n	163.978	0.71425	pos	HMDB0000251	Organic acids and derivatives	Organic sulfonic acids and derivatives	Organosulfonic acids and derivatives	M+Na, M+K	C2H7NO3S	38.3	0	-0.284278	1.26849	6.49437e-08	4.50029e-05	3.97355	28927.1	7279.92	30232	31768.1	26921.1	29224.8	26489.6	9365.83	7454.02	6997.12	6557.56	6025.07
Pyroglutamic acid	-0.555578	C01879	blue	1	rno00480	Glutathione metabolism	0.71_129.0427n	147.076	0.71425	pos	HMDB0000267	Organic acids and derivatives	Carboxylic acids and derivatives	Amino acids, peptides, and analogues	M+H, M+NH4	C5H7NO3	50.6	59.7	0.994229	5.04375	0.00593006	0.0501128	0.680385	876354	1.28803e+06	973971	890240	888436	732992	896132	1.41992e+06	1.34289e+06	1.19827e+06	937974	1.54108e+06
Galactonic acid	2.06917	C00880	red	1	rno00052	Galactose metabolism	0.71_219.0475m/z	219.047	0.71425	pos	HMDB0000565	Organic acids and derivatives	Hydroxy acids and derivatives	Medium-chain hydroxy acids and derivatives	M+Na	C6H12O7	38.5	0	-0.341438	1.16824	2.32037e-06	0.000327825	4.19645	24868	5925.97	21600.3	21717.4	28790.7	27968.8	24262.9	5834.96	4565.66	5457.45	7587.9	6183.88
Gluconic acid	1.22022	C00257	red	2	rno00030|rno01200	Pentose phosphate pathway|Carbon metabolism	0.73_196.0577n	195.05	0.72915	neg	HMDB0000625	Organic oxygen compounds	Organooxygen compounds	Carbohydrates and carbohydrate conjugates	M-H, 2M-H	C6H12O7	49.5	52.2	-3.09699	14.9884	5.98743e-05	0.00253282	2.32982	5.60085e+06	2.40399e+06	6.05199e+06	6.73203e+06	5.19099e+06	5.1513e+06	4.87795e+06	2.75853e+06	2.70947e+06	2.04134e+06	1.65642e+06	2.85417e+06
Chenodeoxycholic acid glycine conjugate	-1.79038	C05466	blue	3	rno04979|rno04976|rno00120	Cholesterol metabolism|Bile secretion|Primary bile acid biosynthesis	7.74_448.3068m/z	448.307	7.74238	neg	HMDB0000637	Lipids and lipid-like molecules	Steroids and steroid derivatives	Bile acids, alcohols and derivatives	M-H	C26H43NO5	56.3	84.4	-0.0487301	6.46328	4.74671e-05	0.00219283	0.289096	239511	828484	294801	198029	334018	184365	186344	792722	818805	749749	695521	1.08562e+06
Glycogen	-1.90079	C00182	blue	1	rno04922	Glucagon signaling pathway	0.71_666.2218n	689.211	0.71425	pos	HMDB0000757	Organic oxygen compounds	Organooxygen compounds	Carbohydrates and carbohydrate conjugates	M+Na, M+K	C24H42O21	39	0	-0.0177641	6.73009	0.00899258	0.0655432	0.267797	297448	1.11072e+06	205822	204021	260694	352351	464352	860561	750064	944955	2.02591e+06	972126
Neopterin	-0.919968	C05926	blue	1	rno00790	Folate biosynthesis	1.21_524.1977m/z	524.198	1.20772	pos	HMDB0000845	Organoheterocyclic compounds	Pteridines and derivatives	Pterins and derivatives	2M+NH4	C9H11N5O4	38.8	0	3.19872	1.09317	0.000127927	0.00406462	0.528521	19235.8	36395.5	21380.7	20257.8	17353	15968.4	21218.9	34271.9	39519.6	40765.6	28559	38861.4
Trigonelline	0.548134	C01004	red	1	rno00760	Nicotinate and nicotinamide metabolism	0.76_138.0550m/z	138.055	0.757783	pos	HMDB0000875	Alkaloids and derivatives	Unclassified	Unclassified	M+H	C7H7NO2	39.5	0	0.121958	2.15418	0.000934506	0.0150264	1.46219	227338	155478	240969	250748	209290	226239	209444	170555	163316	144757	116837	181922
NAD	0.484324	C00003	red	8	rno04925|rno00760|rno04211|rno00190|rno04152|rno00730|rno04977|rno00983	Aldosterone synthesis and secretion|Nicotinate and nicotinamide metabolism|Longevity regulating pathway|Oxidative phosphorylation|AMPK signaling pathway|Thiamine metabolism|Vitamin digestion and absorption|Drug metabolism - other enzymes	0.83_709.1148m/z	709.115	0.830883	neg	HMDB0000902	Nucleosides, nucleotides, and analogues	(5'->5')-dinucleotides	Unclassified	M+FA-H	C21H28N7O14P2+	39.4	1.89	-0.491282	3.53134	0.0356113	0.163012	1.39893	943171	674208	824181	900980	753544	1.15792e+06	1.07923e+06	752502	850878	773148	475924	518590
Taurochenodesoxycholic acid	0.590506	C05465	red	3	rno04979|rno04976|rno00120	Cholesterol metabolism|Bile secretion|Primary bile acid biosynthesis	6.57_499.2970n	517.331	6.5681	pos	HMDB0000951	Lipids and lipid-like molecules	Steroids and steroid derivatives	Bile acids, alcohols and derivatives	M+H-H2O, M+NH4, M+Na, M+K	C26H45NO6S	55.9	87.8	0.494086	1.49588	0.000274747	0.00666352	1.50578	95336.2	63313.7	107295	83821.2	105655	86244.2	93665	62437.6	68330.1	61480.1	66806.2	57514.4
Biliverdin	0.947853	C00500	red	1	rno00860	Porphyrin and chlorophyll metabolism	7.38_583.2556m/z	583.256	7.37663	pos	HMDB0001008	Organoheterocyclic compounds	Tetrapyrroles and derivatives	Bilirubins	M+H	C33H34N4O6	41.7	13	0.793878	1.50027	0.000697219	0.0123882	1.929	70104.4	36342.3	61502.7	75054.6	62637.3	83187.6	68139.6	24001.9	28764.7	37278.1	52179.7	39487.2
(S)-5-Diphosphomevalonic acid	0.785276	C01143	red	1	rno00900	Terpenoid backbone biosynthesis	3.35_288.9888m/z	288.989	3.3483	neg	HMDB0001090	Organic oxygen compounds	Organic oxoanionic compounds	Organic pyrophosphates	M-H2O-H	C6H14O10P2	39.4	2.14	1.20666	2.04393	0.00400326	0.0384073	1.72342	160247	92981.8	183769	198091	157808	141311	120255	101822	114173	76843.7	65424	106647
Allose	-0.533651	C01487	blue	2	rno02010|rno00051	ABC transporters|Fructose and mannose metabolism	0.79_180.0627n	225.061	0.7873	neg	HMDB0001151	Organic oxygen compounds	Organooxygen compounds	Carbohydrates and carbohydrate conjugates	M-H, M+FA-H	C6H12O6	47.2	45.3	-3.82701	4.24637	0.0222308	0.120083	0.690804	727259	1.05277e+06	789938	841610	639728	689838	675180	1.1457e+06	1.29772e+06	918095	697355	1.20498e+06
Maltotriose	-1.87158	C01835	blue	2	rno02010|rno04973	ABC transporters|Carbohydrate digestion and absorption	0.80_504.1689n	549.167	0.801833	neg	HMDB0001262	Organic oxygen compounds	Organooxygen compounds	Carbohydrates and carbohydrate conjugates	M-H, M+FA-H	C18H32O16	57	91.9	-0.195641	8.8305	0.000468291	0.00955761	0.273274	440499	1.61193e+06	211965	347896	402265	500832	739539	1.28403e+06	1.59951e+06	1.41799e+06	2.33138e+06	1.42675e+06
Fucose 1-phosphate	2.35462	C02985	red	2	rno00051|rno00520	Fructose and mannose metabolism|Amino sugar and nucleotide sugar metabolism	0.73_244.0347n	506.094	0.72875	pos	HMDB0001265	Organic oxygen compounds	Organooxygen compounds	Carbohydrates and carbohydrate conjugates	M+NH4, 2M+NH4	C6H13O8P	38.9	0	-0.468811	1.60874	0.0062312	0.0516087	5.11459	53640	10487.6	60918.2	93459.3	35511.1	43301.8	35009.7	17111.5	8615.12	4493.61	5.5809e-05	22218
N6,N6,N6-Trimethyl-L-lysine	0.593633	C03793	red	1	rno00310	Lysine degradation	0.67_189.1598m/z	189.16	0.670083	pos	HMDB0001325	Organic acids and derivatives	Carboxylic acids and derivatives	Amino acids, peptides, and analogues	M+H	C9H20N2O2	47.5	40.8	0.431341	1.4414	0.000135262	0.00421486	1.50904	87191.8	57779.6	90674.2	91732.7	92941.2	73717.9	86893.4	53496	50672.7	63122	62928.1	58679.2
2-Keto-3-deoxy-D-gluconic acid	1.25086	C01216	red	1	rno00052	Galactose metabolism	0.71_395.0588m/z	395.059	0.71425	pos	HMDB0001353	Organic acids and derivatives	Keto acids and derivatives	Medium-chain keto acids and derivatives	2M+K	C6H10O6	39.4	0	0.341934	1.08811	0.0154641	0.0946865	2.37983	36508.6	15340.8	48037.5	49978.3	29648.6	30027.4	24851.2	29929.5	15347.3	12526.3	1561.66	17339.4
p-Aminobenzoic acid	1.87643	C00568	red	1	rno00790	Folate biosynthesis	4.45_137.0480n	138.055	4.45063	pos	HMDB0001392	Benzenoids	Benzene and substituted derivatives	Benzoic acids and derivatives	M+H-H2O, M+H	C7H7NO2	46	34.6	2.36085	1.15529	5.54544e-06	0.000560398	3.67166	25305	6891.97	23411.6	31416.9	22721	25223.1	23752.3	5668.98	6401.41	9547.74	7213.49	5628.26
Allopregnanolone	2.22005	C13712	red	1	rno00140	Steroid hormone biosynthesis	7.98_363.2542m/z	363.254	7.98167	neg	HMDB0001449	Lipids and lipid-like molecules	Steroids and steroid derivatives	Pregnane steroids	M+FA-H	C21H34O2	43.3	22.2	0.272969	1.16971	0.000798123	0.0136478	4.65909	25944.7	5568.63	29488.1	28828.7	36977.3	17015	17414.6	6406.16	4694.02	4945.2	4022.54	7775.23
Docosahexaenoic acid	0.687716	C06429	red	1	rno01040	Biosynthesis of unsaturated fatty acids	10.67_329.2475m/z	329.248	10.6747	pos	HMDB0002183	Lipids and lipid-like molecules	Fatty Acyls	Fatty acids and conjugates	M+H	C22H32O2	39.1	0	-0.0114778	1.18994	0.0264939	0.134147	1.61073	63580.3	39472.9	82762.8	69233.8	68102.8	59939.9	37861.8	31206.2	35527.1	37075.5	58747.9	34807.9
14,15-DiHETrE	0.505893	C14775	red	2	rno04726|rno00590	Serotonergic synapse|Arachidonic acid metabolism	8.64_338.2459n	339.253	8.64487	pos	HMDB0002265	Lipids and lipid-like molecules	Fatty Acyls	Eicosanoids	M+H, M+Na, M+H-H2O	C20H34O4	39	0	0.506196	1.00712	0.00667303	0.0541584	1.42	57273.2	40333.2	53414.6	63785	50316.2	59060.9	59789.2	38588.4	33601.9	35489.9	55923.8	38061.8
Raffinose	-3.09204	C00492	blue	2	rno02010|rno00052	ABC transporters|Galactose metabolism	0.76_505.1761m/z	505.176	0.757783	pos	HMDB0003213	Organic oxygen compounds	Organooxygen compounds	Carbohydrates and carbohydrate conjugates	M+H	C18H32O16	36	0	-0.394032	1.88476	0.000944313	0.0150676	0.117274	7300.46	62251.1	928.021	5.5809e-05	6797.12	10276.8	18500.4	52281.1	57653.9	44003.6	102248	55069.2
Deoxyribose	-1.5072	C01801	blue	1	rno00030	Pentose phosphate pathway	1.24_291.1050m/z	291.105	1.23748	pos	HMDB0003224	Organic oxygen compounds	Organooxygen compounds	Carbohydrates and carbohydrate conjugates	2M+Na	C5H10O4	48.7	47.2	-0.281361	2.09611	0.000137082	0.00425333	0.351794	33687.2	95758.2	32513.7	42281.4	33118.8	31889.5	28632.5	112984	90574.7	88632.8	69081.4	117518
(S)-Hydroxydecanoyl-CoA	-0.411688	C05264	blue	3	rno00071|rno00062|rno01212	Fatty acid degradation|Fatty acid elongation|Fatty acid metabolism	1.11_918.2280m/z	918.228	1.10922	neg	HMDB0003938	Lipids and lipid-like molecules	Fatty Acyls	Fatty acyl thioesters	M-H2O-H	C31H54N7O18P3S	39.1	0.0855	-0.00666639	2.32706	0.0159247	0.0966777	0.751743	319237	424662	345294	364727	356355	272757	257051	467398	350163	494497	426017	385235
Anandamide	1.04305	C11695	red	4	rno04723|rno04750|rno04714|rno04080	Retrograde endocannabinoid signaling|Inflammatory mediator regulation of TRP channels|Thermogenesis|Neuroactive ligand-receptor interaction	10.08_348.2897m/z	348.29	10.0836	pos	HMDB0004080	Organic nitrogen compounds	Organonitrogen compounds	Amines	M+H	C22H37NO2	39.4	0	-0.0163247	1.65392	0.00062095	0.0114381	2.06058	81049.2	39333.3	80115.2	102421	59014.8	79351.1	84343.7	41296.6	51267	37193.7	32416.4	34492.7
N1-Methyl-4-pyridone-3-carboxamide	6.41642	C05843	red	1	rno00760	Nicotinate and nicotinamide metabolism	1.42_152.0587n	175.048	1.41533	pos	HMDB0004194	Organoheterocyclic compounds	Pyridines and derivatives	Pyridinecarboxylic acids and derivatives	M+Na, M+K	C7H8N2O2	39.3	1.13	0.693226	1.06655	3.65945e-08	3.13249e-05	85.4149	15377.3	180.031	16950	16948.8	14083.6	15649	13255.4	355.031	123.468	118.286	104.225	199.145
Pyrrole-2-carboxylic acid	1.66383	C05942	red	1	rno00330	Arginine and proline metabolism	0.74_129.0660m/z	129.066	0.743267	pos	HMDB0004230	Organoheterocyclic compounds	Pyrroles	Pyrrole carboxylic acids and derivatives	M+NH4	C5H5NO2	39	0	1.09862	2.03767	0.000181781	0.00516657	3.16857	86320.8	27242.9	105548	109078	76315	71736.2	68927.3	31207.3	32963.5	22986.1	19451.7	29605.8
Fexofenadine	1.04632	C06999	red	1	rno04976	Bile secretion	8.50_524.2778m/z	524.278	8.50292	pos	HMDB0005030	Benzenoids	Benzene and substituted derivatives	Diphenylmethanes	M+Na	C32H39NO4	37.6	0	1.34023	1.32853	1.48144e-05	0.00102656	2.06525	46990.4	22752.9	52239.9	44254	41044.5	45864.2	51549.6	21375.8	20964.3	23679.3	28090.8	19654.2
Eicosadienoic acid	1.06993	C16525	red	1	rno01040	Biosynthesis of unsaturated fatty acids	10.61_326.3054m/z	326.305	10.6128	pos	HMDB0005060	Lipids and lipid-like molecules	Fatty Acyls	Fatty acids and conjugates	M+NH4	C20H36O2	39.1	0	0.037575	1.58991	0.00216719	0.025935	2.09933	75932.2	36169.8	78309.5	86063.7	48512.4	87051.2	79724.3	33265.6	46342.9	50967.3	29093.9	21179.2
PC(14:0/22:0)	1.5993	C00157	red	6	rno04723|rno00590|rno05231|rno00564|rno00591|rno00592	Retrograde endocannabinoid signaling|Arachidonic acid metabolism|Choline metabolism in cancer|Glycerophospholipid metabolism|Linoleic acid metabolism|alpha-Linolenic acid metabolism	3.57_828.5908m/z	828.591	3.56798	pos	HMDB0007886	Lipids and lipid-like molecules	Glycerophospholipids	Glycerophosphocholines	M+K	C44H88NO8P	31.2	0	3.65736	1.01503	0.00125453	0.018059	3.02996	25117.7	8289.78	19973.1	18393.6	21674.3	29314	36233.6	9497.81	10503.2	8894.83	5990.31	6562.75
PE(22:2(13Z,16Z)/18:0)	-0.670648	C00350	blue	6	rno04723|rno00563|rno04136|rno00564|rno04140|rno05167	Retrograde endocannabinoid signaling|Glycosylphosphatidylinositol (GPI)-anchor biosynthesis|Autophagy - other|Glycerophospholipid metabolism|Autophagy - animal|Kaposi sarcoma-associated herpesvirus infection	10.60_800.6153m/z	800.615	10.5973	pos	HMDB0009552	Lipids and lipid-like molecules	Glycerophospholipids	Glycerophosphoethanolamines	M+H	C45H86NO8P	34.2	0	-1.30704	1.19281	0.0188211	0.107983	0.628224	44980.6	71599.5	31031.2	34197.7	60001.1	50389.4	49283.5	58186.3	51958.5	82703	90628.7	74521.2
LysoPC(22:6(4Z,7Z,10Z,13Z,16Z,19Z))	0.539419	C04230	red	2	rno05231|rno00564	Choline metabolism in cancer|Glycerophospholipid metabolism	8.87_612.3307m/z	612.331	8.86867	neg	HMDB0010404	Lipids and lipid-like molecules	Glycerophospholipids	Glycerophosphocholines	M+FA-H	C30H50NO7P	58.4	93.7	-0.0576903	7.67925	0.00879095	0.0646592	1.45339	3.36367e+06	2.31437e+06	3.32354e+06	2.95445e+06	2.69416e+06	3.7356e+06	4.11059e+06	2.28759e+06	2.62663e+06	2.73721e+06	2.05156e+06	1.86883e+06
Mannan	-3.45866	C00464	blue	1	rno00051	Fructose and mannose metabolism	0.80_711.2198m/z	711.22	0.801833	neg	HMDB0029931	Organooxygen compounds	Carbohydrates and carbohydrate conjugates	Oligosaccharides	M+FA-H	C24H42O21	55.3	88.7	-0.410803	4.68738	0.0329411	0.154982	0.0909577	46258.6	508573	33309.2	17332.6	14556.6	36193.9	129901	300950	330078	320782	1.22059e+06	370468
Trichloroethanol glucuronide	0.530006	C14869	red	2	rno00980|rno05204	Metabolism of xenobiotics by cytochrome P450|Chemical carcinogenesis	4.15_323.9570n	646.907	4.15283	neg	HMDB0042049	Organic oxygen compounds	Organooxygen compounds	Carbohydrates and carbohydrate conjugates	M-H, 2M-H	C8H11Cl3O7	37.2	43.8	-0.0425212	24.531	0.00146268	0.0200046	1.44394	3.09818e+07	2.14565e+07	3.17436e+07	3.38795e+07	3.25123e+07	2.96654e+07	2.71081e+07	2.32894e+07	2.42516e+07	1.79319e+07	1.71311e+07	2.46785e+07
Glutathione episulfonium ion	-3.76615	C14874	blue	2	rno00980|rno05204	Metabolism of xenobiotics by cytochrome P450|Chemical carcinogenesis	1.21_686.2499m/z	686.25	1.20772	pos	HMDB0060479	Organic acids and derivatives	Carboxylic acids and derivatives	Amino acids, peptides, and analogues	2M+NH4	C12H20N3O6S+	38.2	0	2.21109	1.39766	1.1175e-06	0.000197835	0.073498	2151.8	29277	2632.47	1030.29	5.5809e-05	5416.29	1679.98	30017.9	23666.6	31837.8	34169	26693.9
3-Hydroxylidocaine	-7.84507	C16560	blue	1	rno00982	Drug metabolism - cytochrome P450	7.90_518.3690m/z	518.369	7.90323	pos	HMDB0060655	Organic acids and derivatives	Carboxylic acids and derivatives	Amino acids, peptides, and analogues	2M+NH4	C14H22N2O2	38.8	0	-2.12162	1.19666	3.83289e-05	0.00189612	0.00434909	88.1193	20261.5	5.5809e-05	5.5809e-05	440.596	5.5809e-05	5.5809e-05	20680.5	29366.2	15954.7	19560.6	15745.6
S-(2-Hydroxyethyl)glutathione	-0.746609	C14875	blue	1	rno00980	Metabolism of xenobiotics by cytochrome P450	1.10_352.1169m/z	352.117	1.10488	pos	HMDB0062525	Organic acids and derivatives	Carboxylic acids and derivatives	Amino acids, peptides, and analogues	M+H	C12H21N3O7S	38.8	11.2	-1.0984	1.35187	0.0250206	0.12949	0.596003	48279.4	81005.3	42163.8	34575	62318.8	32443.8	69895.6	98495	74187.3	48566.5	86968.4	96809.2
L-threonic Acid	0.425422	C01620	red	1	rno00053	Ascorbate and aldarate metabolism	1.11_135.0303m/z	135.03	1.10922	neg	HMDB0062620	Organic oxygen compounds	Organooxygen compounds	Carbohydrates and carbohydrate conjugates	M-H	C4H8O5	39.5	5.96	2.62331	1.23118	0.0033679	0.0340819	1.34297	95375.3	71018.4	93313.1	117229	84865.3	92481.8	88987	74253.7	64483.1	70933.6	73125.7	72295.9
Arachidonic acid	0.850111	C00219	red	20	rno04723|rno04726|rno00590|rno04270|rno04750|rno04923|rno04925|rno04913|rno00591|rno04912|rno05140|rno04666|rno01040|rno04730|rno04217|rno04664|rno04921|rno05146|rno04611|rno04216	Retrograde endocannabinoid signaling|Serotonergic synapse|Arachidonic acid metabolism|Vascular smooth muscle contraction|Inflammatory mediator regulation of TRP channels|Regulation of lipolysis in adipocytes|Aldosterone synthesis and secretion|Ovarian steroidogenesis|Linoleic acid metabolism|GnRH signaling pathway|Leishmaniasis|Fc gamma R-mediated phagocytosis|Biosynthesis of unsaturated fatty ac…	10.83_305.2475m/z	305.248	10.8263	pos	LMFA01030001	Lipids and lipid-like molecules	Fatty Acyls	Fatty Acids and Conjugates	M+H	C20H32O2	39.2	0	0.0374079	1.14773	0.0418714	0.182211	1.80264	53567.4	29716.1	81934	67708.4	49756.2	39461	28977.1	29476.7	22031.9	28750.5	37395.1	30926.1
15-Oxo-ETE	-0.669734	C04577	blue	1	rno00590	Arachidonic acid metabolism	6.90_301.2162m/z	301.216	6.9032	pos	LMFA03060051	Lipids and lipid-like molecules	Fatty Acyls	Eicosanoids	M+H-H2O	C20H30O3	54.7	77.8	0.123039	1.16555	0.00135973	0.0191546	0.628623	35651.3	56713.4	42618.8	26861.3	40221.5	28537.1	40017.8	63766.7	50248.3	49971.7	57224.7	62355.4
(+/-)5,6-EpETrE	0.816106	C14768	red	5	rno04726|rno00590|rno04270|rno04750|rno04913	Serotonergic synapse|Arachidonic acid metabolism|Vascular smooth muscle contraction|Inflammatory mediator regulation of TRP channels|Ovarian steroidogenesis	10.07_338.2687m/z	338.269	10.0678	pos	LMFA03080002	Lipids and lipid-like molecules	Fatty Acyls	Eicosanoids	M+NH4	C20H32O3	38.6	0	-0.868805	1.3833	0.00581512	0.0495443	1.76065	75899.9	43109.1	67304.2	80930	52263.4	93999.5	85002.5	41947.3	52632.5	55012	37506.1	28447.5
Palmitoylcarnitine	0.788175	C02990	red	2	rno00071|rno01212	Fatty acid degradation|Fatty acid metabolism	9.06_400.3422m/z	400.342	9.0647	pos	LMFA07070004	Lipids and lipid-like molecules	Fatty Acyls	Fatty esters	M+H	C23H45NO4	51.4	61.8	0.173059	1.69342	0.0120454	0.079893	1.72689	130371	75494.7	107623	139527	98511.7	138605	167588	100804	88751.9	92128.5	41382	54407.1
11-cis-Retinol	-0.368656	C00899	blue	1	rno00830	Retinol metabolism	10.93_269.2263m/z	269.226	10.931	pos	LMPR01090005	Lipids and lipid-like molecules	Prenol lipids	Isoprenoids	M+H-H2O	C20H30O	53.1	68.5	-0.151704	2.16842	0.0380555	0.170776	0.774504	343921	444054	432262	311962	338091	246655	390636	427357	514254	386152	488133	404373
5alpha-androstane-3alpha-ol-17-one sulfate	-3.54928	C04555	blue	2	rno04976|rno00140	Bile secretion|Steroid hormone biosynthesis	4.62_739.3591m/z	739.359	4.61567	neg	LMST05020001	Lipids and lipid-like molecules	Sterol Lipids	Steroid conjugates	2M-H	C19H30O5S	36.9	0	4.85368	1.07507	2.76351e-06	0.000365588	0.0854204	1464.38	17143.2	1268.69	1156.34	1887.91	1781.69	1227.25	19730.3	20399.4	15827.1	13042	16717.3

## Sheet: L-T vs L-C
Supplementary file 7 (3). Differentially expressed metabolites (DEMs) between 2-DG treated CIA rats (L-C) and CIA rats (L-H) in liver
Metabolites	log2(FC)	KEGG	RED/BLUE	Freq	ID Annotation	Annotation	ID	m/z	Retention time (min)	Ion mode	Compound ID	Super Class	Class	Sub Class	Adducts	Formula	Score	Fragmentation Score	Mass Error (ppm)	VIP	P-value	adj.P-value	FC	average(L-T)	average(L-C)	L_T1	L_T2	L_T3	L_T4	L_T5	L_C1	L_C2	L_C3	L_C4	L_C5
Glycocholic Acid	-2.2876	C01921	blue	3	rno04976|rno04979|rno00120	Bile secretion|Cholesterol metabolism|Primary bile acid biosynthesis	6.48_465.3092n	466.316	6.47963	pos	202	Lipids and lipid-like molecules	Steroids and steroid derivatives	Bile acids, alcohols and derivatives	M+H, 2M+H, 2M+K, 2M+NH4, 2M+Na, M+NH4, M+Na, M+K, M+H-H2O	C26H43NO6	58.2	93.5	0.274688	7.35364	0.000253477	0.00542277	0.204816	147766	721460	124658	169650	197284	110427	136813	665743	974194	561132	513731	892499
2-Phenylacetamide	-0.139792	C02505	blue	1	rno00360	Phenylalanine metabolism	1.21_136.0758m/z	136.076	1.20772	pos	3260	Benzenoids	Benzene and substituted derivatives	Phenylacetamides	M+H	C8H9NO	55.4	86.2	0.56169	2.04275	0.0426666	0.182291	0.90765	616510	679237	657424	576771	574590	604626	669136	715146	672257	679837	620426	708521
3-Hydroxyanthranilic acid	-0.83886	C00632	blue	1	rno00380	Tryptophan metabolism	1.42_154.0499m/z	154.05	1.41533	pos	3275	Benzenoids	Benzene and substituted derivatives	Benzoic acids and derivatives	M+H	C7H7NO3	48.1	43.4	0.162474	1.3562	1.22431e-05	0.000605989	0.559085	24481.4	43788.4	23467.7	21523.2	22187.1	26450.2	28779	42044	40818.2	49469	42933.8	43676.7
L-Tyrosine	-0.367539	C00082	blue	17	rno05034|rno05012|rno04916|rno05030|rno05031|rno04917|rno04728|rno00360|rno00350|rno00730|rno00400|rno05230|rno04974|rno00970|rno01230|rno01210|rno00130	Alcoholism|Parkinson disease|Melanogenesis|Cocaine addiction|Amphetamine addiction|Prolactin signaling pathway|Dopaminergic synapse|Phenylalanine metabolism|Tyrosine metabolism|Thiamine metabolism|Phenylalanine, tyrosine and tryptophan biosynthesis|Central carbon metabolism in cancer|Protein digestion and absorption|Aminoacyl-tRNA biosynthesis|Biosynthesis of amino acids|2-Oxocarboxylic acid meta…	1.21_181.0732n	180.066	1.21222	neg	34	Organic acids and derivatives	Carboxylic acids and derivatives	Amino acids, peptides, and analogues	M-H, 2M-H	C9H11NO3	55.6	85.2	-3.86808	1.305	0.0115626	0.0793675	0.775103	76263.4	98391.3	82302.9	77141.9	73054.3	66437.6	82380.3	120738	96361.1	90598.7	85112.3	99146.7
L-Carnitine	0.779646	C00318	red	2	rno04976|rno04714	Bile secretion|Thermogenesis	0.73_162.1124m/z	162.112	0.72875	pos	34532	Organic nitrogen compounds	Organonitrogen compounds	Quaternary ammonium salts	M+H	C7H15NO3	57.2	94.3	-0.141941	9.07037	0.000197354	0.00458037	1.71671	2.16042e+06	1.25846e+06	2.40747e+06	1.81253e+06	1.88336e+06	2.34341e+06	2.35531e+06	1.09311e+06	1.23558e+06	1.40594e+06	1.20884e+06	1.34885e+06
Taurocholic acid	-1.18305	C05122	blue	4	rno04976|rno04979|rno00120|rno00430	Bile secretion|Cholesterol metabolism|Primary bile acid biosynthesis|Taurine and hypotaurine metabolism	5.79_515.2917n	498.288	5.79253	pos	34542	Lipids and lipid-like molecules	Steroids and steroid derivatives	Bile acids, alcohols and derivatives	M+H-H2O, M+H, M+Na, M+K	C26H45NO7S	57.4	94.8	0.0480352	8.79402	0.00122571	0.0167322	0.440419	721530	1.63828e+06	690451	806556	844764	558569	707313	1.19943e+06	1.66713e+06	1.54396e+06	1.48644e+06	2.29445e+06
4-Guanidinobutanoic acid	0.786676	C01035	red	1	rno00330	Arginine and proline metabolism	0.82_146.0924m/z	146.092	0.815833	pos	4155	Organic acids and derivatives	Carboxylic acids and derivatives	Amino acids, peptides, and analogues	M+H	C5H11N3O2	53.1	71.7	0.0380989	4.19767	4.48075e-05	0.00159423	1.7251	444772	257824	513463	402640	397202	436630	473924	237225	267342	266627	239827	278101
Adenosine	1.12975	C00212	red	11	rno05034|rno04022|rno05012|rno04270|rno04024|rno05032|rno04923|rno04071|rno04924|rno04080|rno00230	Alcoholism|cGMP-PKG signaling pathway|Parkinson disease|Vascular smooth muscle contraction|cAMP signaling pathway|Morphine addiction|Regulation of lipolysis in adipocytes|Sphingolipid signaling pathway|Renin secretion|Neuroactive ligand-receptor interaction|Purine metabolism	1.27_268.1040m/z	268.104	1.2682	pos	86	Nucleosides, nucleotides, and analogues	Purine nucleosides	Unclassified	M+H	C10H13N5O4	54.5	85.2	0.0253986	3.9418	0.0198135	0.113025	2.18821	393512	179833	506389	501813	127805	430041	401510	247230	207427	149087	105237	190184
Deoxycytidine	0.539372	C00881	red	1	rno00240	Pyrimidine metabolism	0.80_227.0905n	455.188	0.801317	pos	HMDB0000014	Nucleosides, nucleotides, and analogues	Pyrimidine nucleosides	Pyrimidine 2'-deoxyribonucleosides	M+H, 2M+H	C9H13N3O4	38.8	0	-0.423572	1.73004	0.0209842	0.117673	1.45334	131798	90686.6	143011	101965	107953	141204	164859	59172.4	90460.5	99096.5	105172	99531.6
Betaine	-0.79063	C00719	blue	2	rno00260|rno02010	Glycine, serine and threonine metabolism|ABC transporters	0.74_235.1652m/z	235.165	0.743267	pos	HMDB0000043	Organic acids and derivatives	Carboxylic acids and derivatives	Amino acids, peptides, and analogues	2M+H	C5H11NO2	52.4	68.5	-0.293605	10.4872	7.87582e-05	0.00241302	0.578091	1.60786e+06	2.78132e+06	1.79014e+06	1.43765e+06	1.28268e+06	1.69133e+06	1.83748e+06	2.59747e+06	2.87313e+06	2.8986e+06	2.43425e+06	3.10316e+06
Glycerylphosphorylethanolamine	-0.449562	C01233	blue	2	rno00564|rno00565	Glycerophospholipid metabolism|Ether lipid metabolism	0.70_215.0558n	254.019	0.69955	pos	HMDB0000114	Organic acids and derivatives	Organic phosphoric acids and derivatives	Organic phosphoramides	M+Na, M+K	C5H14NO6P	39.3	0	-0.135014	1.48621	0.0148432	0.0934952	0.732265	77350.1	105631	88534.8	54016.9	66542.4	89676.5	87979.9	93802	117981	112005	90672.9	113695
Maleic acid	0.399195	C01384	red	3	rno00760|rno00350|rno00650	Nicotinate and nicotinamide metabolism|Tyrosine metabolism|Butanoate metabolism	0.71_134.0449m/z	134.045	0.71425	pos	HMDB0000176	Organic acids and derivatives	Carboxylic acids and derivatives	Dicarboxylic acids and derivatives	M+NH4	C4H4O4	39.2	0	0.592352	1.04964	0.0392681	0.173277	1.31877	65688.1	49810	83018.9	61688.6	64706.2	50964.8	68061.9	55078.7	46161.7	40701.6	45162	61946.1
L-Acetylcarnitine	0.367589	C02571	red	1	rno04931	Insulin resistance	0.82_204.1231m/z	204.123	0.815833	pos	HMDB0000201	Lipids and lipid-like molecules	Fatty Acyls	Fatty acid esters	M+H	C9H17NO4	43.9	22	0.156982	3.31428	0.00994676	0.0718338	1.29019	597283	462940	591188	602966	486231	619564	686466	437475	381561	504626	493466	497573
N6-Acetyl-L-lysine	-0.46487	C02727	blue	1	rno00310	Lysine degradation	3.08_187.1082m/z	187.108	3.08423	neg	HMDB0000206	Organic acids and derivatives	Carboxylic acids and derivatives	Amino acids, peptides, and analogues	M-H	C8H16N2O3	46.1	37	-3.38924	1.01128	0.000712571	0.011271	0.724536	29175.6	40268	31388.9	31500.9	28755.3	28076	26157	40884.1	46332.7	41093.4	36820.4	36209.1
Oxoadipic acid	-0.409881	C00322	blue	4	rno00310|rno00380|rno01230|rno01210	Lysine degradation|Tryptophan metabolism|Biosynthesis of amino acids|2-Oxocarboxylic acid metabolism	1.20_205.0348m/z	205.035	1.19715	neg	HMDB0000225	Organic acids and derivatives	Keto acids and derivatives	Medium-chain keto acids and derivatives	M+FA-H	C6H8O5	54.4	78.4	-3.47818	1.09704	0.029037	0.14387	0.752685	51713.6	68705.4	59722.7	49110.6	36864.4	51225.8	61644.3	61175.7	75936.3	79558.5	54868.5	71988.3
N-Acetylneuraminic acid	-0.803854	C00270	blue	1	rno00520	Amino sugar and nucleotide sugar metabolism	0.76_308.0986m/z	308.099	0.758217	neg	HMDB0000230	Organic oxygen compounds	Organooxygen compounds	Carbohydrates and carbohydrate conjugates	M-H	C11H19NO9	48.1	46.6	-0.255907	5.57137	2.14547e-06	0.000184739	0.572817	421554	735932	428527	399221	393141	421599	465285	792878	759011	703871	664470	759431
Chenodeoxycholic acid glycine conjugate	-1.65769	C05466	blue	3	rno04976|rno04979|rno00120	Bile secretion|Cholesterol metabolism|Primary bile acid biosynthesis	7.74_448.3068m/z	448.307	7.74238	neg	HMDB0000637	Lipids and lipid-like molecules	Steroids and steroid derivatives	Bile acids, alcohols and derivatives	M-H	C26H43NO5	56.3	84.4	-0.0487301	3.62088	0.000140259	0.00359974	0.316947	65227	205798	57333.5	76571.7	81674.5	55125	55430.3	185623	229132	187298	156376	270561
Trigonelline	0.283086	C01004	red	1	rno00760	Nicotinate and nicotinamide metabolism	0.76_138.0550m/z	138.055	0.757783	pos	HMDB0000875	Alkaloids and derivatives	Unclassified	Unclassified	M+H	C7H7NO2	39.5	0	0.121958	1.37973	0.02846	0.141638	1.2168	157901	129768	173136	131989	137413	167660	179308	115545	132205	139427	126163	135501
Taurochenodesoxycholic acid	-1.04646	C05465	blue	3	rno04976|rno04979|rno00120	Bile secretion|Cholesterol metabolism|Primary bile acid biosynthesis	6.57_499.2970n	517.331	6.5681	pos	HMDB0000951	Lipids and lipid-like molecules	Steroids and steroid derivatives	Bile acids, alcohols and derivatives	M+H-H2O, M+NH4, M+Na, M+K	C26H45NO6S	55.9	87.8	0.494086	3.41828	0.00271046	0.0297008	0.484155	140004	289172	152740	131231	146281	119977	149791	188012	251345	307977	302627	395900
D-4'-Phosphopantothenate	0.366019	C03492	red	2	rno00770|rno00410	Pantothenate and CoA biosynthesis|beta-Alanine metabolism	1.37_299.0771n	300.084	1.3664	pos	HMDB0001016	Organic acids and derivatives	Carboxylic acids and derivatives	Amino acids, peptides, and analogues	M+H, M+Na	C9H18NO8P	54.5	75.2	0.360895	1.51155	0.0344481	0.158937	1.28879	144892	112425	167251	146463	116016	127617	167112	101134	108786	116060	96750.5	139393
(S)-5-Diphosphomevalonic acid	1.87759	C01143	red	1	rno00900	Terpenoid backbone biosynthesis	3.35_288.9888m/z	288.989	3.3483	neg	HMDB0001090	Organic oxygen compounds	Organic oxoanionic compounds	Organic pyrophosphates	M-H2O-H	C6H14O10P2	39.4	2.14	1.20666	2.96877	5.4072e-06	0.000332007	3.67461	127439	34680.9	139322	105605	118998	120064	153204	34314.9	41778.2	35715.5	26519.9	35075.8
N-Acetylmannosamine	0.301216	C00645	red	1	rno00520	Amino sugar and nucleotide sugar metabolism	0.77_221.0900n	204.087	0.772283	pos	HMDB0001129	Organic oxygen compounds	Organooxygen compounds	Carbohydrates and carbohydrate conjugates	M+H-H2O, M+H, M+Na, M+K	C8H15NO6	52.9	66.5	0.170343	3.03982	0.000259265	0.00549975	1.23218	540142	438362	540424	513022	513944	569689	563633	398559	435706	467747	445836	443963
Maltotriose	0.2839	C01835	red	2	rno04973|rno02010	Carbohydrate digestion and absorption|ABC transporters	0.80_504.1689n	549.167	0.801833	neg	HMDB0001262	Organic oxygen compounds	Organooxygen compounds	Carbohydrates and carbohydrate conjugates	M-H, M+FA-H	C18H32O16	57	91.9	-0.195641	5.8103	0.00673051	0.0554914	1.21748	2.52934e+06	2.07752e+06	2.68083e+06	2.32636e+06	2.22845e+06	2.80741e+06	2.60367e+06	2.05931e+06	2.27221e+06	1.98785e+06	1.9267e+06	2.14152e+06
Fucose 1-phosphate	1.18673	C02985	red	2	rno00051|rno00520	Fructose and mannose metabolism|Amino sugar and nucleotide sugar metabolism	0.73_244.0347n	506.094	0.72875	pos	HMDB0001265	Organic oxygen compounds	Organooxygen compounds	Carbohydrates and carbohydrate conjugates	M+NH4, 2M+NH4	C6H13O8P	38.9	0	-0.468811	1.10054	0.0062836	0.0531313	2.27635	26468.2	11627.4	34322.8	14317.7	24876.9	30520.7	28302.9	5582.63	8131.96	11721.9	15481.4	17219.3
N6,N6,N6-Trimethyl-L-lysine	0.385959	C03793	red	1	rno00310	Lysine degradation	0.67_189.1598m/z	189.16	0.670083	pos	HMDB0001325	Organic acids and derivatives	Carboxylic acids and derivatives	Amino acids, peptides, and analogues	M+H	C9H20N2O2	47.5	40.8	0.431341	1.44058	0.00138364	0.0182545	1.30673	101565	77725	110533	100662	94066.5	96011.2	106554	90213.8	72662.8	71259.9	70934.5	83553.8
Prostaglandin I2	-0.846046	C01312	blue	6	rno00590|rno04270|rno04370|rno04024|rno04611|rno04080	Arachidonic acid metabolism|Vascular smooth muscle contraction|VEGF signaling pathway|cAMP signaling pathway|Platelet activation|Neuroactive ligand-receptor interaction	6.67_370.2590m/z	370.259	6.67393	pos	HMDB0001335	Lipids and lipid-like molecules	Fatty Acyls	Eicosanoids	M+NH4	C20H32O5	37	23.3	0.578363	1.06408	0.00101009	0.0144816	0.556307	16392.7	29467	10610.3	23248.9	13511.2	18215.5	16377.5	31657.4	29783.8	24798	27916.9	33178.8
Guanosine monophosphate	-0.951998	C00144	blue	6	rno04022|rno04740|rno04744|rno01523|rno04742|rno00230	cGMP-PKG signaling pathway|Olfactory transduction|Phototransduction|Antifolate resistance|Taste transduction|Purine metabolism	1.23_362.0507m/z	362.051	1.22718	neg	HMDB0001397	Nucleosides, nucleotides, and analogues	Purine nucleotides	Purine ribonucleotides	M-H	C10H14N5O8P	51.3	66.4	0.0673902	1.17919	0.00184408	0.0221777	0.516916	16874.6	32644.8	17094.1	19658.8	21261	13579.2	12780.2	42138.2	36035	26379.8	26055.3	32615.7
Mannitol 1-phosphate	0.91779	C00644	red	1	rno00051	Fructose and mannose metabolism	0.74_307.0435m/z	307.044	0.743683	neg	HMDB0001530	Organic oxygen compounds	Organooxygen compounds	Carbohydrates and carbohydrate conjugates	M+FA-H	C6H15O9P	38.3	0	-0.213562	1.05232	0.0476557	0.195238	1.88922	37956.9	20091.3	49118	19949.4	40805.8	32928.1	46983.1	26893.5	12794.3	21665.5	3696.71	35406.5
14,15-DiHETrE	0.858307	C14775	red	2	rno00590|rno04726	Arachidonic acid metabolism|Serotonergic synapse	8.64_338.2459n	339.253	8.64487	pos	HMDB0002265	Lipids and lipid-like molecules	Fatty Acyls	Eicosanoids	M+H, M+Na, M+H-H2O	C20H34O4	39	0	0.506196	1.20412	0.00352364	0.0357563	1.81291	37888.5	20899.3	40882.2	40561.9	26506.7	33675.5	47816.4	17245	19844.8	18829.8	19666.3	28910.6
Deoxyribose	-6.56793	C01801	blue	1	rno00030	Pentose phosphate pathway	1.24_291.1050m/z	291.105	1.23748	pos	HMDB0003224	Organic oxygen compounds	Organooxygen compounds	Carbohydrates and carbohydrate conjugates	2M+Na	C5H10O4	48.7	47.2	-0.281361	1.82901	1.22794e-07	2.88209e-05	0.0105404	359.064	34065.5	532.609	239.819	5.5809e-05	1022.89	5.5809e-05	31670.8	39372	30018.6	31196.4	38069.6
Anandamide	0.800756	C11695	red	4	rno04723|rno04714|rno04080|rno04750	Retrograde endocannabinoid signaling|Thermogenesis|Neuroactive ligand-receptor interaction|Inflammatory mediator regulation of TRP channels	10.08_348.2897m/z	348.29	10.0836	pos	HMDB0004080	Organic nitrogen compounds	Organonitrogen compounds	Amines	M+H	C22H37NO2	39.4	0	-0.0163247	1.07707	0.0335125	0.15672	1.74201	39519.8	22686.2	46929.8	39663.5	54813.1	39984.3	16208.1	20307.6	19493.2	23886.7	26235.6	23508.1
L-Urobilin	-2.35439	C05793	blue	1	rno00860	Porphyrin and chlorophyll metabolism	5.14_595.3493m/z	595.349	5.13878	pos	HMDB0004159	Organoheterocyclic compounds	Tetrapyrroles and derivatives	Bilirubins	M+H	C33H46N4O6	39	0	0.435888	1.91525	0.000315013	0.00636675	0.19555	9665.33	49426.5	13708.7	11178.7	3917.18	7558.77	11963.3	54035.5	58328.7	38468.6	31029.5	65270.2
Pyrrole-2-carboxylic acid	1.08464	C05942	red	1	rno00330	Arginine and proline metabolism	0.74_129.0660m/z	129.066	0.743267	pos	HMDB0004230	Organoheterocyclic compounds	Pyrroles	Pyrrole carboxylic acids and derivatives	M+NH4	C5H5NO2	39	0	1.09862	1.18498	0.000125615	0.00334051	2.12084	28565.2	13468.8	33769.4	23623.1	26097.9	26822.7	32513	10458.8	12874.3	16240.3	12808.9	14961.7
Estradiol-17beta 3-sulfate	3.87703	C08357	red	2	rno04976|rno00140	Bile secretion|Steroid hormone biosynthesis	6.46_370.1684m/z	370.168	6.46232	pos	HMDB0004448	Lipids and lipid-like molecules	Steroids and steroid derivatives	Sulfated steroids	M+NH4	C18H24O5S	38.6	0.777	0.236394	1.73819	2.6388e-09	3.49231e-06	14.6928	32620.3	2220.16	33335.5	33348.3	29866.1	30672.9	35878.8	2153.47	2156.13	2413.5	2086.82	2290.89
Eicosadienoic acid	0.70384	C16525	red	1	rno01040	Biosynthesis of unsaturated fatty acids	10.61_326.3054m/z	326.305	10.6128	pos	HMDB0005060	Lipids and lipid-like molecules	Fatty Acyls	Fatty acids and conjugates	M+NH4	C20H36O2	39.1	0	0.037575	1.32594	0.00848402	0.0646723	1.62883	58897.2	36159.1	51225.3	54491.8	80521.5	59377.8	48869.9	36100.3	27988.3	42469.7	44376	29861.3
D-Glucurono-6,3-lactone	-1.3474	C02670	blue	1	rno00053	Ascorbate and aldarate metabolism	1.28_176.0313n	175.024	1.27793	neg	HMDB0006355	Organoheterocyclic compounds	Furofurans	Isosorbides	M-H2O-H, M-H	C6H8O6	44.1	29.8	-4.69146	1.66299	0.0012947	0.0174934	0.393	20404.8	51920.8	25273.8	17780.5	16111.5	22579.6	20278.8	42676.9	52955.6	74667	38092.3	51212.2
PC(20:0/18:1(9Z))	1.66724	C00157	red	6	rno00564|rno05231|rno00590|rno04723|rno00592|rno00591	Glycerophospholipid metabolism|Choline metabolism in cancer|Arachidonic acid metabolism|Retrograde endocannabinoid signaling|alpha-Linolenic acid metabolism|Linoleic acid metabolism	10.86_838.6268m/z	838.627	10.8564	pos	HMDB0008269	Lipids and lipid-like molecules	Glycerophospholipids	Glycerophosphocholines	M+Na	C46H90NO8P	31.7	0	-3.50509	2.15349	0.0103237	0.0734898	3.17606	85927	27054.6	65273.3	120471	88715.7	83651.2	71523.8	3434.7	5164.2	81899.6	34787.6	9987.05
LysoPC(16:1(9Z)/0:0)	-0.276955	C04230	blue	2	rno00564|rno05231	Glycerophospholipid metabolism|Choline metabolism in cancer	8.68_538.3152m/z	538.315	8.684	neg	HMDB0010383	Lipids and lipid-like molecules	Glycerophospholipids	Glycerophosphocholines	M+FA-H	C24H48NO7P	58.2	93	0.226191	2.85007	0.00654003	0.0545077	0.825331	501656	607824	513383	541474	562196	405314	485915	603988	620345	597121	638502	579164
3beta,7alpha-Dihydroxy-5-cholestenoate	0.925291	C17335	red	1	rno00120	Primary bile acid biosynthesis	9.05_450.3580m/z	450.358	9.0479	pos	HMDB0012454	Lipids and lipid-like molecules	Steroids and steroid derivatives	Bile acids, alcohols and derivatives	M+NH4	C27H44O4	38.7	0	0.415062	1.24509	0.000611136	0.0100602	1.89907	36914	19438	39990.9	39528.6	42898.3	35588.6	26563.4	16989	19789.4	24523.7	19998.5	15889.1
Zidovudine	0.502558	C07210	red	1	rno04976	Bile secretion	2.25_250.0935m/z	250.094	2.2514	pos	HMDB0014638	Nucleosides, nucleotides, and analogues	Pyrimidine nucleosides	Pyrimidine 2',3'-dideoxyribonucleosides	M+H-H2O	C10H13N5O4	47.2	48.4	0.279755	2.83953	0.014848	0.0934952	1.41672	394897	278740	298849	352681	479687	435489	407781	298216	261716	315785	310936	207046
Trichloroethanol glucuronide	0.985506	C14869	red	2	rno05204|rno00980	Chemical carcinogenesis|Metabolism of xenobiotics by cytochrome P450	4.15_323.9570n	646.907	4.15283	neg	HMDB0042049	Organic oxygen compounds	Organooxygen compounds	Carbohydrates and carbohydrate conjugates	M-H, 2M-H	C8H11Cl3O7	37.2	43.8	-0.0425212	34.7996	3.50891e-06	0.000238606	1.98001	2.55696e+07	1.29139e+07	2.81088e+07	2.35777e+07	2.30739e+07	2.55245e+07	2.75628e+07	1.22395e+07	1.42679e+07	1.34808e+07	1.14778e+07	1.31033e+07
Phosphodimethylethanolamine	-0.610511	C13482	blue	1	rno00564	Glycerophospholipid metabolism	0.71_169.0496n	214.048	0.714617	neg	HMDB0060244	Organic acids and derivatives	Organic phosphoric acids and derivatives	Phosphate esters	M-H, M+FA-H	C4H12NO4P	39	5.49	-4.6469	2.88846	0.00167836	0.0207902	0.654964	176608	269645	200520	126813	173924	184862	196921	234004	315712	282921	239472	276117
2S-amino-3-oxo-butanoic acid	-2.3376	C03508	blue	1	rno00260	Glycine, serine and threonine metabolism	0.74_233.0775m/z	233.078	0.743683	neg	LMFA01060172	Lipids and lipid-like molecules	Fatty Acyls	Fatty Acids and Conjugates	2M-H	C4H7NO3	38.5	0	-1.6913	1.35381	0.00392515	0.0383863	0.197839	5527.57	27939.8	19695.3	4401.08	3541.43	5.5809e-05	5.5809e-05	14627.8	40860	31162.4	27194.4	25854.3
Traumatic acid	-5.83182	C16308	blue	1	rno00592	alpha-Linolenic acid metabolism	3.58_227.1285m/z	227.128	3.57565	neg	LMFA01170002	Lipids and lipid-like molecules	Fatty Acyls	Fatty Acids and Conjugates	M-H	C12H20O4	46.8	39.9	-1.73099	1.59009	1.83491e-08	1.1115e-05	0.0175568	454.657	25896.3	478.124	449.563	334.881	540.428	470.289	23411.1	27590.3	27236	22846	28398.3
PGJ2	-1.98793	C05957	blue	2	rno00590|rno04726	Arachidonic acid metabolism|Serotonergic synapse	5.07_352.2483m/z	352.248	5.06793	pos	LMFA03010019	Lipids and lipid-like molecules	Fatty Acyls	Eicosanoids	M+NH4	C20H30O4	51.9	63.8	0.111158	1.11593	2.98328e-08	1.49699e-05	0.252101	4240.15	16819.3	4674.56	3438.78	4097.37	4273.63	4716.42	15559.7	17270.9	17366.7	15516.8	18382.3
11-cis-Retinol	-1.23234	C00899	blue	1	rno00830	Retinol metabolism	10.93_269.2263m/z	269.226	10.931	pos	LMPR01090005	Lipids and lipid-like molecules	Prenol lipids	Isoprenoids	M+H-H2O	C20H30O	53.1	68.5	-0.151704	3.1397	0.043246	0.183773	0.425627	118327	278007	228683	53738.2	309215	5.5809e-05	5.5809e-05	282604	238393	277506	348665	242865
3-dehydro-4-methylzymosterol	-0.410861	C15816	blue	1	rno00100	Steroid biosynthesis	8.29_414.3732m/z	414.373	8.29173	pos	LMST01010167	Lipids and lipid-like molecules	Sterol Lipids	Sterols	M+NH4	C28H44O	41.1	11.3	0.316825	1.00802	0.00481294	0.0440055	0.752175	35589.6	47315.6	35103.3	34153.2	43687.3	30373	34631.1	49750.4	54124.5	46144.3	44369.5	42189.2
Brassicasterol	-0.827999	C08813	blue	1	rno00100	Steroid biosynthesis	8.41_416.3889m/z	416.389	8.41408	pos	LMST01030098	Lipids and lipid-like molecules	Sterol Lipids	Sterols	M+NH4	C28H46O	38.7	0	0.511432	1.39513	6.34902e-06	0.000378391	0.56331	26211.1	46530.5	26061.1	25271.4	30593.6	22717	26412.3	41732.7	49378.2	45310.1	49905.4	46325.9
Stigmasterol	-0.822143	C05442	blue	1	rno00100	Steroid biosynthesis	8.66_430.4047m/z	430.405	8.66262	pos	LMST01040123	Lipids and lipid-like molecules	Sterol Lipids	Sterols	M+NH4	C29H48O	38.7	0	0.959393	1.47689	4.37459e-06	0.000284192	0.565601	30302.2	53575.3	31737	30181	34236.4	25832.1	29524.8	48982.2	51149.7	53457.6	57457.2	56829.6
Cholic acid	-2.61575	C00695	blue	2	rno04976|rno00120	Bile secretion|Primary bile acid biosynthesis	7.43_408.2877n	453.286	7.43158	neg	LMST04010001	Lipids and lipid-like molecules	Sterol Lipids	Bile acids and derivatives	M+FA-H, 2M-H, M-H	C24H40O5	52.4	63.9	0.205581	2.81227	0.00463132	0.0428448	0.163147	20474.7	125498	19490.4	21822	38641.9	9663.4	12755.7	63103.9	91579.7	113810	140242	218755
(23S)-23,25-dihydroxy-24-oxovitamin D3 23-(beta-glucuronide) / (23S)-23,25-dihydroxy-24-oxocholecalciferol 23-(beta-glucuronide)	-0.565145	C03033	blue	2	rno04976|rno00040	Bile secretion|Pentose and glucuronate interconversions	8.95_645.3038m/z	645.304	8.95018	pos	LMST05010020	Lipids and lipid-like molecules	Sterol Lipids	Steroid conjugates	M+K	C33H50O10	36.5	0	0.483712	1.14109	0.0293373	0.144577	0.675887	39557.9	58527.3	42581.6	49541.5	55117.6	32184.5	18364.1	62840.4	62693.1	59372.4	60633	47097.6

## Sheet: L-T vs L-K
Supplemntary file 7 (4). Differentially expressed metabolites (DEMs) between 2-DG-treated CIA rats (L-T) and 2-DG treated healthy rats (L-K) in liver
Metabolites	log2(FC)	KEGG	RED/BLUE	Freq	ID Annotation	Annotation	ID	m/z	Retention time (min)	Ion mode	Compound ID	Super Class	Class	Sub Class	Adducts	Formula	Score	Fragmentation Score	Mass Error (ppm)	VIP	P-value	adj.P-value	FC	average(L-T)	average(L-K)	L_T1	L_T2	L_T3	L_T4	L_T5	L_K1	L_K2	L_K3	L_K4	L_K5
Sucrose	0.334117	C00089	red	5	rno00052|rno02010|rno04973|rno00500|rno04742	Galactose metabolism|ABC transporters|Carbohydrate digestion and absorption|Starch and sucrose metabolism|Taste transduction	0.71_342.1162n	381.079	0.71425	pos	137	Organic oxygen compounds	Organooxygen compounds	Carbohydrates and carbohydrate conjugates	M+Na, 2M+K, M+K, 2M+Na	C12H22O11	49.4	48.4	-0.122197	7.02928	0.0109116	0.0727372	1.26061	4.20584e+06	3.33637e+06	5.04335e+06	4.08275e+06	3.74641e+06	3.94241e+06	4.21429e+06	3.0974e+06	3.10576e+06	3.18795e+06	3.45727e+06	3.83345e+06
Glycocholic Acid	-2.61743	C01921	blue	3	rno04979|rno04976|rno00120	Cholesterol metabolism|Bile secretion|Primary bile acid biosynthesis	6.48_465.3092n	466.316	6.47963	pos	202	Lipids and lipid-like molecules	Steroids and steroid derivatives	Bile acids, alcohols and derivatives	M+H, 2M+H, 2M+K, 2M+NH4, 2M+Na, M+NH4, M+Na, M+K, M+H-H2O	C26H43NO6	58.2	93.5	0.274688	7.02827	0.00102259	0.0150311	0.162957	147766	906779	124658	169650	197284	110427	136813	1.31659e+06	672721	1.22745e+06	620868	696259
Thiamine	Choline metabolism in cancer|Glycerophospholipid metabolism|Ether lipid metabolism	C00378	blue	4	rno02010|rno04977|rno00730|rno04122	ABC transporters|Vitamin digestion and absorption|Thiamine metabolism|Sulfur relay system	0.68_265.1118m/z	265.112	0.684833	pos	229	Organoheterocyclic compounds	Diazines	Pyrimidines and pyrimidine derivatives	M+H	C12H16N4OS	51.5	62.9	0.237288	1.83846	0.00480265	0.0429552	0.793864	224259	282491	220003	249550	235959	218304	197481	270798	283187	329234	260074	269161
3-Hydroxyanthranilic acid	-1.44803	C00632	blue	1	rno00380	Tryptophan metabolism	1.42_154.0499m/z	154.05	1.41533	pos	3275	Benzenoids	Benzene and substituted derivatives	Benzoic acids and derivatives	M+H	C7H7NO3	48.1	43.4	0.162474	1.71812	5.63425e-06	0.000382451	0.366521	24481.4	66793.9	23467.7	21523.2	22187.1	26450.2	28779	65353.3	71220.7	56280.6	78401.2	62713.8
Phosphocholine	0.598049	C00588	red	2	rno05231|rno00564	Choline metabolism in cancer|Glycerophospholipid metabolism	0.73_184.0734m/z	184.073	0.72875	pos	3318	Organic nitrogen compounds	Organonitrogen compounds	Quaternary ammonium salts	M+H	C5H14NO4P	55.9	85.8	0.296754	9.30513	0.00510333	0.0449538	1.51367	4.42429e+06	2.92289e+06	5.16655e+06	3.2475e+06	3.93785e+06	4.77011e+06	4.99943e+06	2.93831e+06	3.49602e+06	2.60633e+06	2.83097e+06	2.74283e+06
L-Carnitine	0.290489	C00318	red	2	rno04976|rno04714	Bile secretion|Thermogenesis	0.73_162.1124m/z	162.112	0.72875	pos	34532	Organic nitrogen compounds	Organonitrogen compounds	Quaternary ammonium salts	M+H	C7H15NO3	57.2	94.3	-0.141941	4.46414	0.0215164	0.114397	1.22306	2.16042e+06	1.76641e+06	2.40747e+06	1.81253e+06	1.88336e+06	2.34341e+06	2.35531e+06	1.64791e+06	1.8793e+06	1.64885e+06	1.8731e+06	1.78289e+06
Taurocholic acid	-1.92938	C05122	blue	4	rno04979|rno04976|rno00120|rno00430	Cholesterol metabolism|Bile secretion|Primary bile acid biosynthesis|Taurine and hypotaurine metabolism	5.79_515.2917n	498.288	5.79253	pos	34542	Lipids and lipid-like molecules	Steroids and steroid derivatives	Bile acids, alcohols and derivatives	M+H-H2O, M+H, M+Na, M+K	C26H45NO7S	57.4	94.8	0.0480352	11.2129	0.00262539	0.0287038	0.262541	721530	2.74826e+06	690451	806556	844764	558569	707313	4.01536e+06	2.49753e+06	3.66795e+06	1.70916e+06	1.85128e+06
Glycerophosphocholine	0.511572	C00670	red	3	rno05231|rno00564|rno00565	Choline metabolism in cancer|Glycerophospholipid metabolism|Ether lipid metabolism	0.71_258.1101m/z	258.11	0.71425	pos	370	Lipids and lipid-like molecules	Glycerophospholipids	Glycerophosphocholines	M+H	C8H20NO6P	55	76.6	0.0453147	6.84801	0.0206391	0.111557	1.4256	3.02892e+06	2.12466e+06	3.64861e+06	2.09741e+06	3.15292e+06	2.95105e+06	3.29463e+06	2.42873e+06	2.66911e+06	1.84017e+06	1.79482e+06	1.89049e+06
4-Guanidinobutanoic acid	0.378451	C01035	red	1	rno00330	Arginine and proline metabolism	0.82_146.0924m/z	146.092	0.815833	pos	4155	Organic acids and derivatives	Carboxylic acids and derivatives	Amino acids, peptides, and analogues	M+H	C5H11N3O2	53.1	71.7	0.0380989	2.47945	0.0038296	0.0367601	1.29995	444772	342147	513463	402640	397202	436630	473924	373187	374066	317660	319337	326483
trans-Cinnamic acid	0.264974	C00423	red	2	rno00360|rno00130	Phenylalanine metabolism|Ubiquinone and other terpenoid-quinone biosynthesis	2.32_148.0525n	166.086	2.31978	pos	63104	Phenylpropanoids and polyketides	Cinnamic acids and derivatives	Cinnamic acids	M+H, M+NH4, M+H-H2O	C9H8O2	49	54.5	0.469035	7.61981	0.0253835	0.126155	1.20161	6.62081e+06	5.50993e+06	7.49292e+06	6.1954e+06	6.37054e+06	6.04693e+06	6.99824e+06	6.35565e+06	5.36393e+06	5.42386e+06	4.54157e+06	5.86462e+06
Creatine	-0.908734	C00300	blue	2	rno00330|rno00260	Arginine and proline metabolism|Glycine, serine and threonine metabolism	0.74_132.0769m/z	132.077	0.743267	pos	7	Organic acids and derivatives	Carboxylic acids and derivatives	Amino acids, peptides, and analogues	M+H	C4H9N3O2	55.6	84.1	0.787024	4.26145	0.000847278	0.0130749	0.532652	336207	631194	399086	265908	290091	340752	385198	754169	740463	556958	495313	609068
D-Maltose	0.982898	C00208	red	4	rno02010|rno04973|rno00500|rno04742	ABC transporters|Carbohydrate digestion and absorption|Starch and sucrose metabolism|Taste transduction	0.76_342.1163n	360.15	0.757783	pos	HMDB0000163	Organic oxygen compounds	Organooxygen compounds	Carbohydrates and carbohydrate conjugates	M+H, M+NH4	C12H22O11	39.2	0	0.294303	5.44744	2.33278e-06	0.000204498	1.97643	862182	436231	905148	781312	803470	923633	897345	389838	399715	458236	427355	506014
N-Acetylneuraminic acid	-0.453749	C00270	blue	1	rno00520	Amino sugar and nucleotide sugar metabolism	0.76_308.0986m/z	308.099	0.758217	neg	HMDB0000230	Organic oxygen compounds	Organooxygen compounds	Carbohydrates and carbohydrate conjugates	M-H	C11H19NO9	48.1	46.6	-0.255907	3.0472	0.00445195	0.0406434	0.730143	421554	577359	428527	399221	393141	421599	465285	517157	576999	722253	546141	524243
Pyroglutamic acid	0.637159	C01879	red	1	rno00480	Glutathione metabolism	0.71_129.0427n	147.076	0.71425	pos	HMDB0000267	Organic acids and derivatives	Carboxylic acids and derivatives	Amino acids, peptides, and analogues	M+H, M+NH4	C5H7NO3	50.6	59.7	0.994229	5.45823	0.00160342	0.0207036	1.55526	1.36296e+06	876354	1.525e+06	1.0525e+06	1.25897e+06	1.38655e+06	1.59178e+06	973971	890240	888436	732992	896132
Galactonic acid	-1.34608	C00880	blue	1	rno00052	Galactose metabolism	0.71_219.0475m/z	219.047	0.71425	pos	HMDB0000565	Organic acids and derivatives	Hydroxy acids and derivatives	Medium-chain hydroxy acids and derivatives	M+Na	C6H12O7	38.5	0	-0.341438	1.01884	4.83136e-05	0.00185016	0.393359	9782.06	24868	8437.65	12175.5	12910.8	8443.23	6943.15	21600.3	21717.4	28790.7	27968.8	24262.9
Chenodeoxycholic acid glycine conjugate	-1.87655	C05466	blue	3	rno04979|rno04976|rno00120	Cholesterol metabolism|Bile secretion|Primary bile acid biosynthesis	7.74_448.3068m/z	448.307	7.74238	neg	HMDB0000637	Lipids and lipid-like molecules	Steroids and steroid derivatives	Bile acids, alcohols and derivatives	M-H	C26H43NO5	56.3	84.4	-0.0487301	3.3948	0.000588125	0.0101886	0.272333	65227	239511	57333.5	76571.7	81674.5	55125	55430.3	294801	198029	334018	184365	186344
Glycogen	2.48218	C00182	red	1	rno04922	Glucagon signaling pathway	0.71_666.2218n	689.211	0.71425	pos	HMDB0000757	Organic oxygen compounds	Organooxygen compounds	Carbohydrates and carbohydrate conjugates	M+Na, M+K	C24H42O21	39	0	-0.0177641	9.85232	1.66446e-06	0.000162559	5.58742	1.66197e+06	297448	1.60826e+06	2.02709e+06	1.68466e+06	1.50295e+06	1.48688e+06	205822	204021	260694	352351	464352
Neopterin	1.50009	C05926	red	1	rno00790	Folate biosynthesis	1.21_524.1977m/z	524.198	1.20772	pos	HMDB0000845	Organoheterocyclic compounds	Pteridines and derivatives	Pterins and derivatives	2M+NH4	C9H11N5O4	38.8	0	3.19872	1.51491	0.000627841	0.0106983	2.82861	54410.6	19235.8	72423.7	43302.7	47991.9	41358.1	66976.5	21380.7	20257.8	17353	15968.4	21218.9
Trigonelline	-0.525817	C01004	blue	1	rno00760	Nicotinate and nicotinamide metabolism	0.76_138.0550m/z	138.055	0.757783	pos	HMDB0000875	Alkaloids and derivatives	Unclassified	Unclassified	M+H	C7H7NO2	39.5	0	0.121958	2.10748	0.000615525	0.0105876	0.694566	157901	227338	173136	131989	137413	167660	179308	240969	250748	209290	226239	209444
NAD	-0.707895	C00003	blue	8	rno04977|rno00760|rno00730|rno04211|rno00190|rno04152|rno04925|rno00983	Vitamin digestion and absorption|Nicotinate and nicotinamide metabolism|Thiamine metabolism|Longevity regulating pathway|Oxidative phosphorylation|AMPK signaling pathway|Aldosterone synthesis and secretion|Drug metabolism - other enzymes	0.83_709.1148m/z	709.115	0.830883	neg	HMDB0000902	Nucleosides, nucleotides, and analogues	(5'->5')-dinucleotides	Unclassified	M+FA-H	C21H28N7O14P2+	39.4	1.89	-0.491282	4.55631	0.00662072	0.0527291	0.612213	577421	943171	333604	586307	588642	665851	712700	824181	900980	753544	1.15792e+06	1.07923e+06
Taurochenodesoxycholic acid	0.554373	C05465	red	3	rno04979|rno04976|rno00120	Cholesterol metabolism|Bile secretion|Primary bile acid biosynthesis	6.57_499.2970n	517.331	6.5681	pos	HMDB0000951	Lipids and lipid-like molecules	Steroids and steroid derivatives	Bile acids, alcohols and derivatives	M+H-H2O, M+NH4, M+Na, M+K	C26H45NO6S	55.9	87.8	0.494086	1.69207	0.000472571	0.00886984	1.46853	140004	95336.2	152740	131231	146281	119977	149791	107295	83821.2	105655	86244.2	93665
D-4'-Phosphopantothenate	-0.305635	C03492	blue	2	rno00770|rno00410	Pantothenate and CoA biosynthesis|beta-Alanine metabolism	1.37_299.0771n	300.084	1.3664	pos	HMDB0001016	Organic acids and derivatives	Carboxylic acids and derivatives	Amino acids, peptides, and analogues	M+H, M+Na	C9H18NO8P	54.5	75.2	0.360895	1.21427	0.0453561	0.181474	0.809086	144892	179081	167251	146463	116016	127617	167112	202096	202541	175187	153472	162108
Allose	0.524585	C01487	red	2	rno02010|rno00051	ABC transporters|Fructose and mannose metabolism	0.79_180.0627n	225.061	0.7873	neg	HMDB0001151	Organic oxygen compounds	Organooxygen compounds	Carbohydrates and carbohydrate conjugates	M-H, M+FA-H	C6H12O6	47.2	45.3	-3.82701	4.13306	0.0135255	0.0840047	1.43852	1.04618e+06	727259	1.23394e+06	792473	859618	1.10365e+06	1.2412e+06	789938	841610	639728	689838	675180
Maltotriose	2.52155	C01835	red	2	rno02010|rno04973	ABC transporters|Carbohydrate digestion and absorption	0.80_504.1689n	549.167	0.801833	neg	HMDB0001262	Organic oxygen compounds	Organooxygen compounds	Carbohydrates and carbohydrate conjugates	M-H, M+FA-H	C18H32O16	57	91.9	-0.195641	12.1471	4.05021e-07	6.85333e-05	5.74199	2.52934e+06	440499	2.68083e+06	2.32636e+06	2.22845e+06	2.80741e+06	2.60367e+06	211965	347896	402265	500832	739539
Fucose 1-phosphate	-1.01905	C02985	blue	2	rno00051|rno00520	Fructose and mannose metabolism|Amino sugar and nucleotide sugar metabolism	0.73_244.0347n	506.094	0.72875	pos	HMDB0001265	Organic oxygen compounds	Organooxygen compounds	Carbohydrates and carbohydrate conjugates	M+NH4, 2M+NH4	C6H13O8P	38.9	0	-0.468811	1.08989	0.0460099	0.183134	0.493441	26468.2	53640	34322.8	14317.7	24876.9	30520.7	28302.9	60918.2	93459.3	35511.1	43301.8	35009.7
Prostaglandin I2	-1.45108	C01312	blue	6	rno00590|rno04370|rno04611|rno04270|rno04024|rno04080	Arachidonic acid metabolism|VEGF signaling pathway|Platelet activation|Vascular smooth muscle contraction|cAMP signaling pathway|Neuroactive ligand-receptor interaction	6.67_370.2590m/z	370.259	6.67393	pos	HMDB0001335	Lipids and lipid-like molecules	Fatty Acyls	Eicosanoids	M+NH4	C20H32O5	37	23.3	0.578363	1.28539	0.0102877	0.0701996	0.365748	16392.7	44819.6	10610.3	23248.9	13511.2	18215.5	16377.5	46336	37941.6	75337.9	37831.9	26650.6
2-Keto-3-deoxy-D-gluconic acid	-1.34491	C01216	blue	1	rno00052	Galactose metabolism	0.71_395.0588m/z	395.059	0.71425	pos	HMDB0001353	Organic acids and derivatives	Keto acids and derivatives	Medium-chain keto acids and derivatives	2M+K	C6H10O6	39.4	0	0.341934	1.1249	0.00586572	0.0488318	0.393679	14372.7	36508.6	20613	5234.2	10222.4	16466.8	19327.1	48037.5	49978.3	29648.6	30027.4	24851.2
Allopregnanolone	-9.2871	C13712	blue	1	rno00140	Steroid hormone biosynthesis	7.98_363.2542m/z	363.254	7.98167	neg	HMDB0001449	Lipids and lipid-like molecules	Steroids and steroid derivatives	Pregnane steroids	M+FA-H	C21H34O2	43.3	22.2	0.272969	1.31809	0.000146074	0.00400306	0.00160068	41.5292	25944.7	5.5809e-05	207.646	5.5809e-05	5.5809e-05	5.5809e-05	29488.1	28828.7	36977.3	17015	17414.6
Nicotinic acid	0.812675	C00253	red	2	rno00760|rno05133	Nicotinate and nicotinamide metabolism|Pertussis	0.80_141.0658m/z	141.066	0.801317	pos	HMDB0001488	Organoheterocyclic compounds	Pyridines and derivatives	Pyridinecarboxylic acids and derivatives	M+NH4	C6H5NO2	39.1	0	-0.16379	1.10435	0.000121924	0.00353998	1.75647	42194.3	24022.3	48358.7	37673	37618.3	40600.9	46720.6	27381.9	26547.6	23859.1	20321.4	22001.3
Mannitol 1-phosphate	-0.910454	C00644	blue	1	rno00051	Fructose and mannose metabolism	0.74_307.0435m/z	307.044	0.743683	neg	HMDB0001530	Organic oxygen compounds	Organooxygen compounds	Carbohydrates and carbohydrate conjugates	M+FA-H	C6H15O9P	38.3	0	-0.213562	1.31974	0.0103507	0.0703522	0.532018	37956.9	71345.1	49118	19949.4	40805.8	32928.1	46983.1	75521.9	100873	49409.9	66966.5	63954.6
14,15-DiHETrE	-0.596098	C14775	blue	2	rno00590|rno04726	Arachidonic acid metabolism|Serotonergic synapse	8.64_338.2459n	339.253	8.64487	pos	HMDB0002265	Lipids and lipid-like molecules	Fatty Acyls	Eicosanoids	M+H, M+Na, M+H-H2O	C20H34O4	39	0	0.506196	1.05284	0.00210073	0.0245738	0.661541	37888.5	57273.2	40882.2	40561.9	26506.7	33675.5	47816.4	53414.6	63785	50316.2	59060.9	59789.2
11,12-DiHETrE	-0.913022	C14774	blue	2	rno00590|rno04726	Arachidonic acid metabolism|Serotonergic synapse	8.79_337.2385m/z	337.238	8.789	neg	HMDB0002314	Lipids and lipid-like molecules	Fatty Acyls	Eicosanoids	M-H	C20H34O4	51.7	65.2	0.132185	1.32204	0.00069441	0.0114599	0.531072	32545.6	61282.8	27570.6	39324.9	24224.4	30215.2	41392.6	48602.5	68488.8	53904.5	69423.9	65994.4
Deoxycholic acid 3-glucuronide	-28.5421	C03033	blue	2	rno04976|rno00040	Bile secretion|Pentose and glucuronate interconversions	7.26_567.3174m/z	567.317	7.25665	neg	HMDB0002596	Lipids and lipid-like molecules	Steroids and steroid derivatives	Steroidal glycosides	M-H	C30H48O10	37.5	0	-0.0914883	1.10319	0.0128813	0.0812171	2.55837e-09	5.5809e-05	21814.3	5.5809e-05	5.5809e-05	5.5809e-05	5.5809e-05	5.5809e-05	40697.7	23341.9	32127.7	6039.04	6864.95
Raffinose	3.21101	C00492	red	2	rno00052|rno02010	Galactose metabolism|ABC transporters	0.76_505.1761m/z	505.176	0.757783	pos	HMDB0003213	Organic oxygen compounds	Organooxygen compounds	Carbohydrates and carbohydrate conjugates	M+H	C18H32O16	36	0	-0.394032	2.03694	2.0584e-05	0.0010018	9.26001	67602.4	7300.46	46363.5	74009	65970.1	70128.1	81541.1	928.021	5.5809e-05	6797.12	10276.8	18500.4
Deoxyribose	-6.55182	C01801	blue	1	rno00030	Pentose phosphate pathway	1.24_291.1050m/z	291.105	1.23748	pos	HMDB0003224	Organic oxygen compounds	Organooxygen compounds	Carbohydrates and carbohydrate conjugates	2M+Na	C5H10O4	48.7	47.2	-0.281361	1.52706	4.90573e-07	7.35961e-05	0.0106588	359.064	33687.2	532.609	239.819	5.5809e-05	1022.89	5.5809e-05	32513.7	42281.4	33118.8	31889.5	28632.5
Stachyose	28.2767	C01613	red	1	rno00052	Galactose metabolism	1.46_711.2195m/z	711.219	1.46317	neg	HMDB0003553	Organic oxygen compounds	Organooxygen compounds	Carbohydrates and carbohydrate conjugates	M+FA-H	C24H42O21	35.9	0	-0.860301	1.09975	0.000417443	0.00819788	3.25186e+08	18148.3	5.5809e-05	14410.8	30362.8	14929.1	13256.2	17782.6	5.5809e-05	5.5809e-05	5.5809e-05	5.5809e-05	5.5809e-05
5,6-Dihydroxyindole	-3.76374	C05578	blue	1	rno00350	Tyrosine metabolism	1.13_167.0816m/z	167.082	1.13393	pos	HMDB0004058	Organoheterocyclic compounds	Indoles and derivatives	Hydroxyindoles	M+NH4	C8H7NO2	38.4	0	0.322924	1.01609	1.32714e-05	0.000737411	0.0736208	1189.74	16160.3	364.267	2262.6	264.132	2410.76	646.925	15938.3	12751.3	19761.4	12901.4	19449.2
Anandamide	-1.03622	C11695	blue	4	rno04714|rno04723|rno04750|rno04080	Thermogenesis|Retrograde endocannabinoid signaling|Inflammatory mediator regulation of TRP channels|Neuroactive ligand-receptor interaction	10.08_348.2897m/z	348.29	10.0836	pos	HMDB0004080	Organic nitrogen compounds	Organonitrogen compounds	Amines	M+H	C22H37NO2	39.4	0	-0.0163247	1.55361	0.00231572	0.0262342	0.487602	39519.8	81049.2	46929.8	39663.5	54813.1	39984.3	16208.1	80115.2	102421	59014.8	79351.1	84343.7
Pyrrole-2-carboxylic acid	-1.59545	C05942	blue	1	rno00330	Arginine and proline metabolism	0.74_129.0660m/z	129.066	0.743267	pos	HMDB0004230	Organoheterocyclic compounds	Pyrroles	Pyrrole carboxylic acids and derivatives	M+NH4	C5H5NO2	39	0	1.09862	1.93992	0.000188146	0.0047124	0.330919	28565.2	86320.8	33769.4	23623.1	26097.9	26822.7	32513	105548	109078	76315	71736.2	68927.3
Estradiol-17beta 3-sulfate	2.26642	C08357	red	2	rno04976|rno00140	Bile secretion|Steroid hormone biosynthesis	6.46_370.1684m/z	370.168	6.46232	pos	HMDB0004448	Lipids and lipid-like molecules	Steroids and steroid derivatives	Sulfated steroids	M+NH4	C18H24O5S	38.6	0.777	0.236394	1.36049	1.99124e-08	1.20735e-05	4.81126	32620.3	6779.99	33335.5	33348.3	29866.1	30672.9	35878.8	7877.56	6344.11	5234.02	7779.27	6664.97
Fexofenadine	-0.784476	C06999	blue	1	rno04976	Bile secretion	8.50_524.2778m/z	524.278	8.50292	pos	HMDB0005030	Benzenoids	Benzene and substituted derivatives	Diphenylmethanes	M+Na	C32H39NO4	37.6	0	1.34023	1.00198	0.0151731	0.0910137	0.580563	27280.9	46990.4	40661.7	35723	34062.4	16328.3	9629.17	52239.9	44254	41044.5	45864.2	51549.6
TG(16:1(9Z)/18:0/18:0)	1.5403	C00422	red	7	rno04979|rno04714|rno04977|rno04975|rno04923|rno04931|rno00561	Cholesterol metabolism|Thermogenesis|Vitamin digestion and absorption|Fat digestion and absorption|Regulation of lipolysis in adipocytes|Insulin resistance|Glycerolipid metabolism	1.10_883.7739m/z	883.774	1.10488	pos	HMDB0005421	Lipids and lipid-like molecules	Glycerolipids	Triradylcglycerols	M+Na	C55H104O6	31.7	0	1.57809	1.10297	0.0354479	0.156314	2.90855	40844.9	14043.1	14756.2	35529	27529.3	66359.8	60050.2	7088.56	2039.89	16898.9	19407.5	24780.6
PC(14:0/22:0)	-2.67473	C00157	blue	6	rno05231|rno00590|rno00564|rno04723|rno00592|rno00591	Choline metabolism in cancer|Arachidonic acid metabolism|Glycerophospholipid metabolism|Retrograde endocannabinoid signaling|alpha-Linolenic acid metabolism|Linoleic acid metabolism	3.57_828.5908m/z	828.591	3.56798	pos	HMDB0007886	Lipids and lipid-like molecules	Glycerophospholipids	Glycerophosphocholines	M+K	C44H88NO8P	31.2	0	3.65736	1.1717	0.000246444	0.00577594	0.156612	3933.74	25117.7	5254.01	2333.25	4663.58	3308.71	4109.13	19973.1	18393.6	21674.3	29314	36233.6
LysoPC(14:0/0:0)	0.40601	C04230	red	2	rno05231|rno00564	Choline metabolism in cancer|Glycerophospholipid metabolism	8.39_512.2993m/z	512.299	8.39362	neg	HMDB0010379	Lipids and lipid-like molecules	Glycerophospholipids	Glycerophosphocholines	M+FA-H	C22H46NO7P	57.1	87.4	-0.0998258	1.4858	0.00499846	0.0441905	1.32502	144927	109377	151587	160594	145739	118259	148455	126283	118426	96211	96516	109450
O-Phosphothreonine	-1.33879	C12147	blue	1	rno00860	Porphyrin and chlorophyll metabolism	0.73_244.0225m/z	244.022	0.72915	neg	HMDB0011185	Organic acids and derivatives	Carboxylic acids and derivatives	Amino acids, peptides, and analogues	M+FA-H	C4H10NO6P	38.4	0	-1.50458	1.39318	0.000221548	0.00532886	0.395352	20338.1	51442.9	26591.5	17570.6	11778.1	18669.6	27080.6	46231.4	65595.7	46685.2	44186.2	54516.1
Trans-2,3-dehydrododecanoyl-CoA	29.4586	C03221	red	3	rno00062|rno00071|rno01212	Fatty acid elongation|Fatty acid degradation|Fatty acid metabolism	0.71_946.2568m/z	946.257	0.714617	neg	HMDB0011689	Lipids and lipid-like molecules	Fatty Acyls	Fatty acyl thioesters	M-H	C33H56N7O17P3S	33.8	0	-2.69875	1.68818	2.77488e-06	0.000233411	7.37783e+08	41175	5.5809e-05	49833.3	28384.5	40305.6	43386.9	43964.5	5.5809e-05	5.5809e-05	5.5809e-05	5.5809e-05	5.5809e-05
Neotrehalose	1.48606	C01083	red	2	rno02010|rno00500	ABC transporters|Starch and sucrose metabolism	1.81_360.1502m/z	360.15	1.81125	pos	HMDB0029880	Organic oxygen compounds	Organooxygen compounds	Carbohydrates and carbohydrate conjugates	M+NH4	C12H22O11	38.3	0	0.457922	1.05879	6.89712e-05	0.00244797	2.80124	25460	9088.86	27943.7	21909.7	21266.1	25548.2	30632.4	8051.24	8388.84	9676.85	5824.52	13502.9
Mannan	4.37526	C00464	red	1	rno00051	Fructose and mannose metabolism	0.80_711.2198m/z	711.22	0.801833	neg	HMDB0029931	Organooxygen compounds	Carbohydrates and carbohydrate conjugates	Oligosaccharides	M+FA-H	C24H42O21	55.3	88.7	-0.410803	7.99718	3.36997e-06	0.000266521	20.7532	960015	46258.6	866371	1.16923e+06	770129	1.11997e+06	874370	33309.2	17332.6	14556.6	36193.9	129901
Rotenone	1.3285	C07593	red	1	rno05012	Parkinson disease	1.07_811.2714m/z	811.271	1.07275	pos	HMDB0034436	Phenylpropanoids and polyketides	Isoflavonoids	Isoflavans	2M+Na	C23H22O6	38.8	0	-1.41917	1.15882	1.82367e-05	0.000918273	2.51141	31715.5	12628.5	35263.5	34716	27441.6	26510.5	34645.7	11505	11352.7	11026.5	14098.1	15160.3
Trichloroethanol glucuronide	-0.276993	C14869	blue	2	rno05204|rno00980	Chemical carcinogenesis|Metabolism of xenobiotics by cytochrome P450	4.15_323.9570n	646.907	4.15283	neg	HMDB0042049	Organic oxygen compounds	Organooxygen compounds	Carbohydrates and carbohydrate conjugates	M-H, 2M-H	C8H11Cl3O7	37.2	43.8	-0.0425212	17.4297	0.00845238	0.062058	0.82531	2.55696e+07	3.09818e+07	2.81088e+07	2.35777e+07	2.30739e+07	2.55245e+07	2.75628e+07	3.17436e+07	3.38795e+07	3.25123e+07	2.96654e+07	2.71081e+07
sn-glycero-3-Phosphoethanolamine	0.438476	C01233	red	2	rno00564|rno00565	Glycerophospholipid metabolism|Ether lipid metabolism	0.74_215.0558n	216.063	0.743267	pos	HMDB0059660	Lipids and lipid-like molecules	Glycerophospholipids	Glycerophosphoethanolamines	M+H-H2O, M+H	C5H14NO6P	39.1	0	-0.136684	1.33072	0.0260628	0.128289	1.35517	136716	100884	155496	92887.9	131920	152118	151157	102900	123096	95546.9	88957.5	93921.7
2-Phenyl-1,3-propanediol monocarbamate	0.449581	C16586	red	1	rno00982	Drug metabolism - cytochrome P450	0.84_213.1233m/z	213.123	0.844883	pos	HMDB0060351	Benzenoids	Benzene and substituted derivatives	Unclassified	M+NH4	C10H13NO3	39.5	0	-0.153198	1.33172	0.0327842	0.14904	1.36564	124994	91527.3	155682	130595	129429	85515.2	123747	102886	84679.1	82504.2	77150.1	110417
Glutathione episulfonium ion	4.69581	C14874	red	2	rno05204|rno00980	Chemical carcinogenesis|Metabolism of xenobiotics by cytochrome P450	1.21_686.2499m/z	686.25	1.20772	pos	HMDB0060479	Organic acids and derivatives	Carboxylic acids and derivatives	Amino acids, peptides, and analogues	2M+NH4	C12H20N3O6S+	38.2	0	2.21109	1.94603	6.88456e-07	8.86585e-05	25.9167	55767.7	2151.8	64399.8	48228.8	61392.8	45540.4	59276.7	2632.47	1030.29	5.5809e-05	5416.29	1679.98
trans-9-palmitoleic acid	-1.44621	C08362	blue	1	rno00061	Fatty acid biosynthesis	9.12_254.2245n	255.232	9.11735	pos	LMFA01030057	Lipids and lipid-like molecules	Fatty Acyls	Fatty Acids and Conjugates	M+H-H2O, M+H	C16H30O2	38.2	0	-0.197806	1.00097	3.94331e-06	0.000300433	0.366984	8320.91	22673.7	9576.58	8271.15	7477.52	7462.04	8817.24	23134	25658.1	23837	22518.3	18221.2
Traumatic acid	-5.52199	C16308	blue	1	rno00592	alpha-Linolenic acid metabolism	3.58_227.1285m/z	227.128	3.57565	neg	LMFA01170002	Lipids and lipid-like molecules	Fatty Acyls	Fatty Acids and Conjugates	M-H	C12H20O4	46.8	39.9	-1.73099	1.20188	2.19707e-07	4.70173e-05	0.0217628	454.657	20891.4	478.124	449.563	334.881	540.428	470.289	22149.9	24830.2	20037.2	20276.6	17163.4
(+/-)8,9-DiHETrE	-0.779494	C14773	blue	2	rno00590|rno04726	Arachidonic acid metabolism|Serotonergic synapse	8.80_338.2456n	361.235	8.8041	pos	LMFA03050006	Lipids and lipid-like molecules	Fatty Acyls	Eicosanoids	M+H, M+Na, M+H-H2O	C20H34O4	38.7	0	-0.351753	1.12331	0.00153848	0.0202057	0.582571	30536	52415.9	28427.2	36747.1	19705.9	29993.5	37806.1	42297.7	57465	50053.9	50716.9	61546
15-Oxo-ETE	-1.56571	C04577	blue	1	rno00590	Arachidonic acid metabolism	6.90_301.2162m/z	301.216	6.9032	pos	LMFA03060051	Lipids and lipid-like molecules	Fatty Acyls	Eicosanoids	M+H-H2O	C20H30O3	54.7	77.8	0.123039	1.19852	0.00234282	0.0264933	0.33781	12043.4	35651.3	20205.7	6298.6	24347.7	3139.61	6225.27	42618.8	26861.3	40221.5	28537.1	40017.8
Farnesyl diphosphate	5.60025	C00448	red	2	rno00900|rno00100	Terpenoid backbone biosynthesis|Steroid biosynthesis	0.76_782.2923m/z	782.292	0.757783	pos	LMPR0103010002	Lipids and lipid-like molecules	Prenol lipids	Isoprenoids	2M+NH4	C15H28O7P2	38.4	0	-4.62132	2.61624	8.12442e-05	0.00270467	48.5113	101011	2082.21	90047.6	150773	80154.5	78609.4	105469	5.5809e-05	5.5809e-05	5.5809e-05	5.5809e-05	10411.1
11-cis-Retinol	-1.5393	C00899	blue	1	rno00830	Retinol metabolism	10.93_269.2263m/z	269.226	10.931	pos	LMPR01090005	Lipids and lipid-like molecules	Prenol lipids	Isoprenoids	M+H-H2O	C20H30O	53.1	68.5	-0.151704	3.4535	0.0131957	0.0827135	0.344053	118327	343921	228683	53738.2	309215	5.5809e-05	5.5809e-05	432262	311962	338091	246655	390636
Cholic acid	-5.62824	C00695	blue	2	rno04976|rno00120	Bile secretion|Primary bile acid biosynthesis	7.43_408.2877n	453.286	7.43158	neg	LMST04010001	Lipids and lipid-like molecules	Sterol Lipids	Bile acids and derivatives	M+FA-H, 2M-H, M-H	C24H40O5	52.4	63.9	0.205581	7.12357	0.0369805	0.160052	0.0202176	20474.7	1.01271e+06	19490.4	21822	38641.9	9663.4	12755.7	1.7596e+06	792993	2.11422e+06	252991	143762
