# Supplementary material for: 2-Deoxy-D-glucose Alleviates Collagen-Induced Arthritis of Rats and Is Accompanied by Metabolic Regulation of the Spleen and Liver
Source: Front Immunol. 2021 Sep 1;12:713799. doi: 10.3389/fimmu.2021.713799 (PMC8440946; doi:10.3389/fimmu.2021.713799)
Supplement: Supplementary File 1 — Gating strategy for identifying immune cell types. (A) FSC/SSC gating was used to identify lymphocytes. (B) The CD3 and CD8/CD4/CD45RA/CD161 bivariate analysis identified the CD8+ T, CD4+ T, CD3- CD45RA+ B fractions, respectively. FSC means forward scatter, and SSC means side scatter. [file DataSheet_1.zip › supplementary files/Supplementary file 8 DEM enrichment pathway in liver V8.xls]

## Sheet: LC vs LH
Supplementary file 8 (1). The pathway analysis (TOP20) based on DEMs in livers between CIA rats (L-C) and healthy rats (L-H)
ID Annotation	Annotation	in set	set	in background	background	RichFactor	p-value	-lg(p-value)	FDR correction	Matching IDs
rno04979	Cholesterol metabolism	4	62	10	3681	0.4	1.42142e-05	4.84728	0.00105865	C01921 C05122 C05465 C05466
rno05231	Choline metabolism in cancer	4	62	11	3681	0.363636	2.20553e-05	4.65649	0.00105865	C00157 C00588 C00670 C04230
rno04976	Bile secretion	8	62	98	3681	0.0816327	0.000195622	3.70858	0.00477112	C01921 C02166 C03033 C05122 C05465 C05466 C06999 C07210
rno00564	Glycerophospholipid metabolism	6	62	52	3681	0.115385	0.000198797	3.70159	0.00477112	C00157 C00350 C00588 C00670 C04230 C13482
rno04974	Protein digestion and absorption	5	62	47	3681	0.106383	0.00102533	2.98914	0.0196863	C00047 C00082 C00135 C00407 C18319
rno00590	Arachidonic acid metabolism	6	62	75	3681	0.08	0.00145481	2.83719	0.023277	C00157 C02166 C04577 C14773 C14774 C14775
rno05012	Parkinson disease	3	62	15	3681	0.2	0.00179255	2.74653	0.0245836	C00008 C00082 C00212
rno02010	ABC transporters	7	62	127	3681	0.0551181	0.00499796	2.30121	0.053983	C00047 C00077 C00135 C00378 C00407 C00719 C01835
rno04726	Serotonergic synapse	4	62	42	3681	0.0952381	0.00506091	2.29577	0.053983	C02166 C14773 C14774 C14775
rno00120	Primary bile acid biosynthesis	4	62	47	3681	0.0851064	0.0075753	2.1206	0.0727229	C01921 C05122 C05465 C05466
rno00970	Aminoacyl-tRNA biosynthesis	4	62	52	3681	0.0769231	0.0108014	1.96652	0.0921268	C00047 C00082 C00135 C00407
rno05034	Alcoholism	2	62	10	3681	0.2	0.0115159	1.9387	0.0921268	C00082 C00212
rno05230	Central carbon metabolism in cancer	3	62	37	3681	0.0810811	0.0235442	1.62812	0.173865	C00082 C00135 C00407
rno04071	Sphingolipid signaling pathway	2	62	16	3681	0.125	0.0287831	1.54086	0.19737	C00212 C00319
rno00360	Phenylalanine metabolism	4	62	72	3681	0.0555556	0.0320119	1.49469	0.204876	C00082 C00423 C01772 C02505
rno04723	Retrograde endocannabinoid signaling	2	62	19	3681	0.105263	0.0397161	1.40103	0.237521	C00157 C00350
rno04924	Renin secretion	2	62	21	3681	0.0952381	0.0477415	1.3211	0.237521	C00008 C00212
rno00563	Glycosylphosphatidylinositol (GPI)-anchor biosynthesis	1	62	3	3681	0.333333	0.0496967	1.30367	0.237521	C00350
rno04136	Autophagy - other	1	62	3	3681	0.333333	0.0496967	1.30367	0.237521	C00350
rno04152	AMPK signaling pathway	2	62	22	3681	0.0909091	0.0519577	1.28435	0.237521	C00008 C00757

## Sheet: L_K vs L_H
Supplementary file 8 (2). The pathway analysis (TOP 20) based on DEMs in livers between2-DG treated healthy rats (L-K) and healthy rats (L-H)
	Annotation	in set	set	in background	background	RichFactor	p-value	-lg(p-value)	FDR correction	Matching IDs
rno04723	Retrograde endocannabinoid signaling	4	63	19	3681	0.210526	0.000249156	3.60353	0.0117234	C00157 C00219 C00350 C11695
rno02010	ABC transporters	9	63	127	3681	0.0708661	0.000254856	3.5937	0.0117234	C00047 C00077 C00089 C00208 C00245 C00407 C00492 C01487 C01835
rno04979	Cholesterol metabolism	3	63	10	3681	0.3	0.000526435	3.27866	0.016144	C01921 C05465 C05466
rno04726	Serotonergic synapse	4	63	42	3681	0.0952381	0.00535972	2.27086	0.0959246	C00219 C05635 C14768 C14775
rno04976	Bile secretion	6	63	98	3681	0.0612245	0.00609265	2.21519	0.0959246	C00318 C01921 C04555 C05465 C05466 C06999
rno00052	Galactose metabolism	4	63	46	3681	0.0869565	0.00742592	2.12925	0.0959246	C00089 C00492 C00880 C01216
rno00120	Primary bile acid biosynthesis	4	63	47	3681	0.0851064	0.00801409	2.09615	0.0959246	C00245 C01921 C05465 C05466
rno00590	Arachidonic acid metabolism	5	63	75	3681	0.0666667	0.00860206	2.0654	0.0959246	C00157 C00219 C04577 C14768 C14775
rno04270	Vascular smooth muscle contraction	3	63	26	3681	0.115385	0.00938393	2.02762	0.0959246	C00212 C00219 C14768
rno04973	Carbohydrate digestion and absorption	3	63	27	3681	0.111111	0.0104297	1.98173	0.095953	C00089 C00208 C01835
rno05231	Choline metabolism in cancer	2	63	11	3681	0.181818	0.0143564	1.84295	0.120072	C00157 C04230
rno04750	Inflammatory mediator regulation of TRP channels	3	63	36	3681	0.0833333	0.0228354	1.64139	0.175072	C00219 C11695 C14768
rno04923	Regulation of lipolysis in adipocytes	2	63	15	3681	0.133333	0.0262308	1.58119	0.185633	C00212 C00219
rno00330	Arginine and proline metabolism	4	63	78	3681	0.0512821	0.043321	1.3633	0.256261	C00077 C00300 C01035 C05942
rno00563	Glycosylphosphatidylinositol (GPI)-anchor biosynthesis	1	63	3	3681	0.333333	0.0504845	1.29684	0.256261	C00350
rno04136	Autophagy - other	1	63	3	3681	0.333333	0.0504845	1.29684	0.256261	C00350
rno04714	Thermogenesis	2	63	23	3681	0.0869565	0.057931	1.23709	0.256261	C00318 C11695
rno00564	Glycerophospholipid metabolism	3	63	52	3681	0.0576923	0.0583583	1.2339	0.256261	C00157 C00350 C04230
rno04925	Aldosterone synthesis and secretion	2	63	24	3681	0.0833333	0.0625171	1.204	0.256261	C00003 C00219
rno04913	Ovarian steroidogenesis	2	63	24	3681	0.0833333	0.0625171	1.204	0.256261	C00219 C14768

## Sheet: L_T vs L_C
Supplementary file 8 (3). The pathway analysis (TOP 20) based on DEMs in livers between 2-DG treated CIA rats (L-T) and CIA rats (L-C)
ID Annotation	Annotation	in set	set	in background	background	RichFactor	p-value	-lg(p-value)	FDR correction	Matching IDs
rno04976	Bile secretion	9	51	98	3681	0.0918367	5.59849e-06	5.25193	0.000232581	C00318 C00695 C01921 C03033 C05122 C05465 C05466 C07210 C08357
rno04979	Cholesterol metabolism	4	51	10	3681	0.4	6.46059e-06	5.18973	0.000232581	C01921 C05122 C05465 C05466
rno00120	Primary bile acid biosynthesis	6	51	47	3681	0.12766	3.64593e-05	4.43819	0.000875024	C00695 C01921 C05122 C05465 C05466 C17335
rno00564	Glycerophospholipid metabolism	4	51	52	3681	0.0769231	0.00542286	2.26577	0.0976115	C00157 C01233 C04230 C13482
rno05034	Alcoholism	2	51	10	3681	0.2	0.00788955	2.10295	0.11361	C00082 C00212
rno05231	Choline metabolism in cancer	2	51	11	3681	0.181818	0.0095578	2.01964	0.114694	C00157 C04230
rno04022	cGMP-PKG signaling pathway	2	51	14	3681	0.142857	0.0154001	1.81248	0.154297	C00144 C00212
rno05012	Parkinson disease	2	51	15	3681	0.133333	0.0176134	1.75416	0.154297	C00082 C00212
rno00590	Arachidonic acid metabolism	4	51	75	3681	0.0533333	0.0192871	1.71473	0.154297	C00157 C01312 C05957 C14775
rno04723	Retrograde endocannabinoid signaling	2	51	19	3681	0.105263	0.0276928	1.55763	0.199388	C00157 C11695
rno00100	Steroid biosynthesis	3	51	50	3681	0.06	0.031108	1.50713	0.203616	C05442 C08813 C15816
rno04714	Thermogenesis	2	51	23	3681	0.0869565	0.0395612	1.40273	0.219809	C00318 C11695
rno00310	Lysine degradation	3	51	55	3681	0.0545455	0.0396878	1.40134	0.219809	C00322 C02727 C03793
rno04270	Vascular smooth muscle contraction	2	51	26	3681	0.0769231	0.0495058	1.30534	0.254601	C00212 C01312
rno04916	Melanogenesis	1	51	6	3681	0.166667	0.0803555	1.09498	0.3616	C00082
rno04370	VEGF signaling pathway	1	51	6	3681	0.166667	0.0803555	1.09498	0.3616	C01312
rno05030	Cocaine addiction	1	51	7	3681	0.142857	0.093118	1.03097	0.362423	C00082
rno04024	cAMP signaling pathway	2	51	40	3681	0.05	0.105253	0.977764	0.362423	C00212 C01312
rno04740	Olfactory transduction	1	51	8	3681	0.125	0.105707	0.975898	0.362423	C00144
rno04744	Phototransduction	1	51	8	3681	0.125	0.105707	0.975898	0.362423	C00144

## Sheet: L_T vs L_K
Supplementary file 8 (4). The KEGG pathway analysis (TOP 20) based on DEMs in livers between 2-DG treated CIA rats (L-T) and 2-DG treated healthy rats (L-K)
ID Annotation	Annotation	in set	set	in background	background	RichFactor	p-value	-lg(p-value)	FDR correction	Matching IDs
rno04979	Cholesterol metabolism	5	60	10	3681	0.5	2.30149e-07	6.63799	1.542e-05	C00422 C01921 C05122 C05465 C05466
rno05231	Choline metabolism in cancer	4	60	11	3681	0.363636	1.93388e-05	4.71357	0.000498179	C00157 C00588 C00670 C04230
rno04976	Bile secretion	9	60	98	3681	0.0918367	2.23065e-05	4.65157	0.000498179	C00318 C00695 C01921 C03033 C05122 C05465 C05466 C06999 C08357
rno00052	Galactose metabolism	5	60	46	3681	0.108696	0.000798085	3.09795	0.0118192	C00089 C00492 C00880 C01216 C01613
rno00120	Primary bile acid biosynthesis	5	60	47	3681	0.106383	0.000882031	3.05452	0.0118192	C00695 C01921 C05122 C05465 C05466
rno00590	Arachidonic acid metabolism	6	60	75	3681	0.08	0.00122354	2.91238	0.0134399	C00157 C01312 C04577 C14773 C14774 C14775
rno00564	Glycerophospholipid metabolism	5	60	52	3681	0.0961538	0.00140417	2.85258	0.0134399	C00157 C00588 C00670 C01233 C04230
rno02010	ABC transporters	7	60	127	3681	0.0551181	0.00415518	2.38141	0.0347996	C00089 C00208 C00378 C00492 C01083 C01487 C01835
rno04714	Thermogenesis	3	60	23	3681	0.130435	0.00578262	2.23788	0.0430484	C00318 C00422 C11695
rno04973	Carbohydrate digestion and absorption	3	60	27	3681	0.111111	0.00911977	2.04002	0.0611024	C00089 C00208 C01835
rno00051	Fructose and mannose metabolism	4	60	54	3681	0.0740741	0.0109921	1.95892	0.0669516	C00464 C00644 C01487 C02985
rno00500	Starch and sucrose metabolism	3	60	37	3681	0.0810811	0.0215967	1.66561	0.120582	C00089 C00208 C01083
rno04977	Vitamin digestion and absorption	3	60	39	3681	0.0769231	0.0248272	1.60507	0.127955	C00003 C00378 C00422
rno04726	Serotonergic synapse	3	60	42	3681	0.0714286	0.0301362	1.52091	0.144223	C14773 C14774 C14775
rno04723	Retrograde endocannabinoid signaling	2	60	19	3681	0.105263	0.0374022	1.4271	0.167063	C00157 C11695
rno00760	Nicotinate and nicotinamide metabolism	3	60	55	3681	0.0545455	0.0594161	1.2261	0.243077	C00003 C00253 C01004
rno00565	Ether lipid metabolism	2	60	25	3681	0.08	0.0616762	1.20988	0.243077	C00670 C01233
rno00730	Thiamine metabolism	2	60	31	3681	0.0645161	0.089897	1.04625	0.317971	C00003 C00378
rno04370	VEGF signaling pathway	1	60	6	3681	0.166667	0.093961	1.02705	0.317971	C01312
rno04742	Taste transduction	2	60	32	3681	0.0625	0.0949168	1.02266	0.317971	C00089 C00208
rno04211	Longevity regulating pathway	1	60	8	3681	0.125	0.123308	0.909007	0.393413	C00003
